# Supplementary material for: Lactate induces oxidative stress by HIF1α stabilization and circadian clock disturbance in mammary gland of dairy cows
Source: J Anim Sci Biotechnol. 2025 May 1;16:62. doi: 10.1186/s40104-025-01181-1 (PMC12044779; doi:10.1186/s40104-025-01181-1)
Supplement: Supplementary file 5 — Additional file 5: Table S3. 15 mmol/L sodium lactate reprograms mammary gland diurnal transcriptome. [file 40104_2025_1181_MOESM5_ESM.xlsx]

## Sheet: 15LNa-unaffected
gene_id	Con_BH.Q	Con_ADJ.P	Con_PER	Con_LAG	Con_AMP	15LNa_BH.Q	15LNa_ADJ.P	15LNa_PER	15LNa_LAG	15LNa_AMP
CENPH	2.44751e-05	7.02802e-10	28	6	5.65583	0.0546983	0.00133663	28	6	6.49496
CALCOCO1	0.000238308	2.0529e-08	28	20	4.31299	0.139756	0.0135121	28	20	7.97729
NADSYN1	0.000327371	8.46041e-08	28	20	3.08092	0.0378049	0.000236654	28	20	5.09409
SEMA3B	0.000327371	8.46041e-08	28	20	2.59292	0.0656258	0.00250066	28	20	3.45937
SLC26A6	0.000327371	8.46041e-08	24	18	2.00008	0.139756	0.0135121	28	20	1.89445
CASKIN1	0.000327371	8.46041e-08	24	18	0.312487	0.162118	0.0174524	24	20	0.210083
ADAM8	0.000355228	1.63206e-07	28	18	25.7773	0.0656258	0.00250066	28	22	12.9515
DDX18	0.000355228	1.63206e-07	28	6	5.36036	0.10826	0.00793338	28	6	5.68786
ANO9	0.000355228	1.63206e-07	28	20	2.44772	0.0506466	0.000964212	28	22	2.92823
USP26	0.000355228	1.63206e-07	28	6	1.68907	0.123032	0.0103902	28	6	1.40523
UBR7	0.000355228	1.63206e-07	28	6	1.1874	0.094976	0.00601355	28	6	1.67012
FAM214B	0.000355228	1.63206e-07	28	20	1.1003	0.123032	0.0103902	28	20	1.52192
SYTL1	0.000425698	3.05598e-07	28	20	6.0679	0.094976	0.00601355	28	20	7.85231
FHOD1	0.000425698	3.05598e-07	28	18	5.63109	0.0546983	0.00133663	28	20	5.53755
DEPDC1B	0.000425698	3.05598e-07	28	6	3.95384	0.186876	0.0223929	28	6	5.37126
POLH	0.000425698	3.05598e-07	28	8	3.94037	0.162118	0.0174524	28	6	4.37742
SMOX	0.000425698	3.05598e-07	28	16	2.4641	0.216879	0.0285478	28	20	2.79606
CORO6	0.000425698	3.05598e-07	24	18	2.44965	0.00387863	5.56875e-07	24	20	1.24259
EPS8L1	0.000425698	3.05598e-07	28	20	2.13791	0.162118	0.0174524	28	20	3.06663
ADAMTSL5	0.000425698	3.05598e-07	28	20	1.3909	0.0207674	2.02754e-05	28	22	1.80853
DLEC1	0.000425698	3.05598e-07	28	20	0.307426	0.393129	0.0709607	28	20	0.291969
HSPD1	0.00055409	5.56875e-07	28	6	34.7438	0.0419263	0.000487585	28	6	41.0733
BIRC5	0.00055409	5.56875e-07	28	6	16.1751	0.0656258	0.00250066	28	4	22.1563
ELMO3	0.00055409	5.56875e-07	28	20	5.27053	0.0506466	0.000964212	28	20	7.54693
SGSM2	0.00055409	5.56875e-07	24	18	2.05825	0.162118	0.0174524	28	20	1.98697
ACAP3	0.00055409	5.56875e-07	24	18	1.68634	0.094976	0.00601355	28	22	1.74915
TLE2	0.00055409	5.56875e-07	28	20	0.893137	0.0745301	0.00337713	28	20	1.5482
CENPJ	0.00055409	5.56875e-07	28	6	0.809532	0.139756	0.0135121	28	6	0.639619
EME2	0.00055409	5.56875e-07	20	18	0.807246	0.393129	0.0709607	28	22	0.284974
IDH3A	0.000650337	9.89745e-07	28	4	15.0677	0.0599869	0.00183621	28	6	15.7722
LOC508879	0.000650337	9.89745e-07	28	20	8.18362	0.123032	0.0103902	28	20	22.0955
PAICS	0.000650337	9.89745e-07	28	6	7.73465	0.0546983	0.00133663	28	8	6.63247
ESCO2	0.000650337	9.89745e-07	28	6	4.12738	0.186876	0.0223929	28	8	2.60124
CAMTA2	0.000650337	9.89745e-07	24	18	2.85329	0.0386143	0.000341514	28	22	2.74907
RFWD3	0.000650337	9.89745e-07	28	8	2.83795	0.094976	0.00601355	28	8	2.85328
CATSPERG	0.000650337	9.89745e-07	24	18	2.43818	0.0506466	0.000964212	28	20	2.32202
PNPLA6	0.000650337	9.89745e-07	28	18	1.95928	0.0599869	0.00183621	28	20	1.88766
CMSS1	0.000650337	9.89745e-07	28	6	1.86497	0.251455	0.0361676	28	2	0.97766
GABBR1	0.000650337	9.89745e-07	24	18	1.8417	0.00748321	1.71904e-06	28	20	2.40693
RNASEH2B	0.000650337	9.89745e-07	28	6	1.75674	0.0656258	0.00250066	28	6	1.96671
ACER3	0.000650337	9.89745e-07	24	6	1.6762	0.0599869	0.00183621	28	6	1.82163
TLE6	0.000650337	9.89745e-07	28	20	0.807182	0.094976	0.00601355	28	22	0.833976
PSMA7	0.000907056	1.71904e-06	24	8	18.943	0.453324	0.087827	28	6	18.9836
POLE3	0.000907056	1.71904e-06	28	6	7.30844	0.453324	0.087827	28	2	4.96219
SS18	0.000907056	1.71904e-06	28	4	5.78081	0.0841623	0.0045241	28	6	6.78563
XDH	0.000907056	1.71904e-06	28	20	4.43501	0.0419263	0.000487585	28	20	2.40376
CDC42BPG	0.000907056	1.71904e-06	24	18	4.27896	0.162118	0.0174524	28	22	3.06978
ERCC6L	0.000907056	1.71904e-06	28	8	3.09755	0.139756	0.0135121	28	8	2.25395
LZTR1	0.000907056	1.71904e-06	24	18	2.43695	0.123032	0.0103902	28	22	1.79797
JAG2	0.000907056	1.71904e-06	28	18	1.38538	0.216879	0.0285478	28	20	1.45166
MIB2	0.000907056	1.71904e-06	24	18	1.27955	0.0546983	0.00133663	28	20	1.43213
LOC101902537	0.000907056	1.71904e-06	28	20	0.257963	0.123032	0.0103902	28	20	0.163936
SLC12A7	0.000907056	1.71904e-06	24	18	0.172585	0.0386143	0.000341514	28	20	0.15611
RRM2	0.00128839	2.92269e-06	28	6	40.8264	0.139756	0.0135121	28	6	33.9751
MCM6	0.00128839	2.92269e-06	28	8	13.7424	0.186876	0.0223929	28	8	10.7139
PPA1	0.00128839	2.92269e-06	28	6	11.8979	0.10826	0.00793338	28	6	12.9816
OIP5	0.00128839	2.92269e-06	28	6	7.49869	0.123032	0.0103902	28	8	6.04003
PIGW	0.00128839	2.92269e-06	28	6	3.61861	0.0841623	0.0045241	28	6	3.66637
SPC25	0.00128839	2.92269e-06	28	6	2.8874	0.216879	0.0285478	28	6	3.11124
PLD2	0.00128839	2.92269e-06	24	18	2.46536	0.0656258	0.00250066	24	20	2.23759
ARVCF	0.00128839	2.92269e-06	24	18	2.30617	0.0841623	0.0045241	28	20	1.52947
WDR76	0.00128839	2.92269e-06	28	6	1.94268	0.251455	0.0361676	28	6	1.84803
CDC23	0.00128839	2.92269e-06	28	6	1.47761	0.0506466	0.000964212	28	6	2.12015
LPIN3	0.00128839	2.92269e-06	24	18	1.02017	0.186876	0.0223929	28	22	0.814768
LOC101903620	0.00128839	2.92269e-06	24	18	0.49824	0.292147	0.0455438	24	20	0.532938
TMEM126A	0.00160044	4.87141e-06	28	6	15.0891	0.0841623	0.0045241	28	6	16.0459
ANP32E	0.00160044	4.87141e-06	28	6	11.7245	0.0599869	0.00183621	28	6	15.0508
SMC2	0.00160044	4.87141e-06	28	6	9.40492	0.216879	0.0285478	28	8	7.50474
RACGAP1	0.00160044	4.87141e-06	28	8	7.79115	0.0841623	0.0045241	28	6	10.874
INF2	0.00160044	4.87141e-06	24	18	6.29888	0.0386143	0.000341514	28	22	6.15386
PBXIP1	0.00160044	4.87141e-06	28	20	5.13915	0.216879	0.0285478	28	22	5.82878
ADAMTSL4	0.00160044	4.87141e-06	28	20	5.00878	0.0419263	0.000487585	28	22	5.0397
KIF23	0.00160044	4.87141e-06	28	6	3.96151	0.0546983	0.00133663	28	6	3.40058
MCM10	0.00160044	4.87141e-06	28	8	3.6685	0.10826	0.00793338	28	6	4.06945
IGSF9	0.00160044	4.87141e-06	24	18	3.29101	0.094976	0.00601355	28	20	4.84667
NXT2	0.00160044	4.87141e-06	28	6	2.84356	0.0656258	0.00250066	28	6	3.46023
SNRNP40	0.00160044	4.87141e-06	28	6	2.42201	0.0745301	0.00337713	28	4	1.90879
SLC35E3	0.00160044	4.87141e-06	24	6	2.3189	0.186876	0.0223929	28	8	1.65578
SGO1	0.00160044	4.87141e-06	28	6	2.05331	0.10826	0.00793338	28	6	1.63177
ANO8	0.00160044	4.87141e-06	24	18	1.7237	0.0656258	0.00250066	28	20	1.96646
OPLAH	0.00160044	4.87141e-06	24	20	1.46107	0.0841623	0.0045241	28	20	1.43591
PROM2	0.00160044	4.87141e-06	28	22	1.29831	0.0276892	4.85009e-05	28	20	3.48894
CTNS	0.00160044	4.87141e-06	28	20	1.26815	0.0745301	0.00337713	28	20	2.11333
PALB2	0.00160044	4.87141e-06	28	6	1.00754	0.139756	0.0135121	28	6	0.936422
CAPN5	0.00160044	4.87141e-06	28	18	1.00023	0.0546983	0.00133663	28	20	2.08703
COL4A6	0.00160044	4.87141e-06	28	20	0.220721	0.251455	0.0361676	28	20	0.379868
EPN3	0.00160044	4.87141e-06	28	18	0.144887	0.292147	0.0455438	28	22	0.0762803
SRSF3	0.00222054	7.97037e-06	28	6	42.4007	0.338068	0.0570129	28	8	33.4091
SSR1	0.00222054	7.97037e-06	24	6	13.1936	0.123032	0.0103902	28	8	12.8671
PSMD7	0.00222054	7.97037e-06	28	6	8.43993	0.094976	0.00601355	28	4	9.55762
WDR77	0.00222054	7.97037e-06	28	6	6.09756	0.216879	0.0285478	28	4	5.5278
WBP11	0.00222054	7.97037e-06	28	6	3.71893	0.094976	0.00601355	28	6	3.09912
POLD3	0.00222054	7.97037e-06	28	6	2.76441	0.139756	0.0135121	28	6	1.84911
VWA7	0.00222054	7.97037e-06	28	18	2.34622	0.0745301	0.00337713	28	20	2.38793
MROH1	0.00222054	7.97037e-06	24	20	2.21883	0.0352955	0.000162162	28	20	2.73691
FIGNL1	0.00222054	7.97037e-06	28	6	1.69097	0.123032	0.0103902	28	6	1.71047
SLC12A9	0.00222054	7.97037e-06	24	18	1.68229	0.139756	0.0135121	28	20	2.109
BRIP1	0.00222054	7.97037e-06	28	8	1.0506	0.139756	0.0135121	28	8	0.898344
FAM160B2	0.00222054	7.97037e-06	24	18	1.04424	0.0506466	0.000964212	28	20	1.7323
CROCC	0.00222054	7.97037e-06	20	18	0.985545	0.251455	0.0361676	24	20	0.697162
SYT3	0.00222054	7.97037e-06	28	20	0.668583	0.0546983	0.00133663	28	22	0.69733
HPRT1	0.0028071	1.28163e-05	24	6	23.8421	0.139756	0.0135121	28	8	16.7033
SREBF1	0.0028071	1.28163e-05	28	18	13.5251	0.0419263	0.000487585	28	20	10.5728
TCEA1	0.0028071	1.28163e-05	24	8	7.60691	0.292147	0.0455438	28	8	3.65368
PLCD1	0.0028071	1.28163e-05	28	20	6.97311	0.0599869	0.00183621	28	20	8.29583
PRPS1	0.0028071	1.28163e-05	28	6	4.92875	0.292147	0.0455438	28	6	3.7809
BUB1	0.0028071	1.28163e-05	28	8	4.84462	0.0656258	0.00250066	28	6	6.23805
CEP55	0.0028071	1.28163e-05	28	6	4.4379	0.0745301	0.00337713	28	6	4.53267
RETREG3	0.0028071	1.28163e-05	28	20	3.5715	0.0599869	0.00183621	28	20	6.83701
PHAX	0.0028071	1.28163e-05	20	8	3.54618	0.186876	0.0223929	20	12	2.36227
PAK1IP1	0.0028071	1.28163e-05	28	6	3.45563	0.251455	0.0361676	28	2	2.65419
DTL	0.0028071	1.28163e-05	28	6	2.9087	0.162118	0.0174524	28	8	1.55945
WDR41	0.0028071	1.28163e-05	24	6	2.7711	0.453324	0.087827	28	8	1.89441
TRPM4	0.0028071	1.28163e-05	28	20	2.66216	0.0276892	4.85009e-05	28	20	4.25329
NRBP2	0.0028071	1.28163e-05	24	18	2.36164	0.0419263	0.000487585	28	22	3.13238
OSBPL2	0.0028071	1.28163e-05	28	20	2.07976	0.0599869	0.00183621	28	20	2.20607
MLLT6	0.0028071	1.28163e-05	24	18	2.03898	0.139756	0.0135121	28	20	2.81923
KCNH3	0.0028071	1.28163e-05	28	20	1.52646	0.0352955	0.000162162	28	20	1.33418
GRAMD4	0.0028071	1.28163e-05	24	18	1.35542	0.186876	0.0223929	28	22	1.38462
SORBS3	0.0028071	1.28163e-05	28	20	1.14284	0.0656258	0.00250066	28	22	0.701465
LOC618939	0.0028071	1.28163e-05	20	18	1.10097	0.162118	0.0174524	28	20	1.03637
SBNO2	0.0028071	1.28163e-05	20	18	1.06802	0.216879	0.0285478	28	22	0.534931
RGS11	0.0028071	1.28163e-05	28	18	0.8497	0.0506466	0.000964212	28	22	0.982195
CDC6	0.0028071	1.28163e-05	28	8	0.766307	0.0546983	0.00133663	28	4	0.707276
DBNDD1	0.0028071	1.28163e-05	20	18	0.667997	0.453324	0.087827	28	22	0.349467
RHBDL1	0.0028071	1.28163e-05	28	20	0.578081	0.186876	0.0223929	28	22	0.532918
EZH1	0.0028071	1.28163e-05	28	20	0.520264	0.0599869	0.00183621	28	20	1.01745
ATG16L2	0.0028071	1.28163e-05	28	18	0.432551	0.0656258	0.00250066	28	20	0.40882
ARHGEF19	0.0028071	1.28163e-05	28	22	0.0799255	0.0463238	0.000689038	28	20	0.149149
HSP90AA1	0.00373593	2.02754e-05	28	6	54.6664	0.292147	0.0455438	28	6	77.5065
RTRAF	0.00373593	2.02754e-05	20	6	32.4582	0.453324	0.087827	28	8	13.2474
DHX9	0.00373593	2.02754e-05	28	6	12.481	0.162118	0.0174524	28	8	6.93997
TPX2	0.00373593	2.02754e-05	28	6	8.49494	0.10826	0.00793338	28	6	8.43471
MTCH2	0.00373593	2.02754e-05	24	6	6.32037	0.10826	0.00793338	28	6	7.21865
GINS1	0.00373593	2.02754e-05	28	6	3.66814	0.453324	0.087827	28	6	3.93731
MAP3K10	0.00373593	2.02754e-05	20	18	1.95198	0.393129	0.0709607	28	22	1.0875
IQANK1	0.00373593	2.02754e-05	24	18	1.88047	0.139756	0.0135121	28	20	2.45988
TECPR1	0.00373593	2.02754e-05	28	18	1.57375	0.094976	0.00601355	28	20	1.67429
MEIS3	0.00373593	2.02754e-05	24	18	1.34587	0.0352955	0.000162162	28	22	2.88834
DMPK	0.00373593	2.02754e-05	24	18	1.2125	0.292147	0.0455438	28	22	0.686413
GPT2	0.00373593	2.02754e-05	28	18	1.08073	0.094976	0.00601355	28	18	1.80943
E2F7	0.00373593	2.02754e-05	28	6	1.01948	0.0841623	0.0045241	28	6	0.786954
AGFG2	0.00373593	2.02754e-05	24	18	0.954629	0.186876	0.0223929	28	22	1.22731
ARHGAP19	0.00373593	2.02754e-05	28	6	0.859135	0.139756	0.0135121	28	6	1.06139
LOC786783	0.00373593	2.02754e-05	20	8	0.741523	0.251455	0.0361676	20	10	0.726549
FAM83E	0.00373593	2.02754e-05	28	18	0.657202	0.162118	0.0174524	28	20	0.823974
ZNF512B	0.00373593	2.02754e-05	24	20	0.605935	0.094976	0.00601355	28	22	0.783298
JAKMIP3	0.00373593	2.02754e-05	24	18	0.525726	0.094976	0.00601355	28	20	0.523843
NAP1L1	0.00478267	3.15869e-05	20	8	27.9625	0.0599869	0.00183621	20	12	18.8612
DDR1	0.00478267	3.15869e-05	20	18	21.8531	0.393129	0.0709607	28	22	12.978
CACYBP	0.00478267	3.15869e-05	24	8	16.6796	0.123032	0.0103902	28	6	10.5105
CCNA2	0.00478267	3.15869e-05	28	6	16.3199	0.0841623	0.0045241	28	4	15.4483
RRM1	0.00478267	3.15869e-05	28	6	16.2855	0.186876	0.0223929	28	6	23.1239
DDX21	0.00478267	3.15869e-05	28	6	15.9488	0.0745301	0.00337713	28	6	16.393
SRSF1	0.00478267	3.15869e-05	28	8	14.7461	0.0546983	0.00133663	28	8	10.1207
PRC1	0.00478267	3.15869e-05	28	6	9.58976	0.0656258	0.00250066	28	6	11.5216
SMARCA5	0.00478267	3.15869e-05	28	6	8.15963	0.251455	0.0361676	28	6	8.67786
BUB1B	0.00478267	3.15869e-05	28	6	7.6366	0.0463238	0.000689038	28	6	8.17682
NUTF2	0.00478267	3.15869e-05	28	6	6.93851	0.292147	0.0455438	28	4	5.92827
ACLY	0.00478267	3.15869e-05	28	16	6.7305	0.10826	0.00793338	28	16	5.32826
UTP4	0.00478267	3.15869e-05	28	6	4.90028	0.0378049	0.000236654	28	4	5.14379
CCNY	0.00478267	3.15869e-05	28	4	3.30441	0.123032	0.0103902	28	6	2.71936
RAD51	0.00478267	3.15869e-05	28	8	3.16271	0.292147	0.0455438	28	6	4.09348
RARG	0.00478267	3.15869e-05	28	18	3.04592	0.0841623	0.0045241	28	22	2.4323
USP19	0.00478267	3.15869e-05	24	18	2.23286	0.0599869	0.00183621	28	20	3.39985
PORCN	0.00478267	3.15869e-05	28	20	2.05303	0.0419263	0.000487585	28	22	2.73661
VILL	0.00478267	3.15869e-05	24	20	1.92245	0.251455	0.0361676	28	20	1.61029
NBEAL2	0.00478267	3.15869e-05	28	18	1.90069	0.123032	0.0103902	28	18	1.87077
KLC4	0.00478267	3.15869e-05	24	18	1.80406	0.0656258	0.00250066	28	20	2.88905
PPFIBP2	0.00478267	3.15869e-05	28	20	1.47806	0.0656258	0.00250066	28	20	1.89074
ZNF367	0.00478267	3.15869e-05	28	6	1.33972	0.0745301	0.00337713	28	8	1.02665
HCRTR1	0.00478267	3.15869e-05	24	20	1.25935	0.0745301	0.00337713	28	20	1.36138
CCDC114	0.00478267	3.15869e-05	28	18	1.21681	0.251455	0.0361676	28	18	0.834864
MPND	0.00478267	3.15869e-05	24	18	1.0696	0.162118	0.0174524	28	20	2.40416
LOC101908206	0.00478267	3.15869e-05	28	20	0.916088	0.162118	0.0174524	28	18	1.07039
HTR1B	0.00478267	3.15869e-05	28	6	0.843742	0.10826	0.00793338	28	8	0.454272
CCDC9B	0.00478267	3.15869e-05	28	20	0.736694	0.251455	0.0361676	28	22	0.883193
LOC101903326	0.00478267	3.15869e-05	28	22	0.359067	0.0352955	0.000162162	28	20	0.406644
LOC112449505	0.00478267	3.15869e-05	24	18	0.0450524	0.0745301	0.00337713	28	20	0.0414718
TUBA1B	0.00594734	4.85009e-05	24	6	276.877	0.123032	0.0103902	28	4	322.093
PTMA	0.00594734	4.85009e-05	28	6	48.6702	0.0841623	0.0045241	28	4	44.4148
EIF3M	0.00594734	4.85009e-05	20	8	47.0412	0.094976	0.00601355	20	12	30.7064
CCT6A	0.00594734	4.85009e-05	24	6	27.3736	0.0841623	0.0045241	28	8	17.1504
TCP1	0.00594734	4.85009e-05	24	6	25.75	0.0546983	0.00133663	28	8	19.2788
PSMA4	0.00594734	4.85009e-05	20	8	20.2862	0.251455	0.0361676	28	8	6.62013
METAP2	0.00594734	4.85009e-05	20	6	17.655	0.453324	0.087827	28	8	6.55974
LMNB1	0.00594734	4.85009e-05	28	6	17.0573	0.251455	0.0361676	28	4	14.1038
ANLN	0.00594734	4.85009e-05	28	6	12.0712	0.123032	0.0103902	28	6	19.7083
PPP1CC	0.00594734	4.85009e-05	24	6	10.4975	0.0599869	0.00183621	28	8	7.24481
DLGAP5	0.00594734	4.85009e-05	28	6	8.16761	0.123032	0.0103902	28	6	11.4522
NDC80	0.00594734	4.85009e-05	28	6	7.88086	0.186876	0.0223929	28	6	10.3818
RPA2	0.00594734	4.85009e-05	28	6	7.86018	0.0841623	0.0045241	28	6	9.54918
SPINT1	0.00594734	4.85009e-05	28	22	6.79629	0.393129	0.0709607	28	20	11.3636
GNL3	0.00594734	4.85009e-05	28	6	6.20201	0.0656258	0.00250066	28	6	5.49107
EIF2S1	0.00594734	4.85009e-05	24	8	6.07637	0.292147	0.0455438	28	6	4.99571
CERS5	0.00594734	4.85009e-05	28	6	6.03203	0.123032	0.0103902	28	6	4.84046
SDAD1	0.00594734	4.85009e-05	24	6	5.44165	0.453324	0.087827	28	8	2.36118
ZW10	0.00594734	4.85009e-05	24	6	5.27731	0.251455	0.0361676	28	8	4.55373
KIF2C	0.00594734	4.85009e-05	28	6	4.32855	0.123032	0.0103902	28	4	5.35609
CBLC	0.00594734	4.85009e-05	28	20	4.01111	0.094976	0.00601355	28	22	8.51963
GSR	0.00594734	4.85009e-05	28	6	3.69095	0.393129	0.0709607	28	8	2.58313
PLEKHG5	0.00594734	4.85009e-05	20	18	3.12969	0.251455	0.0361676	28	22	1.70476
SFXN4	0.00594734	4.85009e-05	28	4	3.11294	0.162118	0.0174524	28	4	2.01162
PRR11	0.00594734	4.85009e-05	28	8	2.99026	0.216879	0.0285478	28	6	2.66926
LOC112444909	0.00594734	4.85009e-05	20	18	2.07241	0.123032	0.0103902	28	20	1.73319
CCNE1	0.00594734	4.85009e-05	28	6	1.59632	0.162118	0.0174524	28	8	0.88888
NUP50	0.00594734	4.85009e-05	28	8	1.44056	0.0599869	0.00183621	28	6	1.52261
TMEM151A	0.00594734	4.85009e-05	28	20	1.38052	0.0745301	0.00337713	28	20	3.10287
KIFC2	0.00594734	4.85009e-05	24	18	1.24098	0.338068	0.0570129	28	22	0.726987
MTBP	0.00594734	4.85009e-05	28	8	1.2085	0.453324	0.087827	28	6	0.742436
JMJD8	0.00594734	4.85009e-05	24	18	1.14802	0.338068	0.0570129	24	22	1.14377
GIGYF1	0.00594734	4.85009e-05	24	18	1.00711	0.0352955	0.000162162	28	20	1.42709
COL27A1	0.00594734	4.85009e-05	20	18	0.906397	0.453324	0.087827	28	22	0.389307
CENPU	0.00594734	4.85009e-05	28	8	0.860317	0.162118	0.0174524	28	6	1.08346
TAF4B	0.00594734	4.85009e-05	28	6	0.856233	0.10826	0.00793338	28	6	0.71887
IKBKE	0.00594734	4.85009e-05	24	18	0.681927	0.10826	0.00793338	28	20	0.820289
NRADD	0.00594734	4.85009e-05	28	20	0.643314	0.338068	0.0570129	28	22	0.792152
SFI1	0.00594734	4.85009e-05	20	18	0.406007	0.453324	0.087827	24	22	0.376223
DUOX2	0.00594734	4.85009e-05	24	20	0.334399	0.0546983	0.00133663	28	20	0.381783
SYNGAP1	0.00594734	4.85009e-05	28	20	0.082447	0.162118	0.0174524	28	22	0.0791195
HSPA8	0.00748	7.34576e-05	24	8	288.1	0.0419263	0.000487585	20	12	119.035
FARSB	0.00748	7.34576e-05	24	6	17.8041	0.10826	0.00793338	28	8	12.7255
RAD21	0.00748	7.34576e-05	24	6	9.96969	0.216879	0.0285478	28	6	11.0229
PTP4A1	0.00748	7.34576e-05	24	6	9.29971	0.292147	0.0455438	28	8	4.80908
MRPS30	0.00748	7.34576e-05	28	6	8.29355	0.251455	0.0361676	28	8	6.97725
SHCBP1	0.00748	7.34576e-05	28	8	7.04548	0.0656258	0.00250066	28	6	7.98372
UPRT	0.00748	7.34576e-05	24	6	6.12527	0.0599869	0.00183621	28	8	4.45806
CHSY1	0.00748	7.34576e-05	28	4	5.81401	0.139756	0.0135121	28	8	5.02822
BACH1	0.00748	7.34576e-05	28	6	5.44852	0.0841623	0.0045241	28	8	3.63212
RARS	0.00748	7.34576e-05	28	6	4.7144	0.123032	0.0103902	28	8	5.43032
NUP160	0.00748	7.34576e-05	28	8	4.49934	0.094976	0.00601355	28	8	2.88473
CKAP2L	0.00748	7.34576e-05	28	6	3.84846	0.139756	0.0135121	28	6	4.19767
HELLS	0.00748	7.34576e-05	28	6	3.76294	0.162118	0.0174524	28	8	2.88925
TRIP13	0.00748	7.34576e-05	28	6	3.35599	0.10826	0.00793338	28	6	2.87385
CARD10	0.00748	7.34576e-05	20	18	3.32249	0.251455	0.0361676	28	22	2.59827
SEMA4G	0.00748	7.34576e-05	28	20	3.23614	0.0599869	0.00183621	28	22	2.18877
WDHD1	0.00748	7.34576e-05	28	6	3.18912	0.186876	0.0223929	28	6	3.49968
WDR3	0.00748	7.34576e-05	28	6	2.98292	0.162118	0.0174524	28	6	3.56532
MGAT2	0.00748	7.34576e-05	28	4	2.92865	0.0419263	0.000487585	28	6	4.42726
ATXN7L3	0.00748	7.34576e-05	20	18	2.42196	0.0463238	0.000689038	28	22	2.1676
ATPAF1	0.00748	7.34576e-05	24	6	1.74182	0.139756	0.0135121	28	6	1.64713
COX15	0.00748	7.34576e-05	24	6	1.62374	0.292147	0.0455438	28	8	1.2406
MTFR2	0.00748	7.34576e-05	28	6	1.62141	0.123032	0.0103902	28	6	1.53156
MAP3K12	0.00748	7.34576e-05	24	18	1.59168	0.186876	0.0223929	28	22	1.43049
SGK3	0.00748	7.34576e-05	20	8	1.52564	0.251455	0.0361676	20	12	0.85482
PFKFB4	0.00748	7.34576e-05	28	18	1.25991	0.251455	0.0361676	28	22	0.90355
USP35	0.00748	7.34576e-05	24	18	1.23249	0.186876	0.0223929	28	20	1.14537
PRPF40B	0.00748	7.34576e-05	24	18	0.924107	0.0506466	0.000964212	28	22	1.07393
C29H11orf95	0.00748	7.34576e-05	20	18	0.921716	0.162118	0.0174524	28	22	0.616706
TMC6	0.00748	7.34576e-05	24	18	0.892326	0.186876	0.0223929	28	20	1.19713
FASTKD3	0.00748	7.34576e-05	28	6	0.723153	0.251455	0.0361676	28	6	0.788206
NYAP1	0.00748	7.34576e-05	24	18	0.578783	0.0656258	0.00250066	28	22	0.98555
FOXO4	0.00748	7.34576e-05	24	18	0.511584	0.0656258	0.00250066	28	22	0.767444
SLC43A1	0.00748	7.34576e-05	28	20	0.338132	0.0506466	0.000964212	28	22	0.416155
MNS1	0.00748	7.34576e-05	28	6	0.174155	0.162118	0.0174524	28	6	0.247594
IFNLR1	0.00748	7.34576e-05	28	18	0.146512	0.094976	0.00601355	28	22	0.193345
KPNA2	0.00944304	0.000109819	24	8	39.7059	0.393129	0.0709607	28	4	27.2732
LTBP3	0.00944304	0.000109819	28	20	22.0421	0.0463238	0.000689038	28	20	34.0846
EPS8L2	0.00944304	0.000109819	20	18	18.5529	0.251455	0.0361676	28	22	9.29951
PSMA6	0.00944304	0.000109819	20	8	17.3386	0.216879	0.0285478	28	8	5.57025
CANX	0.00944304	0.000109819	28	6	17.2178	0.139756	0.0135121	28	8	20.0904
PCLAF	0.00944304	0.000109819	28	8	15.7663	0.094976	0.00601355	28	6	19.2191
TMEM50A	0.00944304	0.000109819	20	8	12.7332	0.453324	0.087827	20	12	11.5925
KRT15	0.00944304	0.000109819	28	20	8.90897	0.0332559	0.000109819	28	22	12.829
CDCA2	0.00944304	0.000109819	28	6	8.31567	0.216879	0.0285478	28	6	9.6141
VDAC1	0.00944304	0.000109819	28	6	7.93202	0.0841623	0.0045241	28	8	8.38719
NUCB2	0.00944304	0.000109819	20	8	6.98653	0.251455	0.0361676	20	12	3.6587
PIK3IP1	0.00944304	0.000109819	28	20	3.95489	0.0599869	0.00183621	28	20	5.07511
CNOT9	0.00944304	0.000109819	28	6	3.67379	0.094976	0.00601355	28	4	3.16021
DDIAS	0.00944304	0.000109819	28	6	3.59672	0.139756	0.0135121	28	8	2.76577
CUL9	0.00944304	0.000109819	20	18	3.09192	0.251455	0.0361676	24	20	1.22637
NOC3L	0.00944304	0.000109819	20	8	3.07079	0.139756	0.0135121	28	8	0.935181
ORC1	0.00944304	0.000109819	28	6	2.36408	0.139756	0.0135121	28	6	2.00436
PCID2	0.00944304	0.000109819	28	20	2.07088	0.0599869	0.00183621	28	20	3.35957
BLM	0.00944304	0.000109819	28	6	2.06472	0.292147	0.0455438	28	6	2.16555
ARHGEF16	0.00944304	0.000109819	28	20	2.03378	0.0378049	0.000236654	28	22	3.17932
CARNS1	0.00944304	0.000109819	28	18	1.84827	0.123032	0.0103902	28	18	2.32847
SLC43A3	0.00944304	0.000109819	28	20	1.83311	0.0506466	0.000964212	28	22	3.96539
SPEG	0.00944304	0.000109819	24	18	1.82953	0.10826	0.00793338	28	22	1.41742
NPDC1	0.00944304	0.000109819	28	20	1.68942	0.094976	0.00601355	28	22	2.21076
EXO1	0.00944304	0.000109819	28	8	1.57118	0.123032	0.0103902	28	8	1.18385
SEMA4C	0.00944304	0.000109819	20	18	1.4121	0.094976	0.00601355	28	22	1.02002
CDC25C	0.00944304	0.000109819	28	6	1.29893	0.10826	0.00793338	28	8	0.975242
STX3	0.00944304	0.000109819	24	20	1.14721	0.123032	0.0103902	28	20	2.49258
LOC101905509	0.00944304	0.000109819	24	20	1.10385	0.338068	0.0570129	28	20	1.40586
CGAS	0.00944304	0.000109819	28	6	1.10042	0.186876	0.0223929	28	4	0.983873
AKAP8L	0.00944304	0.000109819	24	18	1.0906	0.0386143	0.000341514	28	22	0.984397
ECHDC3	0.00944304	0.000109819	28	20	0.805848	0.094976	0.00601355	28	20	1.29836
ALS2CL	0.00944304	0.000109819	28	20	0.773213	0.139756	0.0135121	28	18	0.943782
FAM72A	0.00944304	0.000109819	28	6	0.679923	0.0506466	0.000964212	28	6	0.565008
AZIN2	0.00944304	0.000109819	28	20	0.619815	0.393129	0.0709607	28	20	0.595453
UNKL	0.00944304	0.000109819	24	18	0.606061	0.094976	0.00601355	24	20	0.459304
UBASH3B	0.00944304	0.000109819	28	8	0.577877	0.216879	0.0285478	28	8	0.301957
RCAN3	0.00944304	0.000109819	28	8	0.479989	0.139756	0.0135121	28	8	0.286287
ITGA8	0.00944304	0.000109819	28	6	0.341357	0.338068	0.0570129	28	8	0.144078
LOC100847870	0.00944304	0.000109819	20	18	0.24275	0.292147	0.0455438	24	22	0.185741
PLPPR2	0.00944304	0.000109819	28	20	0.224961	0.0378049	0.000236654	24	20	0.221223
COPS4	0.0121709	0.000162162	20	8	11.9583	0.0745301	0.00337713	20	12	7.21993
NUCKS1	0.0121709	0.000162162	28	4	10.2487	0.0656258	0.00250066	28	8	7.5697
VRK1	0.0121709	0.000162162	24	8	9.39036	0.338068	0.0570129	28	6	6.70502
NUSAP1	0.0121709	0.000162162	28	6	8.0292	0.10826	0.00793338	28	6	8.01551
PTGS2	0.0121709	0.000162162	28	6	7.94479	0.162118	0.0174524	28	8	4.40956
TIPARP	0.0121709	0.000162162	24	6	6.97801	0.0656258	0.00250066	28	8	5.75676
ARHGEF1	0.0121709	0.000162162	20	18	6.14619	0.453324	0.087827	28	22	4.32962
SPATA20	0.0121709	0.000162162	28	22	5.29506	0.10826	0.00793338	28	22	6.04863
STRAP	0.0121709	0.000162162	24	6	4.89227	0.453324	0.087827	28	6	3.77419
SLC35F2	0.0121709	0.000162162	28	6	4.77294	0.162118	0.0174524	28	8	3.69719
TOPBP1	0.0121709	0.000162162	28	6	4.62568	0.251455	0.0361676	28	6	5.65624
DRG1	0.0121709	0.000162162	28	6	4.61835	0.0506466	0.000964212	28	8	4.36987
HID1	0.0121709	0.000162162	28	20	4.00302	0.123032	0.0103902	28	18	2.33657
ATP6V1C1	0.0121709	0.000162162	20	8	3.87406	0.338068	0.0570129	24	8	2.10396
FANCI	0.0121709	0.000162162	28	6	3.51449	0.123032	0.0103902	28	6	3.83481
SEMA3C	0.0121709	0.000162162	24	6	2.42085	0.0841623	0.0045241	28	8	4.14304
HYLS1	0.0121709	0.000162162	28	6	2.31466	0.0419263	0.000487585	28	6	2.34321
ADAMTS7	0.0121709	0.000162162	24	20	2.13245	0.0276892	4.85009e-05	28	20	3.48296
PLXNA3	0.0121709	0.000162162	28	18	2.1018	0.0386143	0.000341514	28	22	2.52353
HNRNPC	0.0121709	0.000162162	28	6	1.98109	0.0841623	0.0045241	28	4	2.01852
NICN1	0.0121709	0.000162162	28	20	1.915	0.0352955	0.000162162	28	20	2.99301
NOTCH3	0.0121709	0.000162162	28	20	1.70313	0.0506466	0.000964212	28	18	2.69516
HOOK2	0.0121709	0.000162162	24	18	1.66693	0.162118	0.0174524	28	20	2.73611
NLN	0.0121709	0.000162162	28	4	1.42369	0.453324	0.087827	28	8	0.59471
GPR89A	0.0121709	0.000162162	24	6	1.31431	0.162118	0.0174524	28	6	1.2141
TBC1D31	0.0121709	0.000162162	20	8	1.31142	0.453324	0.087827	28	8	0.834029
GSTCD	0.0121709	0.000162162	24	8	1.16633	0.123032	0.0103902	28	6	0.992663
MAPK14	0.0121709	0.000162162	20	8	1.08754	0.393129	0.0709607	20	10	0.691127
QTRT2	0.0121709	0.000162162	28	6	1.05756	0.0378049	0.000236654	28	8	0.695973
CLSPN	0.0121709	0.000162162	28	8	1.04425	0.251455	0.0361676	28	6	1.32569
PLCH2	0.0121709	0.000162162	28	20	0.899464	0.0276892	4.85009e-05	28	20	1.23618
FAM110A	0.0121709	0.000162162	28	20	0.858527	0.139756	0.0135121	28	22	1.08085
ACAP1	0.0121709	0.000162162	24	18	0.74523	0.0378049	0.000236654	28	22	1.00441
KIAA1324	0.0121709	0.000162162	28	20	0.605052	0.453324	0.087827	28	18	0.466113
NKPD1	0.0121709	0.000162162	28	20	0.51089	0.0419263	0.000487585	28	22	0.840813
ARHGEF10	0.0121709	0.000162162	28	18	0.495185	0.0745301	0.00337713	28	16	0.433779
RAB26	0.0121709	0.000162162	28	18	0.41122	0.139756	0.0135121	28	22	0.230539
SLC34A3	0.0121709	0.000162162	28	20	0.281943	0.251455	0.0361676	28	22	0.254259
THBS3	0.0121709	0.000162162	28	20	0.16619	0.338068	0.0570129	28	22	0.130261
SET	0.0149302	0.000236654	24	6	50.2318	0.292147	0.0455438	28	8	25.0858
-	0.0149302	0.000236654	24	6	45.5427	0.139756	0.0135121	20	10	41.7596
CCT4	0.0149302	0.000236654	20	8	27.8011	0.393129	0.0709607	20	12	9.18107
WDR12	0.0149302	0.000236654	20	8	8.98355	0.216879	0.0285478	28	8	4.21972
PTOV1	0.0149302	0.000236654	24	18	8.93842	0.0841623	0.0045241	28	20	12.2084
KIF11	0.0149302	0.000236654	28	6	8.82443	0.094976	0.00601355	28	6	11.2496
PFKFB3	0.0149302	0.000236654	28	20	7.75588	0.0419263	0.000487585	28	20	16.6311
PNPLA2	0.0149302	0.000236654	28	18	6.31484	0.094976	0.00601355	28	22	6.79677
LENG8	0.0149302	0.000236654	24	18	5.66089	0.094976	0.00601355	28	22	7.01936
DDX46	0.0149302	0.000236654	24	6	4.52428	0.0332559	0.000109819	28	6	5.87732
ZNRF2	0.0149302	0.000236654	28	4	4.43368	0.292147	0.0455438	28	6	2.71948
TRMT6	0.0149302	0.000236654	24	6	4.39801	0.338068	0.0570129	28	6	3.83908
NSMF	0.0149302	0.000236654	20	16	3.87475	0.251455	0.0361676	24	20	2.90248
GLMN	0.0149302	0.000236654	24	6	3.41751	0.338068	0.0570129	28	8	1.4049
C1H3orf58	0.0149302	0.000236654	24	6	3.36014	0.123032	0.0103902	28	8	2.29484
PBX2	0.0149302	0.000236654	20	18	3.11895	0.0546983	0.00133663	28	22	2.84633
PNRC1	0.0149302	0.000236654	28	20	3.01382	0.0386143	0.000341514	28	18	3.02546
QPRT	0.0149302	0.000236654	28	20	2.98114	0.0841623	0.0045241	28	22	1.88217
FUK	0.0149302	0.000236654	20	18	2.79102	0.393129	0.0709607	28	18	1.269
LOC104969384	0.0149302	0.000236654	20	18	2.60636	0.186876	0.0223929	28	20	0.98041
PRPF38A	0.0149302	0.000236654	24	6	2.56715	0.251455	0.0361676	28	8	1.83918
GTPBP2	0.0149302	0.000236654	24	18	2.28452	0.338068	0.0570129	28	22	1.88944
ATG5	0.0149302	0.000236654	20	8	2.19201	0.123032	0.0103902	28	8	1.37759
TRAF7	0.0149302	0.000236654	20	16	2.02064	0.139756	0.0135121	24	20	1.46061
ABCC3	0.0149302	0.000236654	28	20	1.97224	0.0656258	0.00250066	28	18	2.16028
B4GALNT4	0.0149302	0.000236654	24	16	1.96788	0.0745301	0.00337713	24	20	2.11496
NDUFA5	0.0149302	0.000236654	24	8	1.62768	0.453324	0.087827	28	6	1.07533
GAS6	0.0149302	0.000236654	24	20	1.55839	0.216879	0.0285478	28	20	2.06815
MAU2	0.0149302	0.000236654	24	20	1.55112	0.10826	0.00793338	28	20	1.58883
GSDMD	0.0149302	0.000236654	28	20	1.44402	0.453324	0.087827	28	20	1.70166
DNA2	0.0149302	0.000236654	28	6	1.41946	0.123032	0.0103902	28	8	1.33082
SH2D3A	0.0149302	0.000236654	28	20	1.41658	0.123032	0.0103902	28	22	1.83022
ANKRD13D	0.0149302	0.000236654	24	18	1.10021	0.139756	0.0135121	28	20	1.60107
TCN2	0.0149302	0.000236654	28	22	1.03178	0.139756	0.0135121	28	22	1.36733
TMEM175	0.0149302	0.000236654	24	18	0.907803	0.0378049	0.000236654	28	22	0.898778
CEP152	0.0149302	0.000236654	28	6	0.88664	0.216879	0.0285478	28	6	1.26443
PRIMPOL	0.0149302	0.000236654	28	4	0.658002	0.338068	0.0570129	28	8	0.514122
TAF5	0.0149302	0.000236654	28	8	0.600929	0.10826	0.00793338	28	6	0.607637
LOC506495	0.0149302	0.000236654	20	6	0.593646	0.216879	0.0285478	28	8	0.55491
MNT	0.0149302	0.000236654	24	18	0.56017	0.0546983	0.00133663	28	22	0.58827
DLL1	0.0149302	0.000236654	28	22	0.479796	0.186876	0.0223929	28	22	0.440627
HDAC4	0.0149302	0.000236654	28	20	0.439399	0.094976	0.00601355	28	20	0.499176
SLC22A17	0.0149302	0.000236654	24	18	0.419524	0.393129	0.0709607	28	22	0.489562
CBX7	0.0149302	0.000236654	24	20	0.412073	0.453324	0.087827	28	22	0.291138
LOC104973427	0.0149302	0.000236654	28	20	0.410345	0.123032	0.0103902	28	20	0.25183
PDSS1	0.0149302	0.000236654	28	4	0.28371	0.0599869	0.00183621	28	6	0.33445
FBXO44	0.0149302	0.000236654	24	18	0.20652	0.186876	0.0223929	24	20	0.224752
GNAL	0.0149302	0.000236654	28	22	0.0907894	0.0745301	0.00337713	28	20	0.112906
NPM1	0.0184105	0.000341514	24	8	97.521	0.123032	0.0103902	28	6	70.7733
VEGFA	0.0184105	0.000341514	28	20	56.3067	0.123032	0.0103902	28	22	58.9081
CCNB1	0.0184105	0.000341514	28	6	29.3693	0.139756	0.0135121	28	6	32.8705
CNBP	0.0184105	0.000341514	24	6	28.8021	0.094976	0.00601355	28	4	25.8622
CNIH1	0.0184105	0.000341514	20	8	27.2963	0.094976	0.00601355	28	8	13.6222
USP1	0.0184105	0.000341514	28	6	26.3608	0.139756	0.0135121	28	8	17.5896
ACTR3	0.0184105	0.000341514	24	6	25.2924	0.162118	0.0174524	28	8	15.1854
TOP2A	0.0184105	0.000341514	28	6	18.371	0.139756	0.0135121	28	8	12.6421
NCAPG	0.0184105	0.000341514	28	6	17.4901	0.123032	0.0103902	28	8	14.6523
PSMD14	0.0184105	0.000341514	20	8	17.4523	0.0745301	0.00337713	28	8	6.51287
UBA2	0.0184105	0.000341514	24	6	15.3774	0.162118	0.0174524	28	8	8.8041
CDK1	0.0184105	0.000341514	28	6	12.4005	0.139756	0.0135121	28	8	10.1502
KHDRBS1	0.0184105	0.000341514	28	4	11.3875	0.0841623	0.0045241	28	8	12.1482
ETF1	0.0184105	0.000341514	28	6	10.8733	0.216879	0.0285478	28	8	11.1236
TMBIM4	0.0184105	0.000341514	20	6	10.8467	0.123032	0.0103902	28	8	7.18798
LAMP2	0.0184105	0.000341514	20	6	10.1862	0.393129	0.0709607	20	10	9.12529
TMEM63B	0.0184105	0.000341514	28	18	10.1129	0.0745301	0.00337713	28	18	10.0147
RWDD1	0.0184105	0.000341514	24	6	8.76419	0.338068	0.0570129	28	8	4.23034
PRELID3B	0.0184105	0.000341514	20	8	8.40928	0.338068	0.0570129	28	8	3.22291
RAB31	0.0184105	0.000341514	28	8	7.76949	0.216879	0.0285478	28	10	5.22616
FDX1	0.0184105	0.000341514	28	4	7.68603	0.139756	0.0135121	28	8	4.74693
CDCA8	0.0184105	0.000341514	28	6	7.40142	0.393129	0.0709607	28	4	5.42812
TMEM132A	0.0184105	0.000341514	20	18	6.62612	0.0745301	0.00337713	28	20	8.82151
TMPO	0.0184105	0.000341514	24	6	6.32332	0.094976	0.00601355	28	8	4.29475
REEP5	0.0184105	0.000341514	20	8	6.17185	0.139756	0.0135121	20	12	4.68187
CEP57	0.0184105	0.000341514	20	8	5.87161	0.292147	0.0455438	28	8	2.23539
WDR43	0.0184105	0.000341514	24	6	5.61926	0.453324	0.087827	28	6	4.27353
RPA1	0.0184105	0.000341514	28	6	5.54841	0.0656258	0.00250066	28	6	5.29853
FZD10	0.0184105	0.000341514	28	18	4.9073	0.0463238	0.000689038	28	20	2.40746
NCBP2	0.0184105	0.000341514	24	6	4.03351	0.0386143	0.000341514	28	8	4.11625
DGKA	0.0184105	0.000341514	28	20	3.82313	0.0546983	0.00133663	28	20	5.58202
PPIF	0.0184105	0.000341514	28	6	3.41305	0.0599869	0.00183621	28	4	2.49865
PLCD3	0.0184105	0.000341514	24	18	3.30136	0.338068	0.0570129	28	22	3.23574
HDGFL3	0.0184105	0.000341514	28	6	3.13937	0.162118	0.0174524	28	6	3.43329
SLC25A12	0.0184105	0.000341514	20	8	3.03465	0.0419263	0.000487585	28	8	1.72151
TFAM	0.0184105	0.000341514	24	6	2.99016	0.123032	0.0103902	28	8	2.0384
TMEM125	0.0184105	0.000341514	28	18	2.76444	0.10826	0.00793338	28	22	0.86424
METTL9	0.0184105	0.000341514	24	6	2.52508	0.393129	0.0709607	28	8	1.73978
FBXO5	0.0184105	0.000341514	28	6	2.4206	0.216879	0.0285478	28	8	1.77007
GRIPAP1	0.0184105	0.000341514	20	18	2.39432	0.139756	0.0135121	28	22	1.76915
TOR1B	0.0184105	0.000341514	28	4	2.07048	0.292147	0.0455438	28	2	1.78487
MTSS1L	0.0184105	0.000341514	20	16	1.90333	0.292147	0.0455438	24	20	1.33036
CENPO	0.0184105	0.000341514	28	6	1.78795	0.123032	0.0103902	28	6	1.99171
TMEM35B	0.0184105	0.000341514	28	6	1.74546	0.0546983	0.00133663	28	8	1.36606
ITGA10	0.0184105	0.000341514	28	20	1.62836	0.10826	0.00793338	28	20	0.654875
EFS	0.0184105	0.000341514	24	18	1.61499	0.0463238	0.000689038	28	22	3.15638
CCNB3	0.0184105	0.000341514	28	6	1.54958	0.0745301	0.00337713	28	4	1.48643
LMBR1L	0.0184105	0.000341514	28	20	1.5489	0.0463238	0.000689038	28	20	2.44273
TICAM2	0.0184105	0.000341514	20	6	1.51759	0.123032	0.0103902	20	10	1.63447
PGS1	0.0184105	0.000341514	20	18	1.28956	0.292147	0.0455438	28	18	1.15048
ATAD5	0.0184105	0.000341514	28	6	1.24118	0.0841623	0.0045241	28	8	1.00466
CEMIP	0.0184105	0.000341514	28	18	1.23912	0.094976	0.00601355	28	20	1.13094
ZFYVE1	0.0184105	0.000341514	28	20	1.17765	0.094976	0.00601355	28	18	1.7495
ZBTB9	0.0184105	0.000341514	28	8	1.02187	0.139756	0.0135121	28	4	0.409076
ATP8B3	0.0184105	0.000341514	28	20	0.778135	0.0463238	0.000689038	28	18	0.391128
SULT1A1	0.0184105	0.000341514	28	22	0.736832	0.094976	0.00601355	28	22	1.6166
ARID5A	0.0184105	0.000341514	20	18	0.638469	0.338068	0.0570129	24	20	0.566581
FLYWCH1	0.0184105	0.000341514	28	20	0.474117	0.094976	0.00601355	28	20	0.660846
FOXA2	0.0184105	0.000341514	28	18	0.469117	0.0276892	4.85009e-05	28	22	0.522643
ZFP2	0.0184105	0.000341514	28	22	0.367909	0.186876	0.0223929	28	18	0.678681
DUSP13	0.0184105	0.000341514	28	20	0.302638	0.0841623	0.0045241	28	24	0.283207
NAT14	0.0184105	0.000341514	28	20	0.278652	0.0656258	0.00250066	28	22	0.400603
CACNB1	0.0184105	0.000341514	28	20	0.275069	0.139756	0.0135121	28	20	0.582979
HRH1	0.0184105	0.000341514	28	22	0.124274	0.292147	0.0455438	28	18	0.295342
PLTP	0.0184105	0.000341514	24	20	0.113876	0.216879	0.0285478	28	22	0.110739
JUND	0.0227311	0.000487585	24	18	27.7331	0.393129	0.0709607	28	20	22.3007
STT3A	0.0227311	0.000487585	28	4	15.5707	0.216879	0.0285478	28	8	18.9753
HIST1H2BB	0.0227311	0.000487585	24	6	15.5642	0.0841623	0.0045241	28	8	13.3697
NOP58	0.0227311	0.000487585	24	6	13.6167	0.393129	0.0709607	28	6	9.48375
HNRNPA3	0.0227311	0.000487585	24	6	11.799	0.0841623	0.0045241	28	8	7.44756
TMX1	0.0227311	0.000487585	20	8	10.8396	0.0841623	0.0045241	28	8	7.27274
SRSF10	0.0227311	0.000487585	20	8	10.5886	0.094976	0.00601355	28	8	4.96638
TMED6	0.0227311	0.000487585	24	6	9.66454	0.0841623	0.0045241	28	8	6.16661
ATP5PB	0.0227311	0.000487585	28	6	7.46874	0.123032	0.0103902	28	6	8.33876
KCMF1	0.0227311	0.000487585	20	8	6.10894	0.251455	0.0361676	28	8	3.47285
DIAPH3	0.0227311	0.000487585	28	6	5.73262	0.094976	0.00601355	28	6	6.28482
SH3GLB2	0.0227311	0.000487585	24	18	4.9593	0.0656258	0.00250066	28	22	6.2981
SKA3	0.0227311	0.000487585	28	6	4.66608	0.186876	0.0223929	28	6	5.64943
DNAJC9	0.0227311	0.000487585	28	6	4.24833	0.10826	0.00793338	28	4	4.10897
KNSTRN	0.0227311	0.000487585	28	6	3.91096	0.338068	0.0570129	28	2	4.63012
RTEL1	0.0227311	0.000487585	20	18	3.83891	0.453324	0.087827	24	20	2.06599
LBR	0.0227311	0.000487585	24	6	3.58952	0.0745301	0.00337713	28	8	2.31071
DUSP1	0.0227311	0.000487585	28	20	3.4795	0.251455	0.0361676	28	22	1.83973
MELK	0.0227311	0.000487585	28	6	3.41199	0.139756	0.0135121	28	4	4.0353
ATG2A	0.0227311	0.000487585	28	20	3.39457	0.0506466	0.000964212	28	18	4.45424
TMEM209	0.0227311	0.000487585	20	8	3.02741	0.186876	0.0223929	28	8	1.01139
POC1B	0.0227311	0.000487585	24	6	2.96684	0.139756	0.0135121	28	8	3.26711
PPP2R5C	0.0227311	0.000487585	20	8	2.81658	0.10826	0.00793338	20	12	3.05635
SEC23B	0.0227311	0.000487585	28	8	2.64195	0.292147	0.0455438	28	6	4.70317
POLI	0.0227311	0.000487585	20	8	2.62073	0.251455	0.0361676	20	12	1.37579
WWC3	0.0227311	0.000487585	28	8	2.5799	0.0546983	0.00133663	28	8	3.01717
ACTR6	0.0227311	0.000487585	20	8	2.41869	0.0841623	0.0045241	20	12	2.34457
LTBP4	0.0227311	0.000487585	28	20	2.39571	0.0463238	0.000689038	28	20	5.60479
CRB3	0.0227311	0.000487585	28	18	1.84472	0.0463238	0.000689038	28	22	2.17796
GMDS	0.0227311	0.000487585	28	6	1.5835	0.186876	0.0223929	28	10	0.724753
CSAD	0.0227311	0.000487585	28	20	1.48031	0.0656258	0.00250066	28	22	1.96595
RNF123	0.0227311	0.000487585	20	18	1.38839	0.393129	0.0709607	28	22	0.440448
AK4	0.0227311	0.000487585	20	8	1.30753	0.292147	0.0455438	20	12	0.639961
TFAP2A	0.0227311	0.000487585	28	18	1.26267	0.094976	0.00601355	28	20	1.53485
KDM4B	0.0227311	0.000487585	24	20	1.23477	0.0599869	0.00183621	28	20	1.26509
GJC1	0.0227311	0.000487585	28	4	1.2234	0.162118	0.0174524	28	8	0.759673
PBX3	0.0227311	0.000487585	20	8	1.16921	0.251455	0.0361676	28	8	0.736549
LIG3	0.0227311	0.000487585	28	20	0.985546	0.0745301	0.00337713	28	20	1.10891
RNF44	0.0227311	0.000487585	20	18	0.97354	0.10826	0.00793338	28	22	1.00419
ABCC10	0.0227311	0.000487585	20	16	0.880441	0.139756	0.0135121	24	20	0.5599
PPFIA3	0.0227311	0.000487585	24	18	0.849263	0.453324	0.087827	28	20	1.05664
ZMYM3	0.0227311	0.000487585	28	20	0.825848	0.0378049	0.000236654	28	20	1.58803
CLSTN3	0.0227311	0.000487585	28	20	0.697084	0.094976	0.00601355	28	22	0.886027
ZKSCAN5	0.0227311	0.000487585	28	20	0.551124	0.292147	0.0455438	28	18	0.711421
SLC27A3	0.0227311	0.000487585	24	18	0.542923	0.0841623	0.0045241	24	20	0.369713
PGAP2	0.0227311	0.000487585	28	24	0.526842	0.10826	0.00793338	28	22	0.817853
TRIM45	0.0227311	0.000487585	28	20	0.479692	0.453324	0.087827	28	22	0.372212
RFX1	0.0227311	0.000487585	24	18	0.446303	0.292147	0.0455438	28	18	0.418664
ZNF235	0.0227311	0.000487585	20	18	0.44055	0.338068	0.0570129	24	20	0.265237
GGT7	0.0227311	0.000487585	28	20	0.435114	0.0656258	0.00250066	28	20	0.635038
KRBA1	0.0227311	0.000487585	24	20	0.36906	0.338068	0.0570129	28	22	0.241832
NELL2	0.0227311	0.000487585	28	4	0.354849	0.0419263	0.000487585	28	6	0.436438
PLEKHG6	0.0227311	0.000487585	28	18	0.281723	0.338068	0.0570129	28	20	0.314943
EXD3	0.0227311	0.000487585	24	20	0.240023	0.251455	0.0361676	28	20	0.210101
PLA2G4B	0.0227311	0.000487585	24	18	0.146842	0.0287434	7.34576e-05	28	20	0.211747
SLC2A11	0.0227311	0.000487585	28	20	0.108032	0.162118	0.0174524	28	22	0.116548
CDH23	0.0227311	0.000487585	28	20	0.0413132	0.0841623	0.0045241	28	22	0.0382676
HMGN2	0.027805	0.000689038	28	6	101.049	0.162118	0.0174524	28	4	90.6454
GNAI3	0.027805	0.000689038	20	6	22.6145	0.292147	0.0455438	20	10	12.216
45537	0.027805	0.000689038	20	6	18.7951	0.216879	0.0285478	28	8	9.12671
TPM3	0.027805	0.000689038	24	6	12.5971	0.216879	0.0285478	28	6	13.6725
AIDA	0.027805	0.000689038	20	8	9.01461	0.186876	0.0223929	20	12	4.97788
UBE2K	0.027805	0.000689038	20	8	8.64785	0.338068	0.0570129	28	8	4.17731
ARHGAP11A	0.027805	0.000689038	28	6	7.4403	0.123032	0.0103902	28	6	9.92717
GALNT4	0.027805	0.000689038	28	6	7.20483	0.0463238	0.000689038	28	8	8.35918
BAG1	0.027805	0.000689038	28	6	6.63733	0.0546983	0.00133663	28	6	7.53147
SOD2	0.027805	0.000689038	20	8	6.3735	0.0546983	0.00133663	20	12	6.24814
ECT2	0.027805	0.000689038	28	6	6.21427	0.123032	0.0103902	28	6	9.12608
PTCD3	0.027805	0.000689038	20	8	5.39829	0.393129	0.0709607	28	4	3.37436
ENOPH1	0.027805	0.000689038	24	6	5.06949	0.251455	0.0361676	28	8	2.30863
TMA16	0.027805	0.000689038	28	6	4.54025	0.186876	0.0223929	28	4	4.8084
ABTB1	0.027805	0.000689038	24	18	4.50862	0.186876	0.0223929	28	22	5.90592
CCNC	0.027805	0.000689038	20	8	4.48418	0.162118	0.0174524	20	12	2.46778
BRCA1	0.027805	0.000689038	28	6	4.46119	0.292147	0.0455438	28	8	4.22462
EZH2	0.027805	0.000689038	28	8	4.36153	0.292147	0.0455438	28	4	5.19741
POLE2	0.027805	0.000689038	24	6	4.09641	0.0656258	0.00250066	28	8	2.34344
ABCD3	0.027805	0.000689038	20	8	4.09379	0.453324	0.087827	28	8	2.44098
CDC37L1	0.027805	0.000689038	20	8	4.03843	0.0546983	0.00133663	20	12	2.98106
SMURF2	0.027805	0.000689038	28	6	3.99417	0.251455	0.0361676	24	10	2.89564
UTP15	0.027805	0.000689038	24	6	3.94973	0.186876	0.0223929	28	8	2.55554
DDX20	0.027805	0.000689038	20	6	3.86245	0.393129	0.0709607	28	8	2.48095
TRIM8	0.027805	0.000689038	28	18	3.82175	0.186876	0.0223929	28	22	3.02118
PRMT5	0.027805	0.000689038	28	8	3.54277	0.393129	0.0709607	28	4	4.16817
THAP12	0.027805	0.000689038	24	6	3.28427	0.251455	0.0361676	28	8	2.5254
APEH	0.027805	0.000689038	28	22	3.21561	0.0378049	0.000236654	28	20	4.08705
CCDC34	0.027805	0.000689038	24	8	3.10065	0.162118	0.0174524	28	8	1.72294
PIGT	0.027805	0.000689038	28	20	2.93687	0.0332559	0.000109819	28	22	2.72748
SAMD1	0.027805	0.000689038	20	16	2.86867	0.453324	0.087827	24	20	1.22674
LIN54	0.027805	0.000689038	28	6	2.84116	0.162118	0.0174524	28	6	3.18924
RFC4	0.027805	0.000689038	28	6	2.15303	0.216879	0.0285478	28	4	2.30154
RBM5	0.027805	0.000689038	28	20	1.81634	0.186876	0.0223929	28	20	1.70992
ANXA11	0.027805	0.000689038	24	18	1.74553	0.393129	0.0709607	28	20	1.47422
PRIM2	0.027805	0.000689038	28	8	1.65651	0.453324	0.087827	28	4	1.6507
PQLC2	0.027805	0.000689038	24	18	1.28287	0.251455	0.0361676	28	22	1.97183
KIF15	0.027805	0.000689038	28	8	1.15394	0.094976	0.00601355	28	6	1.6029
MMS22L	0.027805	0.000689038	28	6	1.00561	0.094976	0.00601355	28	8	0.861322
RPH3AL	0.027805	0.000689038	28	20	0.967529	0.292147	0.0455438	28	22	0.808186
TRPV3	0.027805	0.000689038	28	20	0.963414	0.0546983	0.00133663	28	20	0.913898
TOM1L2	0.027805	0.000689038	24	18	0.672618	0.453324	0.087827	28	22	0.343072
FGFR1OP	0.027805	0.000689038	24	8	0.577553	0.0599869	0.00183621	28	4	0.608854
SLC39A14	0.027805	0.000689038	28	8	0.531935	0.0101783	2.92269e-06	28	8	0.941224
CEP85	0.027805	0.000689038	28	8	0.489761	0.251455	0.0361676	28	4	0.786365
LZTS2	0.027805	0.000689038	28	20	0.46579	0.0599869	0.00183621	28	22	0.835677
SEC22A	0.027805	0.000689038	20	8	0.449647	0.0463238	0.000689038	20	12	0.422806
ANKRD33B	0.027805	0.000689038	28	8	0.434982	0.0378049	0.000236654	28	6	0.377577
VWCE	0.027805	0.000689038	24	20	0.421452	0.0386143	0.000341514	28	22	0.272348
LRRC24	0.027805	0.000689038	24	20	0.395868	0.251455	0.0361676	28	22	0.381649
PRX	0.027805	0.000689038	20	18	0.367988	0.453324	0.087827	28	20	0.22089
RAPGEFL1	0.027805	0.000689038	28	20	0.363288	0.186876	0.0223929	28	20	0.457234
CCDC183	0.027805	0.000689038	24	20	0.302101	0.186876	0.0223929	28	20	0.365407
FER1L5	0.027805	0.000689038	24	18	0.145503	0.186876	0.0223929	28	20	0.197353
CPA5	0.027805	0.000689038	24	22	0.0903143	0.0841623	0.0045241	28	20	0.121958
ATP5F1A	0.0336797	0.000964212	24	6	59.3493	0.0287434	7.34576e-05	28	8	80.5597
IRF7	0.0336797	0.000964212	24	18	27.7572	0.10826	0.00793338	28	20	63.9045
PSMD12	0.0336797	0.000964212	20	8	21.0123	0.393129	0.0709607	28	8	7.29628
MMADHC	0.0336797	0.000964212	20	6	20.8934	0.338068	0.0570129	20	10	19.7651
CYB5A	0.0336797	0.000964212	20	8	18.024	0.186876	0.0223929	20	12	5.85481
TM9SF3	0.0336797	0.000964212	20	6	16.367	0.186876	0.0223929	28	8	7.7506
QSOX1	0.0336797	0.000964212	28	20	15.4714	0.139756	0.0135121	28	20	26.1263
EIF5	0.0336797	0.000964212	24	6	14.7942	0.251455	0.0361676	28	8	10.34
ANP32B	0.0336797	0.000964212	24	6	13.6448	0.393129	0.0709607	28	2	11.1163
PRDX4	0.0336797	0.000964212	28	6	12.2521	0.216879	0.0285478	28	6	18.2671
XPOT	0.0336797	0.000964212	20	6	10.9758	0.216879	0.0285478	28	8	4.92375
TUBA1C	0.0336797	0.000964212	28	4	10.1539	0.0745301	0.00337713	28	6	16.5136
GALNT3	0.0336797	0.000964212	20	8	9.93792	0.0841623	0.0045241	20	12	11.1456
RBBP7	0.0336797	0.000964212	28	8	8.72878	0.393129	0.0709607	28	6	10.233
PPAT	0.0336797	0.000964212	20	8	8.09626	0.186876	0.0223929	28	8	3.99103
AASDHPPT	0.0336797	0.000964212	20	6	7.81338	0.292147	0.0455438	20	10	4.74018
TSNAX	0.0336797	0.000964212	20	8	7.35462	0.0599869	0.00183621	28	8	4.47128
RRAGC	0.0336797	0.000964212	20	8	6.84176	0.0546983	0.00133663	20	12	3.62497
AZIN1	0.0336797	0.000964212	28	6	6.12087	0.0745301	0.00337713	28	6	9.57061
FAM122B	0.0336797	0.000964212	28	6	5.73662	0.162118	0.0174524	28	6	6.48898
SLC37A1	0.0336797	0.000964212	20	18	5.5763	0.123032	0.0103902	28	20	6.20746
TUBB4A	0.0336797	0.000964212	28	18	4.98371	0.123032	0.0103902	28	22	2.30575
B3GNT2	0.0336797	0.000964212	20	6	4.97586	0.251455	0.0361676	20	10	4.70016
LTBP2	0.0336797	0.000964212	28	18	4.55789	0.094976	0.00601355	28	20	4.97976
CENPN	0.0336797	0.000964212	28	6	4.32646	0.216879	0.0285478	28	6	3.819
PPT1	0.0336797	0.000964212	24	6	4.10422	0.10826	0.00793338	28	6	4.6389
ALG8	0.0336797	0.000964212	24	6	3.74506	0.393129	0.0709607	28	8	2.70754
FANCD2	0.0336797	0.000964212	28	6	3.6983	0.186876	0.0223929	28	6	6.10998
PAICSP	0.0336797	0.000964212	20	8	3.65564	0.338068	0.0570129	28	8	1.20867
ZNF76	0.0336797	0.000964212	20	18	3.65499	0.338068	0.0570129	28	22	1.798
PLK4	0.0336797	0.000964212	28	6	3.62716	0.453324	0.087827	28	6	5.15103
LGR4	0.0336797	0.000964212	28	4	3.49161	0.0287434	7.34576e-05	28	8	3.00062
PODXL	0.0336797	0.000964212	28	18	3.47525	0.10826	0.00793338	28	22	0.935492
USP15	0.0336797	0.000964212	20	8	3.42505	0.216879	0.0285478	28	8	1.27212
CDC42SE2	0.0336797	0.000964212	24	6	3.42404	0.453324	0.087827	28	8	2.30866
DHX36	0.0336797	0.000964212	24	6	3.19557	0.393129	0.0709607	28	8	1.6953
TEFM	0.0336797	0.000964212	20	8	3.09224	0.251455	0.0361676	24	8	1.04259
TMEM145	0.0336797	0.000964212	28	18	3.0752	0.0506466	0.000964212	28	20	4.48769
CSTF1	0.0336797	0.000964212	20	8	2.78983	0.0841623	0.0045241	28	8	1.05756
ANKMY2	0.0336797	0.000964212	20	8	2.66315	0.453324	0.087827	20	12	1.31741
MMP16	0.0336797	0.000964212	28	6	2.08418	0.094976	0.00601355	28	10	1.30803
ANKRD28	0.0336797	0.000964212	28	6	2.08186	0.186876	0.0223929	28	8	1.94751
TMEM268	0.0336797	0.000964212	28	20	2.03535	0.123032	0.0103902	28	20	2.32426
INTS10	0.0336797	0.000964212	24	6	1.9856	0.216879	0.0285478	28	8	1.7365
CBS	0.0336797	0.000964212	20	16	1.85211	0.393129	0.0709607	28	20	2.39387
MASTL	0.0336797	0.000964212	24	8	1.82381	0.186876	0.0223929	28	8	0.953147
MMD	0.0336797	0.000964212	20	6	1.79579	0.292147	0.0455438	28	8	1.40147
SCEL	0.0336797	0.000964212	28	6	1.66426	0.0656258	0.00250066	28	8	1.94767
SNAPC4	0.0336797	0.000964212	20	18	1.60054	0.0546983	0.00133663	28	22	1.15358
LOC112446470	0.0336797	0.000964212	28	6	1.54351	0.453324	0.087827	28	4	1.50908
HGFAC	0.0336797	0.000964212	28	18	1.49589	0.216879	0.0285478	28	20	1.6798
CRCP	0.0336797	0.000964212	28	6	1.27044	0.393129	0.0709607	28	4	1.12407
TNFRSF25	0.0336797	0.000964212	24	18	1.22438	0.0745301	0.00337713	28	20	1.33978
TJP3	0.0336797	0.000964212	28	18	1.19354	0.186876	0.0223929	28	22	1.41917
TEPSIN	0.0336797	0.000964212	20	18	1.12496	0.0841623	0.0045241	28	22	0.787318
PTPN6	0.0336797	0.000964212	28	18	1.09146	0.251455	0.0361676	28	22	0.966441
KCTD17	0.0336797	0.000964212	28	20	1.04456	0.0841623	0.0045241	28	22	0.897256
PLEKHG2	0.0336797	0.000964212	24	18	1.02078	0.10826	0.00793338	28	20	1.45506
LARGE2	0.0336797	0.000964212	28	18	0.95753	0.10826	0.00793338	28	22	0.906998
HMGN5	0.0336797	0.000964212	24	6	0.900588	0.0419263	0.000487585	28	8	1.6344
NDOR1	0.0336797	0.000964212	20	16	0.743697	0.186876	0.0223929	28	20	0.70923
JADE3	0.0336797	0.000964212	28	6	0.741935	0.0352955	0.000162162	28	8	0.923097
GPT	0.0336797	0.000964212	20	18	0.732381	0.393129	0.0709607	24	20	0.915302
GRK5	0.0336797	0.000964212	28	20	0.707802	0.338068	0.0570129	28	20	0.761052
DUSP8	0.0336797	0.000964212	28	20	0.516953	0.0841623	0.0045241	28	20	0.706947
TRIM46	0.0336797	0.000964212	24	18	0.321857	0.10826	0.00793338	28	22	0.336382
TIGD7	0.0336797	0.000964212	28	6	0.290507	0.0138784	7.97037e-06	28	6	0.303716
KCNC3	0.0336797	0.000964212	28	18	0.259426	0.453324	0.087827	28	22	0.113875
LOC101904332	0.0336797	0.000964212	28	22	0.245745	0.0656258	0.00250066	28	20	0.412161
PLEKHA7	0.0336797	0.000964212	24	18	0.21142	0.0656258	0.00250066	28	22	0.234453
RNF224	0.0336797	0.000964212	24	16	0.202984	0.139756	0.0135121	24	20	0.238951
RAB36	0.0336797	0.000964212	28	20	0.139529	0.186876	0.0223929	28	22	0.178924
CACNA1H	0.0336797	0.000964212	28	20	0.129678	0.0332559	0.000109819	28	22	0.283196
ATP5PO	0.0405826	0.00133663	20	8	37.095	0.094976	0.00601355	28	8	19.7904
SQSTM1	0.0405826	0.00133663	28	20	27.8421	0.292147	0.0455438	28	20	30.553
CAPZA2	0.0405826	0.00133663	20	8	22.2078	0.216879	0.0285478	20	12	10.7799
PC	0.0405826	0.00133663	28	20	17.4757	0.251455	0.0361676	28	22	9.18871
RAB14	0.0405826	0.00133663	20	8	13.5897	0.186876	0.0223929	20	12	4.59221
RPN2	0.0405826	0.00133663	28	4	12.3212	0.251455	0.0361676	28	6	25.884
CNOT7	0.0405826	0.00133663	20	6	12.2604	0.216879	0.0285478	20	10	10.6115
DHFR	0.0405826	0.00133663	20	8	11.3929	0.123032	0.0103902	20	12	7.79236
MTAP	0.0405826	0.00133663	28	6	11.3237	0.0546983	0.00133663	28	8	9.51269
RENBP	0.0405826	0.00133663	24	18	10.562	0.338068	0.0570129	28	20	15.6672
PLAC8	0.0405826	0.00133663	28	6	9.49117	0.123032	0.0103902	28	6	14.3884
PPP2R1B	0.0405826	0.00133663	24	6	7.43963	0.0463238	0.000689038	28	8	5.77106
SSR3	0.0405826	0.00133663	20	8	6.76131	0.139756	0.0135121	28	8	4.49957
NOL11	0.0405826	0.00133663	20	8	6.72206	0.123032	0.0103902	28	8	4.12628
EPHA1	0.0405826	0.00133663	24	18	6.71993	0.338068	0.0570129	28	22	6.82564
HMMR	0.0405826	0.00133663	24	6	6.60618	0.0599869	0.00183621	28	6	6.70011
MCUR1	0.0405826	0.00133663	20	6	6.50438	0.453324	0.087827	28	8	3.14805
KBTBD2	0.0405826	0.00133663	20	8	6.227	0.123032	0.0103902	28	8	3.40525
SSH3	0.0405826	0.00133663	20	18	6.10843	0.0745301	0.00337713	28	22	5.78326
RIPK2	0.0405826	0.00133663	20	8	6.0634	0.251455	0.0361676	20	12	3.03645
CENPF	0.0405826	0.00133663	28	6	6.05164	0.251455	0.0361676	28	6	10.3011
VWA1	0.0405826	0.00133663	24	20	5.71847	0.139756	0.0135121	28	22	13.2862
FUBP1	0.0405826	0.00133663	20	10	4.53779	0.0745301	0.00337713	20	12	0.916067
TRIM59	0.0405826	0.00133663	20	6	4.44668	0.186876	0.0223929	28	8	2.28571
ALG10	0.0405826	0.00133663	24	6	3.74104	0.0841623	0.0045241	28	8	2.5744
PLEKHF2	0.0405826	0.00133663	20	8	3.48863	0.393129	0.0709607	20	12	1.59722
UGP2	0.0405826	0.00133663	20	8	3.39527	0.292147	0.0455438	20	12	2.43901
CTNNAL1	0.0405826	0.00133663	24	6	3.35599	0.0745301	0.00337713	24	10	2.95767
DPH6	0.0405826	0.00133663	20	8	3.01829	0.338068	0.0570129	28	8	1.20957
DDIT4	0.0405826	0.00133663	28	20	2.94714	0.251455	0.0361676	28	22	2.62493
MEAF6	0.0405826	0.00133663	20	8	2.90003	0.338068	0.0570129	28	8	1.1907
NEK2	0.0405826	0.00133663	28	6	2.76154	0.393129	0.0709607	28	2	1.89709
RHOT2	0.0405826	0.00133663	20	16	2.68277	0.338068	0.0570129	24	20	2.19913
MRPS35	0.0405826	0.00133663	20	8	2.57869	0.393129	0.0709607	20	12	1.78395
SMTNL2	0.0405826	0.00133663	28	20	2.52186	0.292147	0.0455438	28	20	3.33512
ORMDL3	0.0405826	0.00133663	28	18	2.43846	0.338068	0.0570129	28	20	4.20997
ACSF2	0.0405826	0.00133663	28	18	2.34532	0.251455	0.0361676	28	20	2.26229
COL14A1	0.0405826	0.00133663	28	20	1.96647	0.0419263	0.000487585	28	20	2.91564
SIN3B	0.0405826	0.00133663	20	18	1.91804	0.338068	0.0570129	24	22	0.910011
TLDC1	0.0405826	0.00133663	24	18	1.78602	0.453324	0.087827	28	20	1.95481
VSIR	0.0405826	0.00133663	28	18	1.76263	0.0745301	0.00337713	28	20	2.76665
ARHGEF18	0.0405826	0.00133663	24	18	1.73807	0.393129	0.0709607	28	20	1.66244
CCDC120	0.0405826	0.00133663	20	18	1.73295	0.162118	0.0174524	28	20	1.35788
CISH	0.0405826	0.00133663	28	18	1.72865	0.0378049	0.000236654	28	22	1.40294
ETV4	0.0405826	0.00133663	24	18	1.68326	0.0506466	0.000964212	28	22	3.74922
FAM149B1	0.0405826	0.00133663	24	6	1.6549	0.251455	0.0361676	28	8	1.05904
CDHR5	0.0405826	0.00133663	20	18	1.65315	0.0546983	0.00133663	28	22	1.9261
L3MBTL3	0.0405826	0.00133663	20	8	1.63059	0.216879	0.0285478	20	10	1.43904
UFL1	0.0405826	0.00133663	20	8	1.62289	0.162118	0.0174524	20	12	0.694249
SLC23A2	0.0405826	0.00133663	28	6	1.55472	0.094976	0.00601355	28	8	1.51847
TYW5	0.0405826	0.00133663	20	8	1.54954	0.251455	0.0361676	20	12	0.597905
EMB	0.0405826	0.00133663	28	4	1.52551	0.094976	0.00601355	28	8	1.80157
LOC112445193	0.0405826	0.00133663	20	8	1.51411	0.186876	0.0223929	20	12	0.495588
PMVK	0.0405826	0.00133663	28	16	1.40612	0.393129	0.0709607	28	20	1.72598
RHBDF1	0.0405826	0.00133663	24	18	1.14977	0.123032	0.0103902	28	22	1.04056
KIF18A	0.0405826	0.00133663	28	6	1.07199	0.123032	0.0103902	28	8	0.937341
SPATA5	0.0405826	0.00133663	28	6	1.05988	0.0841623	0.0045241	28	8	0.911934
LNPK	0.0405826	0.00133663	20	6	1.04862	0.139756	0.0135121	28	8	0.701887
KLHL17	0.0405826	0.00133663	28	20	0.99235	0.0463238	0.000689038	28	22	1.10262
MLXIP	0.0405826	0.00133663	20	18	0.959568	0.186876	0.0223929	28	20	0.897218
MCM8	0.0405826	0.00133663	28	6	0.953109	0.251455	0.0361676	28	8	0.530104
LCAT	0.0405826	0.00133663	24	18	0.889313	0.453324	0.087827	24	20	1.31919
SETD6	0.0405826	0.00133663	28	20	0.709306	0.216879	0.0285478	28	20	0.626771
SHF	0.0405826	0.00133663	28	20	0.708721	0.453324	0.087827	28	22	0.671174
TMEM86B	0.0405826	0.00133663	20	18	0.678859	0.10826	0.00793338	24	20	0.808891
SGSM1	0.0405826	0.00133663	28	20	0.60117	0.0386143	0.000341514	28	20	0.98944
GSE1	0.0405826	0.00133663	24	18	0.534372	0.393129	0.0709607	28	22	0.225004
NOXA1	0.0405826	0.00133663	24	18	0.485866	0.0599869	0.00183621	28	22	0.354206
TMPRSS4	0.0405826	0.00133663	28	20	0.442649	0.162118	0.0174524	28	20	0.607176
DFFB	0.0405826	0.00133663	28	18	0.405877	0.292147	0.0455438	28	20	0.417089
RCBTB1	0.0405826	0.00133663	20	6	0.389208	0.10826	0.00793338	20	10	0.619362
LOC101906292	0.0405826	0.00133663	28	6	0.362296	0.292147	0.0455438	28	4	0.208186
MTHFR	0.0405826	0.00133663	24	18	0.321056	0.251455	0.0361676	28	20	0.42714
ND2	0.0477209	0.00183621	20	6	888.34	0.292147	0.0455438	28	8	582.364
HSP90B1	0.0477209	0.00183621	20	8	62.8524	0.139756	0.0135121	28	8	50.2349
PPP2CA	0.0477209	0.00183621	20	8	35.0816	0.139756	0.0135121	28	8	15.3014
CBX3	0.0477209	0.00183621	20	8	32.1763	0.338068	0.0570129	28	8	9.52678
CTSB	0.0477209	0.00183621	28	22	26.9382	0.0656258	0.00250066	28	22	28.2197
DEK	0.0477209	0.00183621	24	6	23.5984	0.0841623	0.0045241	28	8	17.1723
CCT2	0.0477209	0.00183621	28	6	22.6126	0.139756	0.0135121	28	6	29.8352
TMEM167A	0.0477209	0.00183621	20	8	19.4649	0.338068	0.0570129	28	8	12.1356
TRA2B	0.0477209	0.00183621	20	8	17.3162	0.0599869	0.00183621	28	8	7.60171
COPB1	0.0477209	0.00183621	20	8	15.6269	0.123032	0.0103902	20	12	23.0331
DNAJC3	0.0477209	0.00183621	20	8	11.5082	0.251455	0.0361676	20	10	11.899
CBFB	0.0477209	0.00183621	28	6	10.7403	0.094976	0.00601355	28	8	8.74283
ANTXR2	0.0477209	0.00183621	24	8	10.3453	0.139756	0.0135121	20	12	3.5595
WDR75	0.0477209	0.00183621	20	8	8.35499	0.393129	0.0709607	28	8	2.82811
PRKAR2A	0.0477209	0.00183621	28	6	8.2854	0.123032	0.0103902	28	8	10.557
NUP107	0.0477209	0.00183621	20	8	7.98291	0.123032	0.0103902	28	6	5.81092
ETS1	0.0477209	0.00183621	28	8	7.46387	0.0506466	0.000964212	28	6	6.62535
CENPA	0.0477209	0.00183621	28	6	7.26433	0.123032	0.0103902	28	6	7.8872
NBN	0.0477209	0.00183621	20	8	6.26296	0.216879	0.0285478	20	12	3.26413
TTC9	0.0477209	0.00183621	28	18	6.13395	0.0506466	0.000964212	28	22	4.17667
MRC2	0.0477209	0.00183621	20	18	6.13121	0.186876	0.0223929	28	22	3.38337
PRMT3	0.0477209	0.00183621	24	6	5.4691	0.251455	0.0361676	24	8	4.38096
LOC101907986	0.0477209	0.00183621	20	6	5.36908	0.251455	0.0361676	28	8	3.36938
TUSC3	0.0477209	0.00183621	20	8	5.17358	0.216879	0.0285478	20	10	3.64412
SYNCRIP	0.0477209	0.00183621	24	6	4.69315	0.0386143	0.000341514	28	6	4.66675
45546	0.0477209	0.00183621	28	6	4.30612	0.094976	0.00601355	28	8	3.87477
KIF4A	0.0477209	0.00183621	28	6	4.25541	0.139756	0.0135121	28	6	5.90338
MREG	0.0477209	0.00183621	28	6	3.75996	0.0599869	0.00183621	28	4	5.42133
WSB2	0.0477209	0.00183621	28	6	3.72946	0.0332559	0.000109819	28	10	3.46564
MAGED2	0.0477209	0.00183621	28	24	3.58381	0.216879	0.0285478	28	20	4.322
RBCK1	0.0477209	0.00183621	20	18	3.38448	0.186876	0.0223929	28	22	2.26165
RPF2	0.0477209	0.00183621	20	8	3.33135	0.292147	0.0455438	28	8	0.968722
POLR3G	0.0477209	0.00183621	20	8	3.11358	0.0841623	0.0045241	20	12	2.03532
SFXN1	0.0477209	0.00183621	28	6	3.09056	0.0745301	0.00337713	28	8	2.64521
SEMA3F	0.0477209	0.00183621	28	18	3.08323	0.453324	0.087827	24	20	1.09213
SLC35A3	0.0477209	0.00183621	20	8	3.08269	0.162118	0.0174524	28	8	1.28283
DPP7	0.0477209	0.00183621	24	18	3.03232	0.0506466	0.000964212	28	22	5.2127
ATP6V0A4	0.0477209	0.00183621	28	20	3.02938	0.251455	0.0361676	28	20	1.48415
STAT6	0.0477209	0.00183621	24	18	3.01962	0.123032	0.0103902	28	22	3.11791
LRRC1	0.0477209	0.00183621	24	6	2.93289	0.10826	0.00793338	28	10	2.00438
GSPT1	0.0477209	0.00183621	28	6	2.93091	0.453324	0.087827	28	6	4.29881
RPP30	0.0477209	0.00183621	24	6	2.91956	0.0656258	0.00250066	28	6	3.54737
DCK	0.0477209	0.00183621	24	6	2.9009	0.0656258	0.00250066	28	8	2.26961
SLC19A2	0.0477209	0.00183621	20	8	2.61719	0.0352955	0.000162162	28	6	1.68684
PAK6	0.0477209	0.00183621	28	20	2.51911	0.0599869	0.00183621	28	22	1.85998
STK19	0.0477209	0.00183621	24	18	2.49128	0.094976	0.00601355	28	22	3.36725
LMO2	0.0477209	0.00183621	28	18	2.45576	0.10826	0.00793338	28	22	1.28218
KCTD14	0.0477209	0.00183621	24	18	2.40319	0.186876	0.0223929	28	22	1.76991
CEP131	0.0477209	0.00183621	20	18	2.2518	0.0841623	0.0045241	28	22	1.47638
PALMD	0.0477209	0.00183621	28	24	2.22422	0.123032	0.0103902	28	20	3.28648
NUP133	0.0477209	0.00183621	24	6	2.21515	0.216879	0.0285478	28	6	2.69384
CDC7	0.0477209	0.00183621	24	6	2.19478	0.162118	0.0174524	28	8	1.8868
BARD1	0.0477209	0.00183621	28	4	2.00785	0.292147	0.0455438	28	8	1.36383
GRPEL2	0.0477209	0.00183621	20	8	1.85777	0.216879	0.0285478	28	8	0.992865
PRICKLE3	0.0477209	0.00183621	24	20	1.85566	0.453324	0.087827	28	22	1.59653
ABHD17C	0.0477209	0.00183621	28	6	1.76653	0.0599869	0.00183621	28	6	2.04151
BRI3BP	0.0477209	0.00183621	28	8	1.71786	0.0419263	0.000487585	28	8	1.74963
NECTIN4	0.0477209	0.00183621	24	20	1.71782	0.0841623	0.0045241	28	20	2.80557
PRRG2	0.0477209	0.00183621	28	20	1.70655	0.338068	0.0570129	28	20	3.55087
ZCWPW1	0.0477209	0.00183621	28	6	1.67345	0.393129	0.0709607	28	2	0.722919
ARRDC1	0.0477209	0.00183621	28	20	1.57967	0.338068	0.0570129	28	22	1.65441
ZNF74	0.0477209	0.00183621	24	18	1.55885	0.123032	0.0103902	28	20	1.81435
SCRN2	0.0477209	0.00183621	24	18	1.55171	0.338068	0.0570129	28	22	1.6526
CD99L2	0.0477209	0.00183621	28	18	1.53361	0.251455	0.0361676	28	22	1.36199
MID1	0.0477209	0.00183621	28	6	1.50439	0.393129	0.0709607	28	8	0.762144
MKX	0.0477209	0.00183621	28	6	1.43953	0.094976	0.00601355	28	10	1.20025
HDAC6	0.0477209	0.00183621	20	18	1.34673	0.0332559	0.000109819	28	22	0.911952
BAIAP2	0.0477209	0.00183621	28	18	1.29776	0.251455	0.0361676	28	20	1.5598
RNLS	0.0477209	0.00183621	20	8	1.296	0.393129	0.0709607	20	10	0.78975
NDUFAF6	0.0477209	0.00183621	28	4	1.26464	0.251455	0.0361676	28	6	0.873004
NQO2	0.0477209	0.00183621	28	20	1.21237	0.0506466	0.000964212	28	20	2.2447
FOXF1	0.0477209	0.00183621	28	18	1.2041	0.393129	0.0709607	28	20	0.403957
INTS6	0.0477209	0.00183621	20	8	1.17516	0.0745301	0.00337713	20	12	0.955203
PTPRCAP	0.0477209	0.00183621	24	18	1.11362	0.139756	0.0135121	28	20	1.55131
FOXC1	0.0477209	0.00183621	28	8	1.08784	0.338068	0.0570129	28	4	1.0997
RAI1	0.0477209	0.00183621	20	18	0.946981	0.094976	0.00601355	28	22	0.540094
UBL7	0.0477209	0.00183621	24	18	0.92061	0.0386143	0.000341514	28	22	1.53096
DNMT3A	0.0477209	0.00183621	24	18	0.865141	0.216879	0.0285478	28	16	0.978647
TXNRD3	0.0477209	0.00183621	24	18	0.797289	0.162118	0.0174524	28	20	1.04306
SLC9A8	0.0477209	0.00183621	28	20	0.592819	0.251455	0.0361676	28	18	0.731605
MUC4	0.0477209	0.00183621	28	20	0.564943	0.0599869	0.00183621	28	20	1.04404
NUDT14	0.0477209	0.00183621	24	18	0.564847	0.453324	0.087827	28	20	0.557158
RBBP9	0.0477209	0.00183621	28	6	0.502216	0.162118	0.0174524	28	6	0.812432
NAV3	0.0477209	0.00183621	28	8	0.46755	0.393129	0.0709607	28	6	0.378224
LOC101902211	0.0477209	0.00183621	28	6	0.399885	0.186876	0.0223929	28	8	0.430007
ATP2C2	0.0477209	0.00183621	20	18	0.390423	0.251455	0.0361676	28	22	0.19683
ATP7B	0.0477209	0.00183621	24	18	0.345463	0.453324	0.087827	28	18	0.266977
LOC100847319	0.0477209	0.00183621	28	18	0.293481	0.0745301	0.00337713	28	22	0.370846
LOC112445946	0.0477209	0.00183621	28	20	0.154162	0.10826	0.00793338	28	18	0.0960032
LOC526769	0.0477209	0.00183621	28	22	0.094775	0.0546983	0.00133663	28	20	0.200211
SPOCK2	0.0477209	0.00183621	28	18	0.039365	0.123032	0.0103902	28	20	0.0658683
-	0.0562292	0.00216844	20	6	1.71653	0.139756	0.0135121	20	8	3.02897
SLC25A3	0.0572931	0.00250066	24	6	23.5962	0.393129	0.0709607	28	8	10.3791
ARCN1	0.0572931	0.00250066	20	8	17.808	0.186876	0.0223929	20	12	17.8225
CORO1B	0.0572931	0.00250066	20	18	17.7662	0.216879	0.0285478	28	22	8.86632
TCHH	0.0572931	0.00250066	28	18	14.7532	0.0841623	0.0045241	28	22	2.79189
STC2	0.0572931	0.00250066	28	18	12.8119	0.338068	0.0570129	28	22	15.4639
PSMG2	0.0572931	0.00250066	24	6	11.8016	0.094976	0.00601355	28	8	7.09871
PPA2	0.0572931	0.00250066	20	8	10.8373	0.10826	0.00793338	28	8	3.65395
MAGT1	0.0572931	0.00250066	20	6	10.3499	0.0419263	0.000487585	28	8	6.50809
45540	0.0572931	0.00250066	20	18	10.3444	0.393129	0.0709607	28	20	6.6975
GPBP1	0.0572931	0.00250066	20	8	9.0878	0.292147	0.0455438	28	8	4.67981
NUDCD2	0.0572931	0.00250066	20	6	8.73191	0.251455	0.0361676	28	8	3.4889
PBK	0.0572931	0.00250066	28	8	8.68514	0.139756	0.0135121	28	6	10.9072
SPTLC1	0.0572931	0.00250066	20	8	8.09125	0.216879	0.0285478	28	8	3.11135
45356	0.0572931	0.00250066	20	8	7.4666	0.10826	0.00793338	24	10	6.31096
MKNK2	0.0572931	0.00250066	24	18	6.69248	0.0841623	0.0045241	28	22	6.92733
DBF4	0.0572931	0.00250066	20	8	6.64475	0.0546983	0.00133663	28	6	5.73512
NUF2	0.0572931	0.00250066	24	6	6.34926	0.094976	0.00601355	28	6	7.98169
PPP4R3A	0.0572931	0.00250066	20	8	6.02087	0.10826	0.00793338	28	8	2.9014
GPRC5C	0.0572931	0.00250066	24	18	5.81568	0.338068	0.0570129	28	22	4.65321
MIS18BP1	0.0572931	0.00250066	28	6	5.49778	0.123032	0.0103902	28	8	5.39176
OSTF1	0.0572931	0.00250066	20	8	5.44089	0.338068	0.0570129	28	4	8.09785
STK26	0.0572931	0.00250066	20	8	4.86318	0.186876	0.0223929	20	12	3.36827
FAM91A1	0.0572931	0.00250066	24	6	4.75608	0.139756	0.0135121	28	8	4.34113
ESRRA	0.0572931	0.00250066	20	18	4.68104	0.453324	0.087827	28	22	1.86981
RAD51C	0.0572931	0.00250066	20	8	4.00277	0.162118	0.0174524	28	8	2.38367
NUP54	0.0572931	0.00250066	24	6	3.92939	0.0745301	0.00337713	28	4	4.04287
WRB	0.0572931	0.00250066	24	8	3.88493	0.393129	0.0709607	28	8	1.4263
CENPE	0.0572931	0.00250066	28	6	3.71247	0.186876	0.0223929	28	8	3.29683
SKA1	0.0572931	0.00250066	28	6	3.317	0.216879	0.0285478	28	4	3.72837
SGSH	0.0572931	0.00250066	28	20	3.31186	0.216879	0.0285478	28	22	5.33441
BTBD1	0.0572931	0.00250066	20	8	3.28043	0.0546983	0.00133663	20	12	3.76786
BSDC1	0.0572931	0.00250066	28	20	2.584	0.123032	0.0103902	28	20	2.43655
TTK	0.0572931	0.00250066	28	6	2.52221	0.10826	0.00793338	28	8	2.13063
TEP1	0.0572931	0.00250066	24	20	2.39065	0.186876	0.0223929	28	18	2.12217
GKAP1	0.0572931	0.00250066	20	8	2.3517	0.292147	0.0455438	20	12	0.770473
TP53INP2	0.0572931	0.00250066	28	18	2.2009	0.186876	0.0223929	28	22	0.798519
GRAMD1A	0.0572931	0.00250066	28	20	2.17727	0.10826	0.00793338	28	22	2.74733
MIS18A	0.0572931	0.00250066	28	8	2.13242	0.251455	0.0361676	28	4	3.66254
SLTM	0.0572931	0.00250066	24	6	1.99198	0.338068	0.0570129	28	6	3.76683
STIL	0.0572931	0.00250066	28	6	1.95843	0.338068	0.0570129	28	8	1.40795
EXOC6	0.0572931	0.00250066	20	8	1.9408	0.139756	0.0135121	28	8	0.761155
ECM1	0.0572931	0.00250066	28	20	1.91381	0.0419263	0.000487585	28	22	2.03869
IFI35	0.0572931	0.00250066	28	20	1.80823	0.094976	0.00601355	28	22	2.98455
GAS2L3	0.0572931	0.00250066	28	6	1.61613	0.10826	0.00793338	28	6	2.44047
BRCA2	0.0572931	0.00250066	28	6	1.57557	0.338068	0.0570129	28	8	1.57349
LPIN1	0.0572931	0.00250066	28	20	1.4783	0.186876	0.0223929	28	20	1.48686
NMNAT1	0.0572931	0.00250066	20	8	1.29407	0.0599869	0.00183621	20	12	1.03087
TBKBP1	0.0572931	0.00250066	24	18	1.2642	0.0841623	0.0045241	28	22	1.66718
GPR160	0.0572931	0.00250066	20	8	1.17403	0.0463238	0.000689038	20	12	0.946413
CIPC	0.0572931	0.00250066	28	4	1.06314	0.0745301	0.00337713	28	8	1.04251
HGSNAT	0.0572931	0.00250066	28	20	1.03014	0.0386143	0.000341514	28	20	1.81483
ZDHHC8	0.0572931	0.00250066	24	18	1.00785	0.162118	0.0174524	28	22	1.30328
BCAT2	0.0572931	0.00250066	28	20	0.897183	0.251455	0.0361676	28	22	0.686503
MTMR12	0.0572931	0.00250066	28	8	0.852646	0.094976	0.00601355	28	6	0.763939
TAF9B	0.0572931	0.00250066	28	4	0.814782	0.453324	0.087827	28	8	0.722161
RFC5	0.0572931	0.00250066	28	6	0.810506	0.453324	0.087827	28	6	1.08996
NDRG2	0.0572931	0.00250066	28	22	0.668217	0.0841623	0.0045241	28	20	2.04799
PAOX	0.0572931	0.00250066	24	18	0.573696	0.251455	0.0361676	28	20	1.0884
MOB3C	0.0572931	0.00250066	28	18	0.52254	0.139756	0.0135121	28	20	0.44833
GSDMB	0.0572931	0.00250066	28	20	0.504163	0.0386143	0.000341514	28	18	0.296477
LIMK1	0.0572931	0.00250066	24	18	0.502966	0.123032	0.0103902	28	20	0.853729
SMUG1	0.0572931	0.00250066	28	18	0.483473	0.453324	0.087827	28	20	0.626981
PRAP1	0.0572931	0.00250066	20	18	0.475596	0.453324	0.087827	28	22	0.275085
SLC23A1	0.0572931	0.00250066	28	20	0.468724	0.10826	0.00793338	28	20	0.457922
LOC618701	0.0572931	0.00250066	28	20	0.460431	0.338068	0.0570129	28	20	0.354489
PLEKHB1	0.0572931	0.00250066	28	20	0.452229	0.292147	0.0455438	28	20	0.76283
CATSPERD	0.0572931	0.00250066	24	20	0.420124	0.0332559	0.000109819	28	22	0.388686
PDK1	0.0572931	0.00250066	28	6	0.411294	0.139756	0.0135121	28	6	0.578938
NLGN3	0.0572931	0.00250066	24	18	0.302433	0.10826	0.00793338	28	22	0.309359
DENND6B	0.0572931	0.00250066	24	20	0.296931	0.338068	0.0570129	28	22	0.276282
ARAP3	0.0572931	0.00250066	28	18	0.246327	0.0506466	0.000964212	28	20	0.362141
MAST1	0.0572931	0.00250066	24	16	0.204504	0.393129	0.0709607	24	20	0.195233
LOC101902084	0.0572931	0.00250066	28	4	0.169304	0.393129	0.0709607	28	8	0.1685
LOC101907348	0.0572931	0.00250066	28	8	0.105818	0.139756	0.0135121	28	6	0.183706
LHB	0.0572931	0.00250066	28	20	0.0875242	0.0419263	0.000487585	28	22	0.178799
VGF	0.0678641	0.00337713	28	18	80.992	0.162118	0.0174524	28	22	33.4542
PTGES3	0.0678641	0.00337713	20	8	49.5637	0.0656258	0.00250066	28	8	27.7464
TMED2	0.0678641	0.00337713	20	6	40.0302	0.094976	0.00601355	28	8	21.7611
H3F3B	0.0678641	0.00337713	28	6	39.4959	0.251455	0.0361676	28	2	28.8068
BZW1	0.0678641	0.00337713	20	8	39.1301	0.123032	0.0103902	28	8	20.1599
RAN	0.0678641	0.00337713	24	6	36.199	0.0745301	0.00337713	28	8	24.2145
EIF1AX	0.0678641	0.00337713	24	8	33.9428	0.251455	0.0361676	28	6	35.745
MATR3	0.0678641	0.00337713	24	6	30.6522	0.186876	0.0223929	28	8	22.0192
RBM3	0.0678641	0.00337713	28	6	23.939	0.251455	0.0361676	28	6	15.2662
LDLR	0.0678641	0.00337713	24	18	19.8731	0.094976	0.00601355	28	22	10.4415
RAB6A	0.0678641	0.00337713	20	8	18.4887	0.0599869	0.00183621	20	12	20.0458
TRAM1	0.0678641	0.00337713	20	8	15.5897	0.0841623	0.0045241	28	8	11.6124
TOR3A	0.0678641	0.00337713	28	20	14.4233	0.0745301	0.00337713	28	24	8.70901
ARPP19	0.0678641	0.00337713	20	6	14.3263	0.186876	0.0223929	28	8	5.97854
CALU	0.0678641	0.00337713	20	6	13.6811	0.216879	0.0285478	28	8	5.62889
AGRN	0.0678641	0.00337713	24	18	10.4834	0.139756	0.0135121	28	20	19.7724
MCMBP	0.0678641	0.00337713	20	8	9.56351	0.453324	0.087827	20	12	2.92502
ABCE1	0.0678641	0.00337713	24	6	9.19422	0.0745301	0.00337713	28	8	8.28614
MCUB	0.0678641	0.00337713	20	8	9.05567	0.0841623	0.0045241	28	8	4.25212
SPTSSA	0.0678641	0.00337713	20	8	8.92722	0.216879	0.0285478	28	8	4.1009
ELL2	0.0678641	0.00337713	20	8	8.01941	0.292147	0.0455438	20	12	2.41606
SRP54	0.0678641	0.00337713	20	8	7.78196	0.216879	0.0285478	20	12	8.85004
UQCRC2	0.0678641	0.00337713	20	8	7.58288	0.216879	0.0285478	28	8	3.44126
CDKN2B	0.0678641	0.00337713	28	20	7.30752	0.10826	0.00793338	28	22	8.50868
FBXO3	0.0678641	0.00337713	20	8	7.17965	0.0656258	0.00250066	20	12	4.71954
DNM1L	0.0678641	0.00337713	20	8	7.16459	0.292147	0.0455438	28	8	4.16928
DCAF13	0.0678641	0.00337713	20	8	6.92526	0.139756	0.0135121	20	12	5.03072
KATNBL1	0.0678641	0.00337713	20	8	6.85545	0.0841623	0.0045241	28	8	3.93878
C1D	0.0678641	0.00337713	20	8	6.82695	0.0841623	0.0045241	28	8	3.16332
ZFR	0.0678641	0.00337713	20	8	6.8202	0.162118	0.0174524	20	12	7.71752
PAFAH1B1	0.0678641	0.00337713	20	8	5.68295	0.10826	0.00793338	20	12	3.77163
MICALL1	0.0678641	0.00337713	20	18	5.51206	0.139756	0.0135121	28	22	2.38769
C17H4orf46	0.0678641	0.00337713	20	8	5.21082	0.10826	0.00793338	28	8	3.46142
HAUS3	0.0678641	0.00337713	20	8	5.10733	0.094976	0.00601355	28	8	2.42034
RFK	0.0678641	0.00337713	20	8	5.06761	0.0841623	0.0045241	28	8	3.33131
CTPS1	0.0678641	0.00337713	28	6	5.01748	0.0546983	0.00133663	28	6	3.94127
FLOT1	0.0678641	0.00337713	20	16	4.78277	0.251455	0.0361676	24	20	3.48219
CDC42EP1	0.0678641	0.00337713	28	20	4.36571	0.0841623	0.0045241	28	22	6.87545
PARPBP	0.0678641	0.00337713	24	6	4.26196	0.139756	0.0135121	28	8	3.22946
GART	0.0678641	0.00337713	24	8	4.01728	0.251455	0.0361676	28	8	2.18049
MTMR6	0.0678641	0.00337713	20	8	3.89181	0.292147	0.0455438	20	12	1.78184
METTL5	0.0678641	0.00337713	20	8	3.85372	0.186876	0.0223929	28	8	2.50546
PSIP1	0.0678641	0.00337713	24	6	3.82684	0.393129	0.0709607	28	8	2.56961
ABHD4	0.0678641	0.00337713	28	22	3.67588	0.453324	0.087827	28	20	4.10998
DESI2	0.0678641	0.00337713	24	6	3.62613	0.094976	0.00601355	28	8	2.84636
RANBP6	0.0678641	0.00337713	20	8	3.54862	0.10826	0.00793338	28	8	2.60616
UBE2H	0.0678641	0.00337713	28	22	3.47436	0.216879	0.0285478	28	18	4.48176
SUGP1	0.0678641	0.00337713	20	18	3.46825	0.338068	0.0570129	28	22	1.90624
FERMT2	0.0678641	0.00337713	28	6	3.44811	0.094976	0.00601355	28	8	3.81008
SEC14L1	0.0678641	0.00337713	24	18	3.36109	0.251455	0.0361676	28	22	2.31762
BMF	0.0678641	0.00337713	24	20	3.14891	0.0386143	0.000341514	28	20	3.69699
TDG	0.0678641	0.00337713	20	8	3.03827	0.393129	0.0709607	28	8	1.40289
SLAIN2	0.0678641	0.00337713	20	8	3.01835	0.186876	0.0223929	28	8	1.7284
PKP2	0.0678641	0.00337713	28	6	2.83061	0.251455	0.0361676	28	6	3.223
PPP2R3C	0.0678641	0.00337713	20	8	2.62595	0.139756	0.0135121	20	12	1.48082
PRPS2	0.0678641	0.00337713	24	6	2.60512	0.0656258	0.00250066	28	8	1.81596
SUV39H2	0.0678641	0.00337713	24	6	2.60388	0.0841623	0.0045241	28	8	1.69359
CDCA7L	0.0678641	0.00337713	28	6	2.5667	0.393129	0.0709607	28	6	2.00129
AGPAT5	0.0678641	0.00337713	24	6	2.54532	0.123032	0.0103902	28	8	1.38532
NIP7	0.0678641	0.00337713	28	8	2.52358	0.216879	0.0285478	28	8	2.72532
CENPW	0.0678641	0.00337713	28	6	2.48826	0.292147	0.0455438	28	6	3.2135
MRE11	0.0678641	0.00337713	24	8	2.38526	0.186876	0.0223929	28	8	2.00432
DANCR	0.0678641	0.00337713	24	8	2.3592	0.0599869	0.00183621	28	6	1.11611
TMEM192	0.0678641	0.00337713	20	8	2.24904	0.123032	0.0103902	20	12	1.32273
KNTC1	0.0678641	0.00337713	28	6	2.16956	0.186876	0.0223929	28	8	1.82453
MIGA1	0.0678641	0.00337713	20	6	2.15331	0.0463238	0.000689038	28	8	1.52714
FMNL2	0.0678641	0.00337713	20	8	2.14758	0.186876	0.0223929	20	12	1.13133
CDH24	0.0678641	0.00337713	20	18	1.94424	0.139756	0.0135121	24	20	1.29723
MOSPD2	0.0678641	0.00337713	20	8	1.83	0.162118	0.0174524	20	12	1.53212
MSLN	0.0678641	0.00337713	20	18	1.6511	0.216879	0.0285478	28	22	3.53981
STARD10	0.0678641	0.00337713	28	18	1.64823	0.162118	0.0174524	28	20	2.06448
RAD54L	0.0678641	0.00337713	28	6	1.53125	0.162118	0.0174524	28	4	1.84982
CSF1	0.0678641	0.00337713	28	18	1.47894	0.139756	0.0135121	28	22	1.35807
TIGD2	0.0678641	0.00337713	20	8	1.46267	0.0268296	3.15869e-05	24	10	1.09481
ELF3	0.0678641	0.00337713	24	18	1.44654	0.251455	0.0361676	28	22	1.15376
ACOX2	0.0678641	0.00337713	24	20	1.40403	0.0386143	0.000341514	28	24	1.4147
GPN1	0.0678641	0.00337713	20	8	1.36807	0.162118	0.0174524	28	8	1.03713
HBS1L	0.0678641	0.00337713	20	8	1.2775	0.292147	0.0455438	24	10	1.71255
FXYD3	0.0678641	0.00337713	28	22	1.23833	0.094976	0.00601355	28	22	3.8635
AGPAT1	0.0678641	0.00337713	24	18	1.19793	0.094976	0.00601355	28	22	1.31317
COL16A1	0.0678641	0.00337713	20	18	1.19434	0.162118	0.0174524	28	22	0.836711
PEAR1	0.0678641	0.00337713	20	18	1.1899	0.0656258	0.00250066	28	22	0.8673
CDK19	0.0678641	0.00337713	20	8	1.1823	0.292147	0.0455438	20	12	1.00682
C29H11orf80	0.0678641	0.00337713	28	20	1.16315	0.453324	0.087827	28	16	0.609245
CNKSR1	0.0678641	0.00337713	28	18	1.12257	0.216879	0.0285478	28	20	1.28138
SENP1	0.0678641	0.00337713	24	6	1.02345	0.292147	0.0455438	24	10	0.953056
CBX8	0.0678641	0.00337713	24	18	1.00733	0.0463238	0.000689038	28	22	1.44062
RAB27A	0.0678641	0.00337713	28	4	0.983128	0.0419263	0.000487585	28	4	1.107
LOC101903649	0.0678641	0.00337713	28	16	0.955839	0.139756	0.0135121	28	18	0.991162
TMEM64	0.0678641	0.00337713	20	8	0.919121	0.10826	0.00793338	28	8	0.455234
RAD54B	0.0678641	0.00337713	24	8	0.898839	0.123032	0.0103902	28	6	0.726077
GGT6	0.0678641	0.00337713	28	24	0.810464	0.0268296	3.15869e-05	28	22	0.959179
FASTKD5	0.0678641	0.00337713	20	8	0.802656	0.453324	0.087827	28	8	0.509418
FRMD4B	0.0678641	0.00337713	28	8	0.786001	0.292147	0.0455438	28	8	0.318507
DDX19B	0.0678641	0.00337713	28	4	0.761794	0.094976	0.00601355	28	2	0.750414
CCDC88B	0.0678641	0.00337713	24	18	0.714387	0.393129	0.0709607	28	20	1.03374
RTKN	0.0678641	0.00337713	20	18	0.682148	0.251455	0.0361676	28	22	0.535824
ARHGEF10L	0.0678641	0.00337713	24	18	0.670125	0.216879	0.0285478	24	20	0.684641
PLXNB3	0.0678641	0.00337713	24	18	0.665246	0.0386143	0.000341514	28	22	0.537482
HPS1	0.0678641	0.00337713	24	18	0.622739	0.453324	0.087827	28	20	0.823647
TMEM173	0.0678641	0.00337713	28	20	0.597127	0.0506466	0.000964212	28	22	0.56453
ARHGAP30	0.0678641	0.00337713	20	18	0.499614	0.10826	0.00793338	24	20	0.488159
PODNL1	0.0678641	0.00337713	20	18	0.427174	0.0656258	0.00250066	28	20	0.759958
RTTN	0.0678641	0.00337713	28	8	0.39919	0.338068	0.0570129	28	4	0.468704
GCNT1	0.0678641	0.00337713	20	8	0.392868	0.0546983	0.00133663	28	8	0.315584
CPNE6	0.0678641	0.00337713	28	18	0.377535	0.0463238	0.000689038	28	20	0.294899
FRMPD1	0.0678641	0.00337713	28	20	0.25158	0.216879	0.0285478	28	20	0.587972
TPPP3	0.0678641	0.00337713	28	24	0.24546	0.094976	0.00601355	28	22	0.478272
CCDC17	0.0678641	0.00337713	24	20	0.240136	0.0463238	0.000689038	28	22	0.372084
GJD3	0.0678641	0.00337713	28	22	0.223653	0.216879	0.0285478	28	22	0.412225
MICALL2	0.0678641	0.00337713	28	22	0.139835	0.0130498	4.87141e-06	28	20	0.237654
RBAK	0.0678641	0.00337713	28	4	0.131787	0.251455	0.0361676	28	8	0.126609
DDN	0.0678641	0.00337713	20	0	0.0524052	0.10826	0.00793338	20	4	0.0254638
LOC112448893	0.0792969	0.00395062	20	16	0.0971987	0.503803	0.0979685	24	20	0.0618241
-	0.0806304	0.0045241	20	6	97.4135	0.0419263	0.000487585	28	10	58.9808
NDUFB5	0.0806304	0.0045241	20	6	21.0954	0.338068	0.0570129	28	8	6.37793
USP14	0.0806304	0.0045241	20	8	15.2748	0.186876	0.0223929	28	8	8.14253
PFDN4	0.0806304	0.0045241	20	6	15.1469	0.186876	0.0223929	28	8	6.519
HAT1	0.0806304	0.0045241	20	8	14.5269	0.094976	0.00601355	28	8	7.83933
CFL2	0.0806304	0.0045241	20	8	14.1854	0.162118	0.0174524	28	6	7.95167
ITGB5	0.0806304	0.0045241	28	20	13.2892	0.251455	0.0361676	28	22	6.80314
HSPB8	0.0806304	0.0045241	28	20	11.3856	0.393129	0.0709607	28	18	4.96397
ATAD1	0.0806304	0.0045241	20	8	11.1697	0.338068	0.0570129	24	8	3.85733
MRPS36	0.0806304	0.0045241	20	8	10.5396	0.10826	0.00793338	28	8	7.97334
CARNMT1	0.0806304	0.0045241	20	6	10.368	0.453324	0.087827	20	10	8.06536
HLTF	0.0806304	0.0045241	20	8	9.72761	0.338068	0.0570129	28	8	4.72796
UGDH	0.0806304	0.0045241	20	8	8.44942	0.0546983	0.00133663	28	8	6.08456
LRRC40	0.0806304	0.0045241	20	8	7.91228	0.338068	0.0570129	20	12	5.16456
TMEM65	0.0806304	0.0045241	24	6	7.64989	0.123032	0.0103902	28	8	5.63831
RAP1GDS1	0.0806304	0.0045241	24	6	7.4963	0.393129	0.0709607	28	8	8.95299
NECTIN2	0.0806304	0.0045241	20	18	7.45865	0.10826	0.00793338	28	22	5.37112
BORCS7	0.0806304	0.0045241	20	6	6.74195	0.139756	0.0135121	28	6	3.57703
SP3	0.0806304	0.0045241	20	8	6.47224	0.453324	0.087827	20	12	2.79665
FAM98B	0.0806304	0.0045241	20	8	5.77443	0.292147	0.0455438	28	8	1.91043
PLRG1	0.0806304	0.0045241	20	6	5.65516	0.216879	0.0285478	28	8	2.57081
KPNA3	0.0806304	0.0045241	20	8	5.63044	0.186876	0.0223929	28	8	3.83046
CPSF3	0.0806304	0.0045241	20	8	5.53911	0.393129	0.0709607	28	8	3.04166
SCN1B	0.0806304	0.0045241	28	20	5.4711	0.0745301	0.00337713	28	22	10.0677
NIPSNAP2	0.0806304	0.0045241	24	6	4.92051	0.251455	0.0361676	28	8	2.65523
HOMER3	0.0806304	0.0045241	20	18	4.06096	0.094976	0.00601355	28	22	4.26399
MED14	0.0806304	0.0045241	20	8	3.92686	0.338068	0.0570129	28	8	2.19363
PIP4K2A	0.0806304	0.0045241	28	6	3.73298	0.123032	0.0103902	28	8	3.36025
KIF3A	0.0806304	0.0045241	20	8	3.71377	0.162118	0.0174524	28	8	2.46498
HOOK1	0.0806304	0.0045241	20	8	3.66027	0.216879	0.0285478	20	12	2.50299
LOC112441511	0.0806304	0.0045241	20	6	3.51078	0.139756	0.0135121	28	8	1.71089
RINT1	0.0806304	0.0045241	20	8	3.50076	0.186876	0.0223929	20	12	2.24957
HSF2	0.0806304	0.0045241	20	8	3.47867	0.453324	0.087827	20	12	1.57027
STAM2	0.0806304	0.0045241	20	8	3.41726	0.162118	0.0174524	20	12	2.36359
HAUS6	0.0806304	0.0045241	24	6	3.07334	0.186876	0.0223929	28	8	2.60795
ARSB	0.0806304	0.0045241	28	6	2.99236	0.162118	0.0174524	28	6	4.2812
GPN3	0.0806304	0.0045241	20	8	2.802	0.123032	0.0103902	28	6	2.29548
POLR1B	0.0806304	0.0045241	28	8	2.72196	0.10826	0.00793338	28	6	3.50943
SQOR	0.0806304	0.0045241	28	18	2.71174	0.0352955	0.000162162	28	22	4.32887
PTK2B	0.0806304	0.0045241	28	20	2.51877	0.0378049	0.000236654	28	20	4.5566
PIAS2	0.0806304	0.0045241	20	8	2.4946	0.139756	0.0135121	20	12	0.89063
TCF19	0.0806304	0.0045241	28	6	2.42044	0.292147	0.0455438	28	6	1.8337
MCRIP1	0.0806304	0.0045241	20	18	2.38551	0.292147	0.0455438	28	22	1.79219
PPP1R15B	0.0806304	0.0045241	28	6	2.12835	0.0506466	0.000964212	28	8	1.64193
RAD51AP1	0.0806304	0.0045241	28	6	2.10161	0.139756	0.0135121	28	6	2.07768
TFAP2C	0.0806304	0.0045241	28	18	2.0621	0.123032	0.0103902	28	20	2.94283
GLA	0.0806304	0.0045241	28	6	1.88335	0.162118	0.0174524	28	8	2.62403
PALM	0.0806304	0.0045241	20	18	1.72107	0.0656258	0.00250066	28	22	1.69655
RAD18	0.0806304	0.0045241	24	6	1.71165	0.292147	0.0455438	28	8	0.898035
BLZF1	0.0806304	0.0045241	20	8	1.58748	0.10826	0.00793338	20	12	1.04102
CLCC1	0.0806304	0.0045241	24	6	1.52737	0.123032	0.0103902	24	10	1.61443
AHNAK2	0.0806304	0.0045241	28	20	1.3512	0.123032	0.0103902	28	16	1.62941
MSANTD4	0.0806304	0.0045241	24	6	1.26554	0.393129	0.0709607	24	8	1.28331
C20H5orf34	0.0806304	0.0045241	20	8	1.14788	0.453324	0.087827	28	8	0.321856
LOC112444919	0.0806304	0.0045241	24	18	1.03213	0.216879	0.0285478	28	16	1.7379
CTSC	0.0806304	0.0045241	28	8	1.02833	0.0419263	0.000487585	28	8	1.08589
KLK10	0.0806304	0.0045241	28	18	1.01537	0.0656258	0.00250066	28	22	0.736553
STAG1	0.0806304	0.0045241	24	6	0.851225	0.10826	0.00793338	28	8	1.0567
LMLN	0.0806304	0.0045241	20	8	0.760023	0.0745301	0.00337713	28	8	0.456133
POLQ	0.0806304	0.0045241	28	6	0.725451	0.216879	0.0285478	28	8	0.510862
MED24	0.0806304	0.0045241	24	18	0.703327	0.0656258	0.00250066	24	20	1.00938
LOC510536	0.0806304	0.0045241	24	6	0.700197	0.0841623	0.0045241	28	8	0.595174
NT5DC1	0.0806304	0.0045241	28	6	0.669292	0.0506466	0.000964212	28	6	1.06972
CCDC102A	0.0806304	0.0045241	24	18	0.655989	0.186876	0.0223929	28	22	0.692615
WNT4	0.0806304	0.0045241	28	18	0.614858	0.0276892	4.85009e-05	28	22	0.252945
PMCH	0.0806304	0.0045241	24	6	0.565421	0.216879	0.0285478	28	8	0.3676
CPNE9	0.0806304	0.0045241	24	18	0.498299	0.0386143	0.000341514	28	22	0.563847
PKN3	0.0806304	0.0045241	24	18	0.497493	0.292147	0.0455438	24	20	0.475627
ZBTB48	0.0806304	0.0045241	24	18	0.45506	0.393129	0.0709607	28	20	0.613737
CAPN14	0.0806304	0.0045241	24	22	0.447751	0.162118	0.0174524	28	18	0.443522
PIGZ	0.0806304	0.0045241	28	20	0.434828	0.338068	0.0570129	28	18	0.280411
ZNF280B	0.0806304	0.0045241	20	8	0.421007	0.0378049	0.000236654	24	8	0.338453
LOC101903438	0.0806304	0.0045241	28	6	0.404081	0.0386143	0.000341514	28	6	0.335945
CEP85L	0.0806304	0.0045241	20	6	0.311718	0.123032	0.0103902	24	8	0.295859
FBXO31	0.0806304	0.0045241	20	18	0.261565	0.453324	0.087827	28	22	0.291389
KLHL22	0.0806304	0.0045241	24	20	0.246447	0.10826	0.00793338	28	22	0.27146
CCDC57	0.0806304	0.0045241	28	20	0.243952	0.393129	0.0709607	28	22	0.19768
LOC509810	0.0806304	0.0045241	28	4	0.226414	0.393129	0.0709607	28	4	0.281467
LOC101902479	0.0806304	0.0045241	28	6	0.211007	0.0463238	0.000689038	28	8	0.235404
LSM11	0.0806304	0.0045241	28	6	0.180138	0.453324	0.087827	28	6	0.311411
LOC615559	0.0806304	0.0045241	28	20	0.116695	0.0386143	0.000341514	28	22	0.21905
TTC21A	0.0806304	0.0045241	28	20	0.116429	0.0165307	1.28163e-05	28	20	0.272464
LOC101908034	0.0806304	0.0045241	28	18	0.113317	0.0656258	0.00250066	28	16	0.102347
ASAP3	0.0806304	0.0045241	24	20	0.106969	0.10826	0.00793338	28	18	0.123072
SCNN1A	0.0806304	0.0045241	28	22	0.0979885	0.0419263	0.000487585	28	20	0.0935464
P2RY2	0.0806304	0.0045241	28	18	0.0872496	0.162118	0.0174524	28	18	0.14115
TNXB	0.0806304	0.0045241	28	22	0.0416616	0.216879	0.0285478	28	20	0.0804396
GMFB	0.0968649	0.00601355	20	8	20.3106	0.094976	0.00601355	28	8	12.5647
DHX15	0.0968649	0.00601355	20	8	18.7757	0.216879	0.0285478	28	8	5.23031
VPS35	0.0968649	0.00601355	20	8	16.4937	0.094976	0.00601355	20	12	13.1881
ACY1	0.0968649	0.00601355	20	18	15.9155	0.10826	0.00793338	28	22	10.7049
PITPNB	0.0968649	0.00601355	20	8	13.4473	0.162118	0.0174524	20	12	5.86436
FYTTD1	0.0968649	0.00601355	20	6	12.9984	0.393129	0.0709607	28	8	9.4852
MYCBP	0.0968649	0.00601355	24	6	12.367	0.0386143	0.000341514	28	8	12.5995
DNAJC10	0.0968649	0.00601355	20	8	11.8088	0.094976	0.00601355	28	8	9.13414
SMIM14	0.0968649	0.00601355	20	8	11.7895	0.0463238	0.000689038	20	12	17.9871
ELMOD1	0.0968649	0.00601355	20	8	11.4151	0.123032	0.0103902	20	12	4.86161
RFNG	0.0968649	0.00601355	20	18	9.56193	0.123032	0.0103902	28	22	8.56514
SEH1L	0.0968649	0.00601355	28	6	9.5123	0.123032	0.0103902	28	8	8.15694
TMEM33	0.0968649	0.00601355	20	6	8.33366	0.162118	0.0174524	28	8	4.6047
SELENOT	0.0968649	0.00601355	20	8	8.01365	0.123032	0.0103902	28	8	3.35884
BNIP2	0.0968649	0.00601355	20	8	7.3952	0.338068	0.0570129	28	8	4.18635
ATF2	0.0968649	0.00601355	20	8	7.23134	0.0656258	0.00250066	20	12	4.45558
GALNT6	0.0968649	0.00601355	28	20	6.91733	0.453324	0.087827	28	20	4.86419
LARS	0.0968649	0.00601355	24	6	6.73722	0.094976	0.00601355	28	8	5.07102
ABI1	0.0968649	0.00601355	20	8	6.19133	0.094976	0.00601355	20	12	4.53258
MTHFD1L	0.0968649	0.00601355	28	6	5.48307	0.292147	0.0455438	28	6	4.14729
ETAA1	0.0968649	0.00601355	20	8	5.28597	0.216879	0.0285478	20	12	3.72344
MRS2	0.0968649	0.00601355	24	6	5.13886	0.0506466	0.000964212	28	8	3.30123
SMARCC2	0.0968649	0.00601355	20	16	5.0732	0.0745301	0.00337713	28	20	5.02169
GALE	0.0968649	0.00601355	20	18	4.91676	0.393129	0.0709607	28	20	4.65991
CDC27	0.0968649	0.00601355	20	8	4.83845	0.123032	0.0103902	28	8	3.10505
ZWILCH	0.0968649	0.00601355	28	6	4.80762	0.123032	0.0103902	28	8	4.26425
LIMS1	0.0968649	0.00601355	20	6	4.73889	0.0656258	0.00250066	24	10	5.43867
ASPM	0.0968649	0.00601355	28	6	4.57891	0.292147	0.0455438	28	6	7.12912
KNL1	0.0968649	0.00601355	28	6	4.46475	0.123032	0.0103902	28	8	3.7256
UFM1	0.0968649	0.00601355	20	6	4.13726	0.139756	0.0135121	28	8	1.72716
TMEM200A	0.0968649	0.00601355	20	8	4.00541	0.186876	0.0223929	20	12	4.34209
GTF2A1	0.0968649	0.00601355	20	8	3.89719	0.0599869	0.00183621	20	12	4.01218
HNRNPLL	0.0968649	0.00601355	20	6	3.84945	0.453324	0.087827	24	8	1.95689
ARHGAP12	0.0968649	0.00601355	20	8	3.75997	0.0841623	0.0045241	20	12	2.54707
GRB7	0.0968649	0.00601355	28	20	3.63355	0.123032	0.0103902	28	20	3.91854
SCYL2	0.0968649	0.00601355	20	8	3.61531	0.0745301	0.00337713	20	12	3.05996
C5H12orf29	0.0968649	0.00601355	24	6	3.57603	0.139756	0.0135121	28	8	2.64615
TOM1	0.0968649	0.00601355	28	18	3.48159	0.162118	0.0174524	28	22	1.71816
LOC781533	0.0968649	0.00601355	28	6	3.46358	0.216879	0.0285478	28	6	3.33808
CENPI	0.0968649	0.00601355	20	8	3.35667	0.10826	0.00793338	28	6	2.66617
SLC16A11	0.0968649	0.00601355	28	20	3.26716	0.0656258	0.00250066	28	22	5.49106
C7H19orf71	0.0968649	0.00601355	20	18	3.2211	0.292147	0.0455438	28	22	2.42286
WDR82	0.0968649	0.00601355	28	6	3.0071	0.0599869	0.00183621	28	6	4.00739
SPRED1	0.0968649	0.00601355	20	8	2.99233	0.10826	0.00793338	20	12	1.48601
CWF19L2	0.0968649	0.00601355	20	6	2.96363	0.186876	0.0223929	28	8	1.54125
CERCAM	0.0968649	0.00601355	20	18	2.93483	0.216879	0.0285478	28	22	1.63224
PIR	0.0968649	0.00601355	28	22	2.89904	0.162118	0.0174524	28	20	2.71673
CIP2A	0.0968649	0.00601355	28	6	2.61279	0.139756	0.0135121	28	8	2.53586
HEATR3	0.0968649	0.00601355	20	8	2.58459	0.216879	0.0285478	28	6	2.10276
TARDBP	0.0968649	0.00601355	24	10	2.18217	0.00387863	5.56875e-07	28	8	2.01234
CAPN7	0.0968649	0.00601355	20	8	2.00749	0.292147	0.0455438	20	12	1.24465
GMPS	0.0968649	0.00601355	28	6	1.99938	0.0599869	0.00183621	28	8	1.79239
RPP40	0.0968649	0.00601355	28	6	1.96696	0.123032	0.0103902	28	6	2.81065
NAB1	0.0968649	0.00601355	20	8	1.94533	0.0841623	0.0045241	20	12	1.2886
MKL2	0.0968649	0.00601355	28	20	1.93885	0.094976	0.00601355	28	20	2.43455
ELMO2	0.0968649	0.00601355	20	18	1.82175	0.453324	0.087827	28	22	1.20437
PGGHG	0.0968649	0.00601355	24	18	1.77287	0.216879	0.0285478	28	20	2.08775
SPAG1	0.0968649	0.00601355	20	6	1.6535	0.216879	0.0285478	20	10	0.987584
MDM2	0.0968649	0.00601355	24	6	1.64326	0.10826	0.00793338	28	8	1.31027
RASIP1	0.0968649	0.00601355	24	18	1.50075	0.0506466	0.000964212	28	20	2.58078
XYLT2	0.0968649	0.00601355	24	18	1.48141	0.292147	0.0455438	28	22	0.956484
C16H1orf112	0.0968649	0.00601355	24	6	1.42835	0.123032	0.0103902	28	8	0.993762
TMEM168	0.0968649	0.00601355	20	6	1.12751	0.0599869	0.00183621	28	8	0.81665
ACVR2A	0.0968649	0.00601355	20	8	1.02815	0.292147	0.0455438	20	12	0.580246
SGMS1	0.0968649	0.00601355	24	6	1.02506	0.162118	0.0174524	28	8	0.712592
TTC9B	0.0968649	0.00601355	28	18	1.02219	0.0745301	0.00337713	28	22	0.865367
LOC104975122	0.0968649	0.00601355	28	20	0.970511	0.216879	0.0285478	28	22	0.496471
H4	0.0968649	0.00601355	28	8	0.867656	0.123032	0.0103902	28	4	1.26083
ZGRF1	0.0968649	0.00601355	28	6	0.865337	0.162118	0.0174524	28	8	0.93625
ACOX3	0.0968649	0.00601355	20	18	0.846591	0.251455	0.0361676	28	20	1.11518
LOC101903854	0.0968649	0.00601355	20	18	0.653635	0.0419263	0.000487585	28	20	0.513384
STK40	0.0968649	0.00601355	28	20	0.606871	0.186876	0.0223929	28	22	0.559861
HIST1H3G	0.0968649	0.00601355	28	6	0.605652	0.0268296	3.15869e-05	28	6	0.759689
BRAT1	0.0968649	0.00601355	20	18	0.604198	0.292147	0.0455438	24	22	0.855083
GAA	0.0968649	0.00601355	24	22	0.597657	0.10826	0.00793338	28	22	0.295706
P3H2	0.0968649	0.00601355	28	6	0.545985	0.094976	0.00601355	28	4	0.765839
MCAM	0.0968649	0.00601355	28	8	0.510896	0.216879	0.0285478	28	8	0.341115
CLCN6	0.0968649	0.00601355	28	18	0.492329	0.0745301	0.00337713	28	20	0.459164
TP73	0.0968649	0.00601355	28	20	0.467825	0.0745301	0.00337713	28	22	0.706077
LNP1	0.0968649	0.00601355	28	8	0.411	0.139756	0.0135121	28	6	0.85981
CRY1	0.0968649	0.00601355	28	8	0.391061	0.10826	0.00793338	28	6	0.585296
LOC112444921	0.0968649	0.00601355	24	18	0.386876	0.162118	0.0174524	24	20	0.392631
GAREM1	0.0968649	0.00601355	28	18	0.346276	0.094976	0.00601355	28	22	0.324202
LOC112447334	0.0968649	0.00601355	28	20	0.317888	0.216879	0.0285478	28	18	0.551719
GPD1	0.0968649	0.00601355	20	0	0.284373	0.216879	0.0285478	20	2	0.298976
EXOC3L2	0.0968649	0.00601355	28	20	0.275026	0.216879	0.0285478	28	20	0.31563
LOC513508	0.0968649	0.00601355	24	18	0.192056	0.393129	0.0709607	28	20	0.360577
PNPLA7	0.0968649	0.00601355	24	20	0.167239	0.251455	0.0361676	28	22	0.130257
PTPRH	0.0968649	0.00601355	20	18	0.149647	0.186876	0.0223929	28	22	0.105129
MYORG	0.0968649	0.00601355	28	18	0.133898	0.094976	0.00601355	28	20	0.131939
LOC104976804	0.113883	0.00793338	28	20	175.839	0.123032	0.0103902	28	22	168.146
LUZP6	0.113883	0.00793338	20	6	78.3431	0.216879	0.0285478	28	8	50.0757
EIF4A1	0.113883	0.00793338	28	6	51.1041	0.453324	0.087827	28	2	37.1089
ALCAM	0.113883	0.00793338	20	8	37.1049	0.0656258	0.00250066	20	12	25.29
MPZL2	0.113883	0.00793338	20	6	33.6525	0.186876	0.0223929	20	10	32.7843
GJB2	0.113883	0.00793338	24	22	29.3381	0.139756	0.0135121	28	20	57.6927
TGFB1	0.113883	0.00793338	20	16	18.0092	0.251455	0.0361676	24	20	9.91244
BMI1	0.113883	0.00793338	20	8	17.4919	0.338068	0.0570129	28	8	8.4084
LOC534742	0.113883	0.00793338	20	8	17.0484	0.162118	0.0174524	20	12	9.55519
SRP9	0.113883	0.00793338	20	6	15.2911	0.10826	0.00793338	28	8	9.45075
TMED5	0.113883	0.00793338	20	8	12.9302	0.393129	0.0709607	24	8	6.57281
NTN4	0.113883	0.00793338	28	20	12.4463	0.094976	0.00601355	28	18	10.1734
HINT1	0.113883	0.00793338	24	8	11.6668	0.094976	0.00601355	28	8	13.9225
GOLT1B	0.113883	0.00793338	20	6	10.9723	0.186876	0.0223929	20	10	10.3386
DLD	0.113883	0.00793338	20	8	10.9231	0.0352955	0.000162162	28	8	6.07514
SLC16A1	0.113883	0.00793338	24	6	10.4377	0.123032	0.0103902	28	8	9.57532
CTNNB1	0.113883	0.00793338	20	8	10.405	0.10826	0.00793338	20	10	12.4426
BLOC1S6	0.113883	0.00793338	20	8	10.1496	0.216879	0.0285478	20	12	6.42228
POLR2B	0.113883	0.00793338	20	6	10.1314	0.453324	0.087827	28	8	4.14119
SF3B3	0.113883	0.00793338	28	6	9.05335	0.162118	0.0174524	28	6	11.0742
MEX3C	0.113883	0.00793338	28	4	9.00753	0.139756	0.0135121	28	8	7.83694
NUP35	0.113883	0.00793338	24	6	7.84681	0.453324	0.087827	28	6	6.45725
CBX5	0.113883	0.00793338	28	6	7.84664	0.186876	0.0223929	28	8	8.41942
HIKESHI	0.113883	0.00793338	20	8	7.75685	0.292147	0.0455438	28	8	4.83067
C6H4orf3	0.113883	0.00793338	20	6	7.59999	0.292147	0.0455438	20	10	3.81855
YEATS4	0.113883	0.00793338	20	8	7.57898	0.453324	0.087827	28	8	2.53236
PPP1R12A	0.113883	0.00793338	20	8	7.37646	0.094976	0.00601355	20	12	4.09208
CENPQ	0.113883	0.00793338	24	6	6.55815	0.123032	0.0103902	28	8	2.85775
STX1A	0.113883	0.00793338	24	18	6.47683	0.0656258	0.00250066	28	22	9.77061
MEMO1	0.113883	0.00793338	20	8	6.44809	0.162118	0.0174524	20	10	7.8588
ATF1	0.113883	0.00793338	20	8	6.26964	0.292147	0.0455438	20	12	2.23796
FGFR1OP2	0.113883	0.00793338	20	8	6.26389	0.186876	0.0223929	20	10	4.60799
RTN3	0.113883	0.00793338	20	8	6.20587	0.123032	0.0103902	28	8	6.51934
VAMP3	0.113883	0.00793338	20	8	6.18767	0.094976	0.00601355	28	8	3.44773
KRAS	0.113883	0.00793338	20	8	5.82328	0.0546983	0.00133663	20	12	4.05029
HSD11B1	0.113883	0.00793338	28	22	5.8136	0.0745301	0.00337713	28	20	9.2131
DLAT	0.113883	0.00793338	24	6	5.57926	0.0745301	0.00337713	28	8	5.28161
CDH1	0.113883	0.00793338	28	22	5.55124	0.0463238	0.000689038	28	22	5.77414
KRR1	0.113883	0.00793338	20	8	5.22677	0.453324	0.087827	28	8	1.22431
MAP4K5	0.113883	0.00793338	20	8	5.01622	0.139756	0.0135121	20	12	2.5016
EHMT2	0.113883	0.00793338	20	18	4.8005	0.123032	0.0103902	28	20	4.05724
FBXW5	0.113883	0.00793338	20	18	4.67678	0.186876	0.0223929	24	20	2.1991
ERMP1	0.113883	0.00793338	24	6	4.65684	0.0745301	0.00337713	28	8	4.22375
TPD52	0.113883	0.00793338	20	8	4.5636	0.0599869	0.00183621	20	12	4.38973
UNG	0.113883	0.00793338	28	6	4.12339	0.162118	0.0174524	28	4	3.23668
ZNF146	0.113883	0.00793338	20	6	4.02254	0.338068	0.0570129	20	10	3.01385
CMPK1	0.113883	0.00793338	20	8	3.79523	0.338068	0.0570129	28	6	2.87832
SPDL1	0.113883	0.00793338	28	8	3.68005	0.162118	0.0174524	28	6	3.48921
SEC63	0.113883	0.00793338	20	8	3.5968	0.139756	0.0135121	20	12	2.95177
GABPA	0.113883	0.00793338	20	8	3.5581	0.123032	0.0103902	20	12	2.74173
PURB	0.113883	0.00793338	28	6	3.54083	0.0841623	0.0045241	28	8	3.84918
PGGT1B	0.113883	0.00793338	20	8	3.51441	0.0546983	0.00133663	24	8	2.4341
TXNIP	0.113883	0.00793338	28	20	3.44558	0.0745301	0.00337713	28	18	3.29107
DPH3	0.113883	0.00793338	20	8	3.35584	0.0419263	0.000487585	28	8	2.01872
TMEM8A	0.113883	0.00793338	20	16	3.10914	0.162118	0.0174524	24	20	1.97377
FASTKD2	0.113883	0.00793338	24	6	3.09259	0.216879	0.0285478	28	8	2.28688
MRPL15	0.113883	0.00793338	28	6	3.02996	0.453324	0.087827	28	2	1.97968
CCDC117	0.113883	0.00793338	20	8	2.85896	0.0287434	7.34576e-05	24	10	1.34055
LOC100196900	0.113883	0.00793338	28	20	2.77107	0.123032	0.0103902	28	22	7.56518
FAM83D	0.113883	0.00793338	28	6	2.74925	0.393129	0.0709607	28	2	2.21283
CTDSPL2	0.113883	0.00793338	24	6	2.70724	0.251455	0.0361676	28	8	1.82653
NEDD1	0.113883	0.00793338	24	6	2.6122	0.0745301	0.00337713	28	8	2.86992
ZZZ3	0.113883	0.00793338	20	8	2.41253	0.251455	0.0361676	20	12	1.08229
FPGT	0.113883	0.00793338	20	8	2.33961	0.0287434	7.34576e-05	20	12	1.91447
UTP20	0.113883	0.00793338	28	6	2.27379	0.139756	0.0135121	28	8	1.85304
STAT2	0.113883	0.00793338	20	18	2.20398	0.186876	0.0223929	24	14	1.6452
PLA2G12A	0.113883	0.00793338	20	8	2.13286	0.453324	0.087827	20	12	0.667297
LIN9	0.113883	0.00793338	24	6	1.96818	0.123032	0.0103902	28	8	1.28829
RWDD2B	0.113883	0.00793338	20	8	1.95583	0.094976	0.00601355	24	10	1.00313
WDR81	0.113883	0.00793338	20	18	1.91395	0.292147	0.0455438	28	20	1.31248
ARSE	0.113883	0.00793338	24	18	1.79552	0.0656258	0.00250066	28	22	2.07136
BoLA	0.113883	0.00793338	28	20	1.7766	0.0419263	0.000487585	28	22	3.60608
CDH26	0.113883	0.00793338	28	20	1.62256	0.453324	0.087827	28	18	0.256719
PTDSS2	0.113883	0.00793338	28	20	1.47748	0.139756	0.0135121	28	22	0.98962
RBM34	0.113883	0.00793338	28	6	1.47614	0.393129	0.0709607	28	2	1.05267
CENPL	0.113883	0.00793338	28	6	1.39274	0.393129	0.0709607	28	2	1.31219
AMT	0.113883	0.00793338	24	20	1.28574	0.251455	0.0361676	24	20	1.19675
PICK1	0.113883	0.00793338	24	18	1.22646	0.186876	0.0223929	28	22	0.999253
LRSAM1	0.113883	0.00793338	20	18	1.22294	0.123032	0.0103902	28	20	1.13724
PDIK1L	0.113883	0.00793338	20	6	1.20047	0.251455	0.0361676	28	8	0.493299
NISCH	0.113883	0.00793338	24	20	1.16736	0.162118	0.0174524	28	16	1.21438
DCLRE1A	0.113883	0.00793338	24	6	0.921021	0.251455	0.0361676	28	8	0.721051
MAST3	0.113883	0.00793338	24	18	0.889934	0.10826	0.00793338	28	20	0.82081
PUS7L	0.113883	0.00793338	28	4	0.889878	0.10826	0.00793338	28	8	0.726773
METTL27	0.113883	0.00793338	28	22	0.866256	0.123032	0.0103902	28	22	0.840345
BBS10	0.113883	0.00793338	20	6	0.846987	0.094976	0.00601355	24	10	0.557176
NKRF	0.113883	0.00793338	28	6	0.787073	0.186876	0.0223929	28	8	0.500224
ARSA	0.113883	0.00793338	28	22	0.697608	0.094976	0.00601355	28	20	2.37292
SLF1	0.113883	0.00793338	28	6	0.680133	0.186876	0.0223929	28	8	0.551189
ARHGEF11	0.113883	0.00793338	20	18	0.649974	0.162118	0.0174524	24	20	0.426441
SH3D21	0.113883	0.00793338	28	20	0.577446	0.0506466	0.000964212	28	22	0.413684
NUDT3	0.113883	0.00793338	28	4	0.562603	0.216879	0.0285478	20	2	0.448149
NES	0.113883	0.00793338	28	20	0.47752	0.0506466	0.000964212	28	20	0.828634
LRRC25	0.113883	0.00793338	28	20	0.461503	0.0546983	0.00133663	28	22	0.303763
ZNF770	0.113883	0.00793338	20	8	0.420369	0.453324	0.087827	20	10	0.381742
PERM1	0.113883	0.00793338	28	18	0.36573	0.0599869	0.00183621	28	22	0.574364
LOC112446663	0.113883	0.00793338	20	18	0.354035	0.453324	0.087827	24	14	0.0645065
SLC37A4	0.113883	0.00793338	24	20	0.308971	0.162118	0.0174524	28	22	0.154497
LOC112445852	0.113883	0.00793338	24	8	0.283008	0.393129	0.0709607	24	8	0.25572
LOC100336476	0.113883	0.00793338	28	20	0.200096	0.0656258	0.00250066	28	18	0.657431
SCN5A	0.113883	0.00793338	28	20	0.179134	0.186876	0.0223929	28	20	0.174194
LOC615959	0.113883	0.00793338	28	20	0.173895	0.393129	0.0709607	28	18	0.0599425
PCDH12	0.113883	0.00793338	28	22	0.139075	0.0268296	3.15869e-05	28	22	0.223346
ABCA7	0.113883	0.00793338	28	20	0.10829	0.0378049	0.000236654	28	18	0.0982586
MAPK11	0.113883	0.00793338	28	18	0.0858617	0.139756	0.0135121	28	22	0.0701468
EIF5A	0.13347	0.0103902	28	6	64.1245	0.186876	0.0223929	28	10	33.4378
PLS3	0.13347	0.0103902	20	8	45.8735	0.094976	0.00601355	20	12	36.7451
PLP2	0.13347	0.0103902	20	6	42.3691	0.0656258	0.00250066	20	10	45.336
PSMA1	0.13347	0.0103902	20	8	33.8273	0.338068	0.0570129	28	8	8.94096
CYBA	0.13347	0.0103902	20	18	24.8442	0.251455	0.0361676	28	22	21.4971
CSE1L	0.13347	0.0103902	24	6	23.5075	0.123032	0.0103902	28	8	17.5008
JUP	0.13347	0.0103902	24	18	20.9152	0.10826	0.00793338	28	22	21.9509
TPM4	0.13347	0.0103902	28	4	18.5187	0.162118	0.0174524	28	2	18.8832
-	0.13347	0.0103902	20	6	17.9504	0.338068	0.0570129	20	10	16.6299
CKAP2	0.13347	0.0103902	20	8	16.3762	0.186876	0.0223929	28	8	6.81087
PSMD1	0.13347	0.0103902	24	6	16.2577	0.0841623	0.0045241	28	8	16.3377
SLC25A10	0.13347	0.0103902	20	18	14.3554	0.338068	0.0570129	28	22	8.0134
KIF20A	0.13347	0.0103902	28	6	13.3857	0.123032	0.0103902	28	4	18.4972
LRPPRC	0.13347	0.0103902	24	6	11.4694	0.186876	0.0223929	28	8	8.94295
MTDH	0.13347	0.0103902	24	6	10.9383	0.0656258	0.00250066	28	8	9.0769
NFE2L1	0.13347	0.0103902	20	18	10.9173	0.251455	0.0361676	28	22	3.90514
PSMB3	0.13347	0.0103902	28	6	10.1471	0.139756	0.0135121	28	8	11.027
LOC100141266	0.13347	0.0103902	28	8	10.0324	0.453324	0.087827	28	6	14.596
SLC39A6	0.13347	0.0103902	20	8	8.76671	0.393129	0.0709607	20	12	4.93973
RHOD	0.13347	0.0103902	24	18	7.40006	0.216879	0.0285478	28	22	8.24916
FRMD6	0.13347	0.0103902	20	6	7.33579	0.453324	0.087827	28	8	4.11441
ITGB3BP	0.13347	0.0103902	20	6	6.94691	0.123032	0.0103902	28	8	3.11687
SMC5	0.13347	0.0103902	20	6	6.87281	0.292147	0.0455438	28	8	3.74869
SUZ12	0.13347	0.0103902	20	6	6.84009	0.186876	0.0223929	28	8	3.57489
CASC4	0.13347	0.0103902	20	8	6.82976	0.0745301	0.00337713	20	12	6.09883
TMEM230	0.13347	0.0103902	20	8	6.67053	0.338068	0.0570129	28	6	4.01306
SMNDC1	0.13347	0.0103902	20	8	6.37751	0.216879	0.0285478	28	8	2.74357
BTBD2	0.13347	0.0103902	20	18	6.12181	0.186876	0.0223929	28	22	2.42872
NDC1	0.13347	0.0103902	24	6	5.81629	0.139756	0.0135121	28	8	4.18785
HAUS1	0.13347	0.0103902	20	8	5.68003	0.139756	0.0135121	28	8	3.32826
MIR374B	0.13347	0.0103902	28	20	5.6081	0.0463238	0.000689038	28	22	5.91022
SPCS3	0.13347	0.0103902	24	6	4.97788	0.0599869	0.00183621	28	8	4.59654
COMMD10	0.13347	0.0103902	20	8	4.87375	0.186876	0.0223929	20	10	4.88969
LOC101905887	0.13347	0.0103902	24	8	4.82991	0.186876	0.0223929	28	8	1.65121
MED25	0.13347	0.0103902	24	18	4.81929	0.094976	0.00601355	28	22	6.15922
KIF20B	0.13347	0.0103902	24	6	4.81739	0.123032	0.0103902	28	8	4.07461
DSC3	0.13347	0.0103902	28	4	4.59601	0.162118	0.0174524	28	8	4.71071
MRPS23	0.13347	0.0103902	28	6	4.04943	0.453324	0.087827	28	2	3.81488
MPDU1	0.13347	0.0103902	28	6	3.99401	0.10826	0.00793338	28	4	5.20822
NUDCD1	0.13347	0.0103902	24	6	3.82806	0.0656258	0.00250066	28	8	3.10371
PPP6C	0.13347	0.0103902	20	8	3.80439	0.292147	0.0455438	20	12	1.37793
PLOD3	0.13347	0.0103902	20	18	3.64741	0.251455	0.0361676	28	22	2.74248
PTMA	0.13347	0.0103902	28	10	3.4756	0.0378049	0.000236654	28	8	1.58819
IDUA	0.13347	0.0103902	24	20	3.45961	0.0419263	0.000487585	28	22	7.36987
NCAPG2	0.13347	0.0103902	28	8	3.38084	0.094976	0.00601355	28	6	3.40019
ELP2	0.13347	0.0103902	20	8	3.25207	0.216879	0.0285478	28	8	2.25479
PCBP4	0.13347	0.0103902	20	18	3.23987	0.094976	0.00601355	28	22	2.35638
NAA30	0.13347	0.0103902	20	8	3.05466	0.0599869	0.00183621	24	10	2.11386
UPK2	0.13347	0.0103902	28	20	3.02606	0.139756	0.0135121	28	22	2.86385
OSTM1	0.13347	0.0103902	20	6	3.01435	0.292147	0.0455438	28	8	1.77052
WDR45	0.13347	0.0103902	28	20	3.01129	0.0745301	0.00337713	28	20	4.33361
USP11	0.13347	0.0103902	20	18	3.00296	0.0506466	0.000964212	24	22	2.46093
INTS13	0.13347	0.0103902	20	8	2.90983	0.162118	0.0174524	24	10	2.15073
TMEM170A	0.13347	0.0103902	20	6	2.739	0.123032	0.0103902	28	8	1.03297
ZDHHC17	0.13347	0.0103902	20	8	2.61078	0.0656258	0.00250066	20	12	2.25483
KLHL11	0.13347	0.0103902	20	8	2.51101	0.0268296	3.15869e-05	24	10	1.80739
RBM44	0.13347	0.0103902	20	8	2.42691	0.216879	0.0285478	28	8	1.1121
SMPD2	0.13347	0.0103902	28	20	2.40811	0.0386143	0.000341514	28	22	2.96795
MINPP1	0.13347	0.0103902	24	6	2.36184	0.251455	0.0361676	20	10	2.97961
G3BP1	0.13347	0.0103902	24	6	2.26202	0.094976	0.00601355	28	8	2.30759
ENY2	0.13347	0.0103902	28	6	2.13293	0.251455	0.0361676	28	2	1.92409
LZTS3	0.13347	0.0103902	20	18	2.05196	0.0599869	0.00183621	28	22	1.15061
ORC5	0.13347	0.0103902	24	6	1.89542	0.453324	0.087827	28	8	1.06178
BAG2	0.13347	0.0103902	24	6	1.88033	0.393129	0.0709607	28	8	1.94453
USP46	0.13347	0.0103902	24	6	1.84005	0.186876	0.0223929	28	8	2.07551
DUSP19	0.13347	0.0103902	20	6	1.65048	0.393129	0.0709607	20	10	1.87112
PNPLA8	0.13347	0.0103902	20	8	1.49936	0.0506466	0.000964212	28	8	1.16607
P2RX5	0.13347	0.0103902	28	20	1.47511	0.338068	0.0570129	28	20	1.49771
FZD3	0.13347	0.0103902	20	8	1.42843	0.0506466	0.000964212	20	12	1.34357
FBXO38	0.13347	0.0103902	20	8	1.41266	0.292147	0.0455438	20	12	1.40318
ALG11	0.13347	0.0103902	20	8	1.36131	0.393129	0.0709607	20	10	0.896138
TSPAN1	0.13347	0.0103902	28	20	1.35478	0.123032	0.0103902	28	20	1.09481
PEX11G	0.13347	0.0103902	28	18	1.23111	0.338068	0.0570129	28	20	1.49224
EIF2B1	0.13347	0.0103902	28	4	1.02739	0.094976	0.00601355	28	4	1.62617
HHIPL1	0.13347	0.0103902	20	18	1.01654	0.162118	0.0174524	24	20	0.638013
DCAF17	0.13347	0.0103902	24	6	1.00055	0.162118	0.0174524	28	8	0.768632
C5AR2	0.13347	0.0103902	28	20	0.980065	0.0599869	0.00183621	28	20	1.01909
MIC1	0.13347	0.0103902	28	20	0.970252	0.0599869	0.00183621	28	22	0.805141
CEP135	0.13347	0.0103902	24	6	0.953298	0.094976	0.00601355	28	8	0.740979
USPL1	0.13347	0.0103902	20	6	0.93435	0.162118	0.0174524	24	8	0.537944
CCNE2	0.13347	0.0103902	28	6	0.876856	0.0599869	0.00183621	28	6	0.671983
C1RL	0.13347	0.0103902	28	22	0.842589	0.0207674	2.02754e-05	28	22	0.941536
DGAT1	0.13347	0.0103902	24	18	0.787683	0.216879	0.0285478	24	20	0.978053
CLN3	0.13347	0.0103902	24	20	0.759838	0.139756	0.0135121	28	22	0.876272
APBA3	0.13347	0.0103902	24	18	0.741813	0.393129	0.0709607	28	22	0.573893
ZBED8	0.13347	0.0103902	24	6	0.730208	0.186876	0.0223929	28	8	0.840714
ANGEL1	0.13347	0.0103902	20	18	0.701714	0.0352955	0.000162162	28	22	0.63274
AGER	0.13347	0.0103902	24	18	0.676606	0.292147	0.0455438	24	20	0.931212
DCLRE1B	0.13347	0.0103902	28	10	0.604835	0.0546983	0.00133663	28	6	0.988796
FAM185A	0.13347	0.0103902	24	6	0.585513	0.10826	0.00793338	28	8	0.46561
ME3	0.13347	0.0103902	20	18	0.54877	0.139756	0.0135121	28	22	0.875881
CAMK2G	0.13347	0.0103902	24	18	0.526448	0.0841623	0.0045241	28	18	0.675778
LRRN4CL	0.13347	0.0103902	28	20	0.523223	0.216879	0.0285478	24	20	0.558052
PEX7	0.13347	0.0103902	20	4	0.486879	0.453324	0.087827	28	8	0.367291
LOC534181	0.13347	0.0103902	20	6	0.465164	0.453324	0.087827	20	8	0.136846
PKP1	0.13347	0.0103902	20	18	0.426874	0.251455	0.0361676	28	22	0.16162
MTO1	0.13347	0.0103902	20	8	0.42533	0.453324	0.087827	28	8	0.303643
MXRA8	0.13347	0.0103902	20	18	0.408213	0.453324	0.087827	24	20	0.373494
CASZ1	0.13347	0.0103902	28	18	0.333399	0.186876	0.0223929	28	20	0.460333
ESPN	0.13347	0.0103902	28	20	0.279397	0.0138784	7.97037e-06	28	22	0.513818
NRP2	0.13347	0.0103902	28	6	0.234365	0.162118	0.0174524	28	6	0.218654
NFATC4	0.13347	0.0103902	28	18	0.179403	0.453324	0.087827	28	20	0.343771
FCHO1	0.13347	0.0103902	28	20	0.157823	0.393129	0.0709607	28	22	0.138961
SHANK1	0.13347	0.0103902	24	20	0.144477	0.0841623	0.0045241	28	18	0.30047
FBXL2	0.13347	0.0103902	28	20	0.142878	0.453324	0.087827	28	18	0.126467
GAS2	0.13347	0.0103902	28	4	0.11607	0.139756	0.0135121	28	8	0.126047
MAPT	0.13347	0.0103902	28	20	0.114075	0.0546983	0.00133663	28	22	0.0889055
LOC112449099	0.13347	0.0103902	24	16	0.0939941	0.139756	0.0135121	28	20	0.0661875
RUNX1T1	0.13347	0.0103902	28	4	0.0526677	0.338068	0.0570129	28	8	0.0359798
F2R	0.153014	0.0119511	20	8	0.0108093	0.251455	0.0361676	20	10	0.0115167
FST	0.156592	0.0135121	20	8	65.5322	0.186876	0.0223929	28	4	37.7104
IGFBP6	0.156592	0.0135121	24	18	28.6097	0.216879	0.0285478	28	22	34.7851
VDAC2	0.156592	0.0135121	20	8	28.5982	0.338068	0.0570129	28	8	9.12222
APLP2	0.156592	0.0135121	28	20	22.6759	0.186876	0.0223929	28	20	56.5489
PRELID1	0.156592	0.0135121	28	6	21.3435	0.139756	0.0135121	28	4	23.8872
GLO1	0.156592	0.0135121	20	8	19.3231	0.251455	0.0361676	28	6	10.3587
MDH1	0.156592	0.0135121	20	8	18.1916	0.0546983	0.00133663	28	8	9.5183
PPP1CB	0.156592	0.0135121	20	8	17.9982	0.216879	0.0285478	20	12	14.8378
VCP	0.156592	0.0135121	28	6	17.0235	0.0656258	0.00250066	28	10	18.0228
VAT1	0.156592	0.0135121	24	18	15.552	0.0656258	0.00250066	28	20	29.7098
TGM2	0.156592	0.0135121	28	20	15.4842	0.0506466	0.000964212	28	22	34.2035
OSBPL9	0.156592	0.0135121	20	8	14.1802	0.292147	0.0455438	20	12	5.12444
GSN	0.156592	0.0135121	20	18	11.564	0.162118	0.0174524	28	20	8.661
CCNG1	0.156592	0.0135121	24	6	11.186	0.123032	0.0103902	28	8	9.36001
SMIM15	0.156592	0.0135121	20	8	10.8722	0.123032	0.0103902	28	8	5.24053
RBMX	0.156592	0.0135121	28	6	10.2356	0.0506466	0.000964212	28	8	7.93709
GPSM2	0.156592	0.0135121	20	8	10.2094	0.393129	0.0709607	28	8	1.96454
MZT1	0.156592	0.0135121	20	8	10.0803	0.162118	0.0174524	28	8	4.60389
TMEM214	0.156592	0.0135121	20	16	8.71027	0.0506466	0.000964212	24	20	4.24262
HSPH1	0.156592	0.0135121	20	8	8.37085	0.0841623	0.0045241	20	12	7.68011
TEX264	0.156592	0.0135121	20	18	7.20388	0.10826	0.00793338	28	22	6.24194
ENDOD1	0.156592	0.0135121	28	6	6.90995	0.186876	0.0223929	28	8	7.66051
GOLGA2	0.156592	0.0135121	20	18	6.83396	0.453324	0.087827	28	22	1.99134
NMD3	0.156592	0.0135121	20	8	6.72571	0.139756	0.0135121	20	12	5.28931
MBNL1	0.156592	0.0135121	24	6	6.48349	0.0506466	0.000964212	28	8	7.38567
FAM98A	0.156592	0.0135121	20	8	6.20157	0.0506466	0.000964212	28	8	6.46566
SEMA4B	0.156592	0.0135121	28	18	5.56137	0.0745301	0.00337713	28	22	4.44196
MOSPD1	0.156592	0.0135121	20	8	5.20718	0.0506466	0.000964212	20	12	3.79083
OSR1	0.156592	0.0135121	28	18	4.80025	0.10826	0.00793338	28	22	4.79597
MTFR1	0.156592	0.0135121	20	8	4.76755	0.0841623	0.0045241	28	8	2.27425
NFE2L2	0.156592	0.0135121	20	8	4.67974	0.10826	0.00793338	20	12	3.47505
RAP2C	0.156592	0.0135121	20	8	4.63834	0.123032	0.0103902	20	12	3.43245
FAM76B	0.156592	0.0135121	20	8	4.58834	0.251455	0.0361676	20	12	2.64344
TMEM120A	0.156592	0.0135121	28	22	4.12087	0.139756	0.0135121	28	20	2.15566
DDX52	0.156592	0.0135121	20	6	3.95247	0.139756	0.0135121	28	8	2.55906
RNF2	0.156592	0.0135121	20	8	3.92899	0.0656258	0.00250066	20	10	1.9352
CENPK	0.156592	0.0135121	24	6	3.89181	0.251455	0.0361676	28	8	2.5136
SOAT1	0.156592	0.0135121	20	8	3.87796	0.453324	0.087827	28	8	1.3455
STRADB	0.156592	0.0135121	20	8	3.85735	0.10826	0.00793338	20	10	3.25707
UBE2J1	0.156592	0.0135121	28	6	3.61788	0.0656258	0.00250066	28	8	5.32882
GAMT	0.156592	0.0135121	20	18	3.41624	0.162118	0.0174524	24	22	3.00016
YTHDF3	0.156592	0.0135121	20	8	3.41548	0.123032	0.0103902	20	12	3.14821
GCA	0.156592	0.0135121	20	8	3.37193	0.10826	0.00793338	20	12	2.29098
PRIM1	0.156592	0.0135121	24	6	3.3135	0.0546983	0.00133663	28	8	2.64447
NPAT	0.156592	0.0135121	24	6	3.12127	0.10826	0.00793338	28	8	2.59606
CGRRF1	0.156592	0.0135121	20	8	3.05126	0.216879	0.0285478	28	8	1.78237
YARS2	0.156592	0.0135121	20	8	2.82336	0.139756	0.0135121	20	12	1.41833
FAM131B	0.156592	0.0135121	24	18	2.78582	0.292147	0.0455438	28	22	1.7247
HSPA13	0.156592	0.0135121	24	6	2.71175	0.0599869	0.00183621	28	8	2.97434
COG1	0.156592	0.0135121	20	18	2.6677	0.453324	0.087827	28	22	1.10244
PARP12	0.156592	0.0135121	28	20	2.64467	0.0419263	0.000487585	28	20	5.48591
SLC6A9	0.156592	0.0135121	20	18	2.56343	0.123032	0.0103902	28	20	4.14974
METTL18	0.156592	0.0135121	20	8	2.54288	0.338068	0.0570129	28	6	1.62675
PARP3	0.156592	0.0135121	24	18	2.4246	0.251455	0.0361676	28	22	1.39314
SNX16	0.156592	0.0135121	20	8	2.38124	0.0745301	0.00337713	24	8	1.23124
INTS2	0.156592	0.0135121	20	6	2.28723	0.162118	0.0174524	28	8	1.46897
XPO5	0.156592	0.0135121	28	8	2.26993	0.453324	0.087827	28	6	2.93834
INIP	0.156592	0.0135121	24	6	2.25311	0.251455	0.0361676	28	8	2.04793
NUP205	0.156592	0.0135121	28	6	2.25301	0.123032	0.0103902	28	8	3.07079
LRWD1	0.156592	0.0135121	20	16	2.20878	0.186876	0.0223929	24	20	1.23985
MADD	0.156592	0.0135121	20	16	2.12308	0.453324	0.087827	28	16	1.73215
SLC1A1	0.156592	0.0135121	28	6	1.95791	0.139756	0.0135121	24	8	2.87872
CFAP97	0.156592	0.0135121	20	8	1.94516	0.10826	0.00793338	20	12	1.21711
PRSS2	0.156592	0.0135121	28	22	1.89419	0.0745301	0.00337713	28	20	2.1225
XPC	0.156592	0.0135121	24	18	1.86748	0.0841623	0.0045241	28	22	2.36375
TRIM37	0.156592	0.0135121	28	8	1.82482	0.0506466	0.000964212	28	10	1.59806
INPP1	0.156592	0.0135121	28	18	1.73848	0.0463238	0.000689038	28	22	1.46307
DCUN1D5	0.156592	0.0135121	28	4	1.66304	0.292147	0.0455438	28	6	1.81674
C25H16orf89	0.156592	0.0135121	28	20	1.65079	0.292147	0.0455438	28	20	0.969072
FAM241A	0.156592	0.0135121	24	6	1.64625	0.0332559	0.000109819	28	8	1.29858
SMIM15	0.156592	0.0135121	20	8	1.63586	0.162118	0.0174524	28	8	0.783073
SH3PXD2B	0.156592	0.0135121	20	18	1.6189	0.216879	0.0285478	28	16	1.25178
RPP14	0.156592	0.0135121	24	6	1.52689	0.10826	0.00793338	28	8	1.12189
ATP6V0A2	0.156592	0.0135121	28	6	1.51195	0.0165307	1.28163e-05	28	8	1.82571
PCTP	0.156592	0.0135121	28	6	1.49923	0.186876	0.0223929	28	6	1.2263
AK1	0.156592	0.0135121	28	22	1.42772	0.393129	0.0709607	28	22	1.35943
RPGR	0.156592	0.0135121	24	6	1.25736	0.251455	0.0361676	28	8	0.904575
PANX1	0.156592	0.0135121	28	6	1.23461	0.0463238	0.000689038	28	8	1.68387
DDX50	0.156592	0.0135121	20	8	1.22675	0.0841623	0.0045241	20	10	1.02506
SLC25A38	0.156592	0.0135121	28	6	1.20965	0.292147	0.0455438	28	4	1.17635
ICE2	0.156592	0.0135121	20	8	1.20698	0.186876	0.0223929	20	12	0.571621
STRIP1	0.156592	0.0135121	28	18	1.12066	0.0378049	0.000236654	28	16	1.5268
TRIM21	0.156592	0.0135121	28	22	1.01265	0.0656258	0.00250066	28	22	1.17031
C24H18orf25	0.156592	0.0135121	20	6	1.00731	0.139756	0.0135121	28	8	1.04981
ABCA1	0.156592	0.0135121	28	20	0.949127	0.123032	0.00916177	28	22	0.0405472
SESN2	0.156592	0.0135121	28	22	0.835362	0.139756	0.0135121	28	22	0.908274
TMEM106A	0.156592	0.0135121	28	22	0.736989	0.0138784	7.97037e-06	28	24	1.52462
CHEK2	0.156592	0.0135121	28	8	0.668476	0.216879	0.0285478	28	8	0.67563
IL7R	0.156592	0.0135121	28	4	0.661607	0.251455	0.0361676	28	6	0.848419
TPRKB	0.156592	0.0135121	20	8	0.647804	0.292147	0.0455438	28	6	0.519739
GSTZ1	0.156592	0.0135121	20	18	0.637882	0.338068	0.0570129	24	20	0.747116
DIP2A	0.156592	0.0135121	24	18	0.609401	0.393129	0.0709607	28	16	0.534969
ZNF829	0.156592	0.0135121	24	8	0.607805	0.0599869	0.00183621	28	6	0.693922
GMEB2	0.156592	0.0135121	24	18	0.607071	0.162118	0.0174524	28	22	0.474518
THRA	0.156592	0.0135121	24	18	0.569254	0.0506466	0.000964212	28	22	0.50851
KBTBD8	0.156592	0.0135121	20	8	0.522435	0.0546983	0.00133663	28	8	0.270314
WRN	0.156592	0.0135121	24	6	0.4819	0.338068	0.0570129	28	8	0.422329
LOC101906195	0.156592	0.0135121	28	20	0.376508	0.0745301	0.00337713	28	22	0.462426
PLEKHH3	0.156592	0.0135121	20	18	0.319696	0.393129	0.0709607	28	22	0.390221
SOX12	0.156592	0.0135121	28	18	0.315617	0.0745301	0.00337713	28	20	0.828191
ABHD1	0.156592	0.0135121	28	24	0.301799	0.0352955	0.000162162	24	22	0.47235
C25H16orf71	0.156592	0.0135121	28	20	0.257818	0.094976	0.00601355	28	20	0.46532
NECAB2	0.156592	0.0135121	24	20	0.243192	0.0463238	0.000689038	28	22	0.505925
METTL23	0.156592	0.0135121	28	18	0.233396	0.123032	0.0103902	28	20	0.546035
TMEM232	0.156592	0.0135121	20	8	0.196146	0.216879	0.0285478	20	10	0.226635
LOC112444348	0.156592	0.0135121	24	20	0.193936	0.0386143	0.000341514	28	20	0.273986
UBAP1L	0.156592	0.0135121	28	18	0.174672	0.0745301	0.00337713	28	22	0.152339
SNED1	0.156592	0.0135121	24	20	0.101264	0.0352955	0.000162162	28	20	0.524627
TEK	0.156592	0.0135121	28	18	0.100711	0.123032	0.0103902	28	18	0.0951409
RGS3	0.156592	0.0135121	28	20	0.0719929	0.0463238	0.000689038	28	22	0.117165
IL17REL	0.156592	0.0135121	24	18	0.0569135	0.0656258	0.00250066	28	20	0.114901
ACHE	0.156592	0.0135121	28	18	0.0476104	0.162118	0.0174524	28	22	0.063601
KNG1	0.17871	0.0154823	28	18	0.0214853	0.186876	0.0223929	28	20	0.0229236
SAT1	0.181916	0.0174524	28	20	196.755	0.251455	0.0361676	28	22	130.866
-	0.181916	0.0174524	20	6	75.4153	0.123032	0.0103902	24	8	73.9741
CAPZA1	0.181916	0.0174524	20	6	48.2207	0.123032	0.0103902	28	8	19.5666
CD63	0.181916	0.0174524	20	6	44.2433	0.094976	0.00601355	20	10	67.0829
TMEM123	0.181916	0.0174524	20	6	29.0867	0.292147	0.0455438	20	10	18.6533
HSPA5	0.181916	0.0174524	20	10	24.4946	0.292147	0.0455438	28	8	21.9519
YWHAB	0.181916	0.0174524	24	6	23.1928	0.186876	0.0223929	28	8	19.2565
IGFBP7	0.181916	0.0174524	28	24	19.0277	0.094976	0.00601355	28	22	49.4037
PTPRF	0.181916	0.0174524	20	18	18.6532	0.251455	0.0361676	28	20	10.8586
TFRC	0.181916	0.0174524	28	6	17.6146	0.0599869	0.00183621	28	6	24.4896
TTLL12	0.181916	0.0174524	20	18	15.2845	0.393129	0.0709607	28	22	5.40387
CXHXorf57	0.181916	0.0174524	24	6	14.4691	0.338068	0.0570129	28	8	9.41855
AK2	0.181916	0.0174524	28	6	12.7536	0.0546983	0.00133663	28	4	13.9229
STMP1	0.181916	0.0174524	20	8	12.578	0.453324	0.087827	20	12	7.31174
SMC4	0.181916	0.0174524	28	6	12.078	0.10826	0.00793338	28	8	11.6139
CTNND1	0.181916	0.0174524	20	16	11.8647	0.0599869	0.00183621	28	20	10.6796
PPP1R2	0.181916	0.0174524	20	6	11.5079	0.338068	0.0570129	20	10	10.1624
GJA1	0.181916	0.0174524	20	6	10.8807	0.123032	0.0103902	24	10	11.708
ADAM9	0.181916	0.0174524	20	8	10.4081	0.186876	0.0223929	24	8	3.8817
SNRPA1	0.181916	0.0174524	28	6	10.2839	0.251455	0.0361676	28	2	8.63109
PTP4A2	0.181916	0.0174524	28	6	9.96432	0.123032	0.0103902	28	8	9.41451
IARS2	0.181916	0.0174524	24	6	9.39742	0.0745301	0.00337713	28	8	13.412
FAM3C	0.181916	0.0174524	20	8	9.2843	0.251455	0.0361676	20	12	5.66442
CCT5	0.181916	0.0174524	28	8	9.06044	0.186876	0.0223929	28	6	18.8568
LYPLA1	0.181916	0.0174524	20	8	8.8767	0.123032	0.0103902	28	8	5.49242
ERO1A	0.181916	0.0174524	20	8	8.71755	0.338068	0.0570129	28	8	3.03764
NIPA2	0.181916	0.0174524	20	8	7.72271	0.338068	0.0570129	20	12	6.22074
GNPDA2	0.181916	0.0174524	20	8	7.71732	0.162118	0.0174524	20	12	5.0074
LTBP1	0.181916	0.0174524	28	6	7.68019	0.216879	0.0285478	28	8	6.02751
CCNYL1	0.181916	0.0174524	20	8	7.64992	0.0599869	0.00183621	20	12	6.37635
HNRNPR	0.181916	0.0174524	28	6	6.3526	0.162118	0.0174524	28	4	9.6189
UBE2G1	0.181916	0.0174524	20	8	6.30723	0.186876	0.0223929	24	8	3.37375
PSMD5	0.181916	0.0174524	20	8	6.1171	0.251455	0.0361676	28	6	3.96643
CPNE3	0.181916	0.0174524	20	8	5.40324	0.393129	0.0709607	20	12	1.78064
ARL6IP6	0.181916	0.0174524	20	8	5.14668	0.292147	0.0455438	24	8	3.1672
RHNO1	0.181916	0.0174524	28	6	5.05772	0.186876	0.0223929	28	2	4.32085
SMU1	0.181916	0.0174524	20	8	4.92411	0.0745301	0.00337713	28	8	5.09169
ZMYM1	0.181916	0.0174524	20	8	4.77646	0.139756	0.0135121	28	8	2.04065
MSH2	0.181916	0.0174524	24	8	4.43173	0.0745301	0.00337713	28	8	3.03484
G2E3	0.181916	0.0174524	20	6	4.40297	0.0745301	0.00337713	28	8	2.17516
CENPC	0.181916	0.0174524	20	8	4.25368	0.292147	0.0455438	28	8	2.27288
PRRG4	0.181916	0.0174524	20	8	4.16911	0.338068	0.0570129	20	12	1.7634
PPP6R3	0.181916	0.0174524	20	8	4.13584	0.0656258	0.00250066	20	12	2.8309
ABCB6	0.181916	0.0174524	28	20	4.09544	0.251455	0.0361676	28	16	5.04305
TIMM9	0.181916	0.0174524	20	8	3.96446	0.10826	0.00793338	28	6	2.05419
RAB23	0.181916	0.0174524	20	8	3.86278	0.139756	0.0135121	28	8	2.09508
NELFA	0.181916	0.0174524	24	18	3.67832	0.338068	0.0570129	28	22	3.28343
CCDC91	0.181916	0.0174524	20	8	3.67785	0.0745301	0.00337713	20	12	5.02387
ARSJ	0.181916	0.0174524	20	8	3.60559	0.251455	0.0361676	28	8	1.95692
WASL	0.181916	0.0174524	20	8	3.57739	0.123032	0.0103902	20	12	2.58447
HSD17B7	0.181916	0.0174524	20	8	3.57381	0.0656258	0.00250066	20	12	3.67429
NUDT9	0.181916	0.0174524	20	8	3.45813	0.123032	0.0103902	28	8	1.10637
AP3M1	0.181916	0.0174524	20	8	3.42877	0.0656258	0.00250066	20	12	4.09404
CNOT6	0.181916	0.0174524	20	6	3.34105	0.10826	0.00793338	28	8	1.85675
HNRNPU	0.181916	0.0174524	28	8	3.26323	0.186876	0.0223929	28	8	2.41197
VPS50	0.181916	0.0174524	20	8	3.179	0.162118	0.0174524	20	12	2.42713
NCSTN	0.181916	0.0174524	28	24	3.16838	0.0463238	0.000689038	28	22	5.72373
CDCA5	0.181916	0.0174524	28	6	3.09092	0.186876	0.0223929	28	6	2.45347
DLGAP4	0.181916	0.0174524	20	18	2.97073	0.139756	0.0135121	28	22	1.73578
FBXO33	0.181916	0.0174524	24	8	2.91542	0.0546983	0.00133663	28	6	1.87171
ABCC5	0.181916	0.0174524	28	20	2.8727	0.0463238	0.000689038	28	18	2.95669
NFYB	0.181916	0.0174524	20	8	2.84813	0.292147	0.0455438	20	12	1.59968
FBXW11	0.181916	0.0174524	24	6	2.77335	0.216879	0.0285478	28	8	2.91138
RAB33B	0.181916	0.0174524	20	8	2.7356	0.0656258	0.00250066	28	8	1.78991
HADHB	0.181916	0.0174524	24	6	2.66582	0.139756	0.0135121	28	8	2.85672
RMI1	0.181916	0.0174524	24	6	2.46419	0.0599869	0.00183621	28	8	2.26453
C8H9orf72	0.181916	0.0174524	20	8	2.43703	0.162118	0.0174524	28	8	1.35134
CEP44	0.181916	0.0174524	20	8	2.36597	0.139756	0.0135121	28	8	0.884431
FBXW8	0.181916	0.0174524	20	16	2.3133	0.094976	0.00601355	24	20	1.52615
ME2	0.181916	0.0174524	20	8	2.13594	0.123032	0.0103902	28	8	1.76816
SENP6	0.181916	0.0174524	20	8	2.06578	0.0463238	0.000689038	20	12	2.27455
TMEM184A	0.181916	0.0174524	20	18	1.97564	0.251455	0.0361676	28	22	1.12173
TMEM80	0.181916	0.0174524	24	18	1.76097	0.0841623	0.0045241	24	20	2.57105
XK	0.181916	0.0174524	20	8	1.75285	0.123032	0.0103902	28	8	1.28858
PDK2	0.181916	0.0174524	28	20	1.68792	0.139756	0.0135121	28	24	1.04037
SREK1IP1	0.181916	0.0174524	20	6	1.68014	0.139756	0.0135121	20	10	1.36533
CCDC71L	0.181916	0.0174524	20	8	1.65981	0.139756	0.0135121	20	12	3.07524
GDAP2	0.181916	0.0174524	24	6	1.6461	0.0386143	0.000341514	28	8	1.86688
ZNF654	0.181916	0.0174524	20	8	1.55779	0.0506466	0.000964212	20	12	1.15075
FASTKD1	0.181916	0.0174524	20	8	1.47213	0.0165307	1.28163e-05	20	12	1.68258
TWISTNB	0.181916	0.0174524	28	4	1.46971	0.453324	0.087827	28	4	1.80509
OSGIN2	0.181916	0.0174524	28	6	1.46129	0.393129	0.0709607	28	6	1.6436
CKMT1A	0.181916	0.0174524	28	22	1.45453	0.0841623	0.0045241	28	22	2.22226
MTF2	0.181916	0.0174524	20	8	1.43888	0.251455	0.0361676	28	8	0.736515
SPOCK1	0.181916	0.0174524	28	20	1.38139	0.094976	0.00601355	28	20	1.87137
SCLT1	0.181916	0.0174524	24	6	1.35152	0.10826	0.00793338	28	8	1.02552
IKBKB	0.181916	0.0174524	20	18	1.33468	0.162118	0.0174524	24	20	0.760085
BIVM	0.181916	0.0174524	20	8	1.32052	0.0841623	0.0045241	20	10	0.670169
ATAT1	0.181916	0.0174524	28	20	1.25599	0.292147	0.0455438	28	18	2.42615
RAB29	0.181916	0.0174524	20	8	1.18149	0.338068	0.0570129	20	10	0.657695
NSF	0.181916	0.0174524	24	8	1.14285	0.216879	0.0285478	28	8	1.58712
ZNF200	0.181916	0.0174524	20	8	1.10187	0.251455	0.0361676	20	12	0.51804
ZNF3	0.181916	0.0174524	20	18	0.99999	0.216879	0.0285478	24	22	1.08934
C3H2orf54	0.181916	0.0174524	24	18	0.991547	0.162118	0.0174524	28	20	6.31662
TMEM38B	0.181916	0.0174524	20	8	0.96228	0.094976	0.00601355	28	8	0.689669
BOLA-NC1	0.181916	0.0174524	24	20	0.918661	0.0386143	0.000341514	28	22	1.16652
RP2	0.181916	0.0174524	20	8	0.896907	0.162118	0.0174524	20	12	0.684886
PTPN22	0.181916	0.0174524	24	8	0.890817	0.453324	0.087827	20	12	0.16451
REXO5	0.181916	0.0174524	28	6	0.880677	0.338068	0.0570129	28	6	1.48735
SNAPC3	0.181916	0.0174524	20	8	0.822181	0.338068	0.0570129	28	8	0.648169
BIN1	0.181916	0.0174524	20	18	0.787435	0.094976	0.00601355	24	20	0.887052
LARP1B	0.181916	0.0174524	20	8	0.763495	0.123032	0.0103902	28	8	0.488147
MBLAC2	0.181916	0.0174524	20	8	0.720127	0.0207674	2.02754e-05	24	10	0.576269
TMEM102	0.181916	0.0174524	28	18	0.672642	0.0841623	0.0045241	28	20	0.664572
LOC112442613	0.181916	0.0174524	28	18	0.646761	0.0599869	0.00183621	28	22	1.12357
CLCN3	0.181916	0.0174524	28	14	0.607471	0.10826	0.00793338	24	12	0.530787
ENPP4	0.181916	0.0174524	20	8	0.552742	0.094976	0.00601355	28	8	0.177019
KRT19	0.181916	0.0174524	28	20	0.540175	0.162118	0.0174524	28	22	0.470847
LOC100140121	0.181916	0.0174524	28	6	0.537122	0.292147	0.0455438	28	4	0.390575
BBC3	0.181916	0.0174524	28	20	0.53485	0.216879	0.0285478	28	20	0.83457
CLSTN2	0.181916	0.0174524	28	20	0.4618	0.162118	0.0174524	28	18	0.558122
TBC1D10C	0.181916	0.0174524	28	20	0.421092	0.216879	0.0285478	28	22	0.396388
ATP11C	0.181916	0.0174524	24	6	0.42018	0.292147	0.0455438	28	8	0.322198
ADAL	0.181916	0.0174524	28	6	0.392273	0.094976	0.00601355	28	8	0.357664
TMEM220	0.181916	0.0174524	20	6	0.367104	0.453324	0.087827	20	10	0.6634
ADAMTS3	0.181916	0.0174524	28	6	0.360124	0.10826	0.00793338	28	8	0.442137
OLFML2B	0.181916	0.0174524	28	18	0.352925	0.0276892	4.85009e-05	28	22	0.359787
B4GALNT3	0.181916	0.0174524	28	20	0.35276	0.10826	0.00793338	28	20	0.272129
ZFP69	0.181916	0.0174524	20	8	0.337323	0.453324	0.087827	20	12	0.122771
LOC101907241	0.181916	0.0174524	28	20	0.304912	0.162118	0.0174524	28	22	0.563942
LOC107133473	0.181916	0.0174524	28	20	0.265461	0.216879	0.0285478	24	20	0.438905
C1R	0.181916	0.0174524	28	20	0.257204	0.0656258	0.00250066	28	22	0.3602
DNAH17	0.181916	0.0174524	20	18	0.111018	0.216879	0.0285478	28	22	0.0453358
PCLO	0.181916	0.0174524	28	20	0.0411968	0.292147	0.0455438	28	16	0.039514
ND4	0.213477	0.0223929	20	6	925.608	0.292147	0.0455438	24	10	699.677
S100A4	0.213477	0.0223929	28	20	231.593	0.186876	0.0223929	28	22	316.34
GOT2	0.213477	0.0223929	28	6	15.2294	0.216879	0.0285478	28	8	14
ERP44	0.213477	0.0223929	20	8	14.9683	0.393129	0.0709607	20	12	7.13191
CAB39	0.213477	0.0223929	20	8	14.3872	0.162118	0.0174524	20	12	4.84018
UBL3	0.213477	0.0223929	20	8	13.8273	0.0656258	0.00250066	20	12	8.28095
CLDN4	0.213477	0.0223929	20	18	13.211	0.094976	0.00601355	28	20	15.5761
MCM3	0.213477	0.0223929	28	6	11.7608	0.123032	0.0103902	28	4	9.2529
GHITM	0.213477	0.0223929	20	6	10.9937	0.292147	0.0455438	28	8	5.30769
ELK3	0.213477	0.0223929	20	8	10.8016	0.0841623	0.0045241	20	12	6.26071
CALCRL	0.213477	0.0223929	20	8	10.6229	0.0656258	0.00250066	20	12	4.76311
NIFK	0.213477	0.0223929	24	6	10.5895	0.0745301	0.00337713	28	2	8.66584
PLA2G4A	0.213477	0.0223929	20	8	10.549	0.123032	0.0103902	20	12	3.55904
SCOC	0.213477	0.0223929	20	6	10.0472	0.453324	0.087827	28	8	3.17541
MRPS10	0.213477	0.0223929	20	8	9.75921	0.453324	0.087827	28	6	6.38035
GLUD1	0.213477	0.0223929	24	8	9.47191	0.0841623	0.0045241	28	8	6.61562
MAL2	0.213477	0.0223929	20	8	9.12266	0.453324	0.087827	20	10	9.3596
GDF15	0.213477	0.0223929	28	18	8.95648	0.216879	0.0285478	28	20	10.7059
RSL1D1	0.213477	0.0223929	28	6	8.2509	0.186876	0.0223929	28	2	7.04696
TSN	0.213477	0.0223929	24	6	8.06127	0.139756	0.0135121	28	8	3.91605
ITM2C	0.213477	0.0223929	28	18	7.7772	0.0419263	0.000487585	28	22	7.84734
NCBP1	0.213477	0.0223929	20	8	7.72423	0.0841623	0.0045241	20	12	6.30358
TBC1D15	0.213477	0.0223929	20	8	7.66756	0.094976	0.00601355	20	12	4.77035
HIGD1A	0.213477	0.0223929	24	6	7.22036	0.0841623	0.0045241	28	8	5.68397
FAM49B	0.213477	0.0223929	20	8	6.2558	0.453324	0.087827	28	8	1.1445
PARVA	0.213477	0.0223929	28	6	6.07845	0.139756	0.0135121	28	8	7.42625
LYPLA2	0.213477	0.0223929	20	18	5.68187	0.216879	0.0285478	28	22	4.61151
ZDHHC13	0.213477	0.0223929	20	8	5.57699	0.094976	0.00601355	20	12	3.44098
MMGT1	0.213477	0.0223929	20	8	5.33076	0.10826	0.00793338	28	8	2.98065
HJURP	0.213477	0.0223929	28	6	4.96081	0.216879	0.0285478	28	2	3.02638
TPGS1	0.213477	0.0223929	20	18	4.93071	0.251455	0.0361676	28	22	2.97793
LARP4	0.213477	0.0223929	20	8	4.92303	0.123032	0.0103902	28	8	2.61427
PLSCR3	0.213477	0.0223929	24	20	4.9084	0.162118	0.0174524	28	22	7.50501
ZNF800	0.213477	0.0223929	20	8	4.66014	0.216879	0.0285478	20	10	3.00158
TMEM203	0.213477	0.0223929	24	6	4.44021	0.0506466	0.000964212	28	8	2.95651
SQLE	0.213477	0.0223929	28	6	4.40991	0.00748321	1.71904e-06	28	8	7.36292
PLAA	0.213477	0.0223929	24	6	4.29467	0.292147	0.0455438	28	8	3.6186
BAZ1A	0.213477	0.0223929	24	6	4.18524	0.094976	0.00601355	28	8	4.38541
SMAD5	0.213477	0.0223929	20	8	4.13014	0.216879	0.0285478	28	8	2.27506
IFIT2	0.213477	0.0223929	28	20	4.03365	0.292147	0.0455438	28	20	4.21964
PPIP5K2	0.213477	0.0223929	20	8	3.90639	0.162118	0.0174524	20	12	2.92735
ANAPC7	0.213477	0.0223929	20	6	3.80739	0.123032	0.0103902	28	4	2.40843
RALB	0.213477	0.0223929	20	6	3.57697	0.186876	0.0223929	20	10	2.73608
RNF125	0.213477	0.0223929	20	8	3.45617	0.10826	0.00793338	20	12	2.50056
NUP155	0.213477	0.0223929	24	8	3.36995	0.216879	0.0285478	28	8	2.43895
TOPORS	0.213477	0.0223929	20	8	3.33029	0.251455	0.0361676	20	12	1.16837
ZYG11B	0.213477	0.0223929	24	6	2.93581	0.186876	0.0223929	28	8	2.9355
CD82	0.213477	0.0223929	24	18	2.86953	0.292147	0.0455438	28	22	2.70361
FAM184B	0.213477	0.0223929	24	6	2.82962	0.393129	0.0709607	28	8	2.08061
CSNK1G3	0.213477	0.0223929	20	8	2.77105	0.094976	0.00601355	20	12	2.28478
RYBP	0.213477	0.0223929	20	8	2.73932	0.393129	0.0709607	28	8	1.06094
STAM	0.213477	0.0223929	20	8	2.50833	0.0506466	0.000964212	20	12	2.38924
CACNB3	0.213477	0.0223929	20	18	2.49917	0.10826	0.00793338	28	20	2.19256
CEP78	0.213477	0.0223929	24	6	2.42532	0.292147	0.0455438	28	8	0.697506
STAP2	0.213477	0.0223929	28	22	2.34099	0.0506466	0.000964212	28	22	3.30346
EEF1AKMT2	0.213477	0.0223929	20	6	2.24932	0.0506466	0.000964212	28	8	1.02017
PLXND1	0.213477	0.0223929	24	18	2.22547	0.10826	0.00793338	28	20	2.12211
MRPL51	0.213477	0.0223929	24	6	2.01927	0.0546983	0.00133663	28	6	2.83958
CCDC47	0.213477	0.0223929	28	8	1.96592	0.0745301	0.00337713	28	6	5.22235
HAGH	0.213477	0.0223929	28	18	1.84997	0.186876	0.0223929	28	22	1.75604
MBNL2	0.213477	0.0223929	20	6	1.79458	0.0745301	0.00337713	24	10	3.38684
TRMT44	0.213477	0.0223929	24	18	1.68992	0.0656258	0.00250066	28	22	2.05064
ERI2	0.213477	0.0223929	24	6	1.61848	0.139756	0.0135121	28	6	1.8662
PAPOLG	0.213477	0.0223929	20	8	1.61385	0.123032	0.0103902	20	12	1.48304
FUBP3	0.213477	0.0223929	20	18	1.56597	0.094976	0.00601355	24	22	1.2214
IPP	0.213477	0.0223929	20	8	1.56351	0.0386143	0.000341514	28	8	0.780644
PTPN9	0.213477	0.0223929	28	20	1.47013	0.292147	0.0455438	28	20	1.32366
USP12	0.213477	0.0223929	24	6	1.46189	0.186876	0.0223929	28	8	1.47303
VPS33B	0.213477	0.0223929	28	18	1.44475	0.0599869	0.00183621	28	22	1.78291
CWF19L1	0.213477	0.0223929	28	8	1.44355	0.393129	0.0709607	28	6	1.11383
USP38	0.213477	0.0223929	20	8	1.4139	0.393129	0.0709607	28	6	0.950093
SZT2	0.213477	0.0223929	20	18	1.25668	0.453324	0.087827	28	18	0.879258
SH2D5	0.213477	0.0223929	20	18	1.25067	0.453324	0.087827	28	22	1.08145
SMAD6	0.213477	0.0223929	20	18	1.23796	0.393129	0.0709607	24	20	1.00056
ACAD11	0.213477	0.0223929	20	8	1.22952	0.0745301	0.00337713	28	8	1.82179
SKP2	0.213477	0.0223929	28	6	1.20707	0.139756	0.0135121	28	8	0.776313
ELOC	0.213477	0.0223929	24	6	1.11763	0.393129	0.0709607	28	8	0.951769
LOC112443216	0.213477	0.0223929	28	6	1.0959	0.186876	0.0223929	28	4	2.0748
CAB39L	0.213477	0.0223929	20	8	1.05302	0.453324	0.087827	20	12	1.06524
LCLAT1	0.213477	0.0223929	28	6	1.04388	0.123032	0.0103902	28	8	1.40333
BRCC3	0.213477	0.0223929	20	8	1.03004	0.186876	0.0223929	20	12	1.20509
CDKN3	0.213477	0.0223929	28	6	0.960298	0.0841623	0.0045241	28	6	1.66372
MPC1	0.213477	0.0223929	24	6	0.951808	0.393129	0.0709607	28	6	0.816378
MPHOSPH9	0.213477	0.0223929	24	6	0.919755	0.10826	0.00793338	28	8	0.851557
SEMA5A	0.213477	0.0223929	28	20	0.905019	0.393129	0.0709607	28	18	0.381536
IRS2	0.213477	0.0223929	20	18	0.74185	0.393129	0.0709607	28	22	0.393041
RNF168	0.213477	0.0223929	24	6	0.70514	0.216879	0.0285478	28	8	0.736559
SHPK	0.213477	0.0223929	28	20	0.696109	0.292147	0.0455438	28	18	0.464911
KLHL8	0.213477	0.0223929	20	8	0.676192	0.123032	0.0103902	24	10	0.611177
ZC3H3	0.213477	0.0223929	24	16	0.579466	0.393129	0.0709607	28	20	0.826136
THAP1	0.213477	0.0223929	24	10	0.564392	0.186876	0.0223929	24	8	0.671115
INPP5A	0.213477	0.0223929	24	18	0.505399	0.251455	0.0361676	28	20	0.71932
NUDT19	0.213477	0.0223929	28	8	0.482208	0.123032	0.0103902	28	10	0.283628
NUPL2	0.213477	0.0223929	28	6	0.433258	0.216879	0.0285478	28	8	0.462277
THAP8	0.213477	0.0223929	20	18	0.387576	0.0378049	0.000236654	28	22	0.500964
CELF6	0.213477	0.0223929	28	24	0.382582	0.10826	0.00793338	28	24	0.334227
PHYHD1	0.213477	0.0223929	28	20	0.281689	0.338068	0.0570129	28	22	0.541962
LOC112446029	0.213477	0.0223929	28	18	0.257358	0.216879	0.0285478	28	22	0.262458
PRR19	0.213477	0.0223929	28	20	0.2005	0.216879	0.0285478	28	20	0.25996
LOC531296	0.213477	0.0223929	28	20	0.19202	0.186876	0.0223929	28	22	0.167223
TMCO4	0.213477	0.0223929	24	18	0.135648	0.453324	0.087827	28	20	0.237977
LOC112447474	0.213477	0.0223929	20	16	0.122711	0.0599869	0.00183621	24	20	0.282401
LOC101909196	0.213477	0.0223929	20	16	0.120264	0.292147	0.0455438	20	18	0.0689781
RASSF10	0.213477	0.0223929	28	24	0.103375	0.094976	0.00601355	28	20	0.134266
ANGPT4	0.213477	0.0223929	28	22	0.0846899	0.186876	0.0223929	28	20	0.236488
LOC101904344	0.213477	0.0223929	24	16	0.0829341	0.292147	0.0455438	28	20	0.0750888
BEST1	0.213477	0.0223929	28	20	0.0765644	0.123032	0.0103902	28	22	0.0691779
EXOC3L4	0.213477	0.0223929	28	20	0.0714263	0.186876	0.0223929	28	20	0.126658
LOC101910153	0.213477	0.0223929	24	20	0.0562082	0.139756	0.0135121	28	20	0.0492696
KCNS1	0.213477	0.0223929	28	20	0.0468756	0.283483	0.0408557	24	22	0.045334
LOC107131992	0.213477	0.0223929	20	6	0.0457802	0.094976	0.00601355	20	10	0.0534651
LOC518495	0.213477	0.0223929	28	24	0.0153562	0.094976	0.00601355	28	20	0.0261911
CYP11A1	0.242417	0.0254703	28	20	0.394235	0.0463238	0.000689038	28	22	0.700234
LDHA	0.251118	0.0285478	20	8	125.687	0.0386143	0.000341514	28	8	112.096
RPL10A	0.251118	0.0285478	20	6	111.121	0.0599869	0.00183621	20	8	54.0388
PLAU	0.251118	0.0285478	28	20	20.1559	0.292147	0.0455438	28	24	15.4436
NRAS	0.251118	0.0285478	24	6	18.6201	0.10826	0.00793338	28	8	19.5155
PICALM	0.251118	0.0285478	20	8	18.3209	0.10826	0.00793338	20	12	16.0695
AMD1	0.251118	0.0285478	20	8	17.0948	0.094976	0.00601355	28	8	7.00084
NDFIP2	0.251118	0.0285478	20	6	15.4672	0.139756	0.0135121	20	10	15.9338
RAB10	0.251118	0.0285478	20	8	14.9871	0.0841623	0.0045241	20	12	15.9406
PPP2R2A	0.251118	0.0285478	20	8	10.5732	0.251455	0.0361676	20	12	4.73496
PTPN12	0.251118	0.0285478	20	8	9.54925	0.139756	0.0135121	20	12	4.40162
COMMD8	0.251118	0.0285478	20	8	9.45161	0.123032	0.0103902	20	12	7.28005
ABHD14B	0.251118	0.0285478	28	22	8.40322	0.0745301	0.00337713	28	22	10.3235
PLS1	0.251118	0.0285478	20	8	7.19936	0.094976	0.00601355	20	10	3.77737
MXD4	0.251118	0.0285478	20	18	6.44592	0.123032	0.0103902	28	20	7.77895
ACOT9	0.251118	0.0285478	20	8	6.29681	0.251455	0.0361676	20	10	5.12491
RUNX1	0.251118	0.0285478	28	6	5.74191	0.0506466	0.000964212	28	8	4.97668
SLC2A4RG	0.251118	0.0285478	20	18	5.27159	0.0841623	0.0045241	28	22	4.50553
YES1	0.251118	0.0285478	24	6	4.93548	0.094976	0.00601355	28	8	4.51299
UBA5	0.251118	0.0285478	20	8	4.64151	0.393129	0.0709607	28	8	2.16654
DONSON	0.251118	0.0285478	28	8	4.35294	0.338068	0.0570129	28	4	4.02556
HES2	0.251118	0.0285478	24	18	3.96109	0.10826	0.00793338	28	22	6.07685
SOCS4	0.251118	0.0285478	20	8	3.95469	0.453324	0.087827	20	12	1.8593
GATD3A	0.251118	0.0285478	24	18	3.90517	0.186876	0.0223929	28	20	7.1252
ARHGAP18	0.251118	0.0285478	20	8	3.2743	0.139756	0.0135121	28	8	0.764597
TTYH3	0.251118	0.0285478	20	18	3.16536	0.216879	0.0285478	28	22	1.31454
ANAPC4	0.251118	0.0285478	20	8	3.11098	0.251455	0.0361676	20	12	1.71682
CLK2	0.251118	0.0285478	24	16	2.95618	0.0419263	0.000487585	24	20	4.91049
TMC4	0.251118	0.0285478	24	20	2.94891	0.0599869	0.00183621	28	22	5.12158
FAM102B	0.251118	0.0285478	20	8	2.93562	0.453324	0.087827	28	8	1.71784
SASS6	0.251118	0.0285478	20	8	2.80988	0.292147	0.0455438	28	8	1.59685
SNX15	0.251118	0.0285478	24	18	2.4122	0.186876	0.0223929	28	22	2.08988
TERF2IP	0.251118	0.0285478	28	6	2.31936	0.186876	0.0223929	28	2	2.69912
SLC39A9	0.251118	0.0285478	24	6	2.28476	0.0506466	0.000964212	28	8	2.28615
SMIM13	0.251118	0.0285478	24	6	2.27749	0.10826	0.00793338	28	8	1.50892
SEC23IP	0.251118	0.0285478	20	8	2.25596	0.0463238	0.000689038	20	12	2.15811
NADK2	0.251118	0.0285478	20	6	2.24044	0.162118	0.0174524	28	8	0.991166
HSDL1	0.251118	0.0285478	20	8	2.20009	0.0656258	0.00250066	20	12	2.15756
DSE	0.251118	0.0285478	28	6	2.18785	0.0656258	0.00250066	28	8	2.42686
UBA7	0.251118	0.0285478	24	20	1.92346	0.0656258	0.00250066	28	22	3.38326
NCEH1	0.251118	0.0285478	24	6	1.83527	0.216879	0.0285478	28	8	1.4773
LEMD3	0.251118	0.0285478	20	8	1.80585	0.393129	0.0709607	20	12	1.57172
RBM26	0.251118	0.0285478	20	8	1.80369	0.139756	0.0135121	20	12	1.28647
DHX58	0.251118	0.0285478	28	20	1.75267	0.0745301	0.00337713	28	22	3.08828
NUDT8	0.251118	0.0285478	24	18	1.61028	0.139756	0.0135121	28	22	1.85843
RBM33	0.251118	0.0285478	20	18	1.55248	0.0546983	0.00133663	24	20	0.852857
PDS5B	0.251118	0.0285478	24	6	1.4076	0.393129	0.0709607	28	8	1.13132
MLLT3	0.251118	0.0285478	20	8	1.38651	0.0546983	0.00133663	20	12	1.21162
LOC524576	0.251118	0.0285478	28	20	1.31594	0.251455	0.0361676	28	20	0.813055
CCDC126	0.251118	0.0285478	20	8	1.28351	0.0378049	0.000236654	24	10	0.803896
TMEM94	0.251118	0.0285478	20	18	1.17714	0.0546983	0.00133663	28	22	0.902598
FLRT3	0.251118	0.0285478	20	6	1.11984	0.139756	0.0135121	20	10	1.67848
CREG1	0.251118	0.0285478	28	26	1.08737	0.0546983	0.00133663	28	22	2.63268
TTF2	0.251118	0.0285478	28	8	1.0714	0.453324	0.087827	28	6	4.38366
NFKBIL1	0.251118	0.0285478	24	18	1.06381	0.393129	0.0709607	28	22	1.18728
ORC3	0.251118	0.0285478	24	6	0.985094	0.216879	0.0285478	28	8	0.921901
POT1	0.251118	0.0285478	20	8	0.927426	0.10826	0.00793338	28	8	0.594115
DHRS9	0.251118	0.0285478	20	10	0.915616	0.0841623	0.0045241	20	12	0.805097
MSANTD2	0.251118	0.0285478	20	6	0.907457	0.186876	0.0223929	24	8	0.407124
ZNF260	0.251118	0.0285478	20	8	0.899957	0.0599869	0.00183621	20	12	0.951871
45541	0.251118	0.0285478	28	18	0.890039	0.393129	0.0709607	28	18	0.939416
SAP25	0.251118	0.0285478	24	18	0.869278	0.10826	0.00793338	24	22	0.798994
ZNF496	0.251118	0.0285478	28	6	0.867449	0.292147	0.0455438	28	8	0.899184
DESI1	0.251118	0.0285478	28	8	0.852001	0.393129	0.0709607	28	6	1.23228
IKZF5	0.251118	0.0285478	20	8	0.841053	0.0656258	0.00250066	20	12	1.26297
KBTBD3	0.251118	0.0285478	20	8	0.815781	0.0599869	0.00183621	20	12	0.499842
CYBRD1	0.251118	0.0285478	20	8	0.782564	0.162118	0.0174524	20	10	0.905911
SLC35G1	0.251118	0.0285478	20	6	0.759986	0.186876	0.0223929	20	10	0.332044
ZNF189	0.251118	0.0285478	20	8	0.72328	0.292147	0.0455438	24	8	0.367326
CRTC1	0.251118	0.0285478	20	18	0.709616	0.216879	0.0285478	28	22	0.452833
DHX34	0.251118	0.0285478	20	18	0.696226	0.292147	0.0455438	28	20	0.511825
LOC100848872	0.251118	0.0285478	20	8	0.683906	0.393129	0.0709607	24	10	0.590685
ENTPD5	0.251118	0.0285478	24	6	0.660818	0.251455	0.0361676	24	8	0.536874
SUSD6	0.251118	0.0285478	20	18	0.658515	0.10826	0.00793338	28	22	0.471815
ACVR1B	0.251118	0.0285478	20	18	0.578634	0.393129	0.0709607	28	22	0.456344
APH1B	0.251118	0.0285478	20	6	0.571886	0.0506466	0.000964212	24	10	0.92751
CDADC1	0.251118	0.0285478	20	8	0.470871	0.0506466	0.000964212	20	12	0.48523
PEX1	0.251118	0.0285478	28	6	0.465015	0.251455	0.0361676	28	8	0.718617
CTF1	0.251118	0.0285478	28	20	0.463064	0.162118	0.0174524	28	22	0.506003
LOC505918	0.251118	0.0285478	28	6	0.436641	0.216879	0.0285478	28	8	0.280857
MAN2A2	0.251118	0.0285478	24	18	0.432879	0.393129	0.0709607	28	20	0.638112
CBARP	0.251118	0.0285478	24	18	0.401909	0.251455	0.0361676	24	20	0.356757
ACADSB	0.251118	0.0285478	28	6	0.391433	0.123032	0.0103902	28	8	0.229117
LOC100297152	0.251118	0.0285478	20	6	0.349635	0.292147	0.0455438	28	8	0.501489
PLEKHA4	0.251118	0.0285478	24	18	0.346943	0.0841623	0.0045241	28	22	0.670333
CNNM3	0.251118	0.0285478	28	16	0.322437	0.0599869	0.00183621	28	16	0.504079
ADSSL1	0.251118	0.0285478	28	22	0.194279	0.0599869	0.00183621	28	22	0.375101
EVPL	0.251118	0.0285478	24	20	0.159955	0.251455	0.0361676	28	22	0.168773
IGFBP5	0.251118	0.0285478	28	18	0.134432	0.292147	0.0455438	28	22	0.103003
ACKR4	0.251118	0.0285478	20	8	0.104601	0.0599869	0.00183621	20	10	0.12583
NOL4L	0.251118	0.0285478	28	16	0.0846005	0.393129	0.0709607	28	18	0.14642
C2	0.251118	0.0285478	28	20	0.0708975	0.10826	0.00793338	28	22	0.0376084
C3	0.251118	0.0285478	28	20	0.0634049	0.0546983	0.00133663	28	22	0.119896
MST1R	0.251118	0.0285478	24	18	0.0627916	0.123032	0.0103902	28	16	0.0722614
CACNA1S	0.283986	0.0323577	28	20	0.0207526	0.503803	0.0979685	28	20	0.0272095
ACTG1	0.292033	0.0361676	20	8	401.707	0.0546983	0.00133663	28	8	370.671
CLU	0.292033	0.0361676	28	20	149.66	0.094976	0.00601355	28	22	132.062
-	0.292033	0.0361676	20	6	91.8413	0.0506466	0.000964212	24	10	58.8266
CHCHD2	0.292033	0.0361676	28	6	19.817	0.251455	0.0361676	28	2	17.4411
TAX1BP3	0.292033	0.0361676	20	18	18.2342	0.393129	0.0709607	28	22	14.9892
GRN	0.292033	0.0361676	28	20	12.9945	0.0463238	0.000689038	28	22	20.9457
CHORDC1	0.292033	0.0361676	20	8	10.7316	0.0386143	0.000341514	20	12	8.45483
CTSH	0.292033	0.0361676	20	18	10.7314	0.094976	0.00601355	28	22	16.6913
FAM204A	0.292033	0.0361676	20	8	10.0736	0.216879	0.0285478	28	8	3.38565
SSX2IP	0.292033	0.0361676	20	8	9.27064	0.0546983	0.00133663	20	12	3.23617
VWA5A	0.292033	0.0361676	28	20	9.11234	0.10826	0.00793338	28	18	9.44553
GNAI1	0.292033	0.0361676	20	8	8.48815	0.0841623	0.0045241	20	12	4.40951
GSKIP	0.292033	0.0361676	20	6	6.91501	0.0419263	0.000487585	20	10	7.39497
PROCR	0.292033	0.0361676	28	18	6.66372	0.10826	0.00793338	28	22	5.65347
ACP1	0.292033	0.0361676	24	6	6.59873	0.186876	0.0223929	28	2	9.29179
TAB2	0.292033	0.0361676	20	8	6.56859	0.292147	0.0455438	20	12	2.52095
BLOC1S5	0.292033	0.0361676	20	8	6.50319	0.094976	0.00601355	20	12	3.3709
R3HDM4	0.292033	0.0361676	24	18	6.27111	0.139756	0.0135121	28	20	10.3143
SHTN1	0.292033	0.0361676	20	8	5.85087	0.0352955	0.000162162	20	12	5.7998
SLC31A1	0.292033	0.0361676	24	6	5.81378	0.0656258	0.00250066	28	8	5.88421
PKN2	0.292033	0.0361676	20	6	5.601	0.393129	0.0709607	28	8	3.01149
MIER1	0.292033	0.0361676	20	8	5.12743	0.0656258	0.00250066	20	12	4.06354
MDFIC	0.292033	0.0361676	20	8	5.12424	0.338068	0.0570129	20	12	3.28997
ORC4	0.292033	0.0361676	20	8	5.11055	0.139756	0.0135121	20	12	3.57072
GABARAPL1	0.292033	0.0361676	28	20	5.01467	0.0599869	0.00183621	28	22	10.3056
SHISA5	0.292033	0.0361676	28	20	4.80031	0.292147	0.0455438	28	22	2.17345
LOC112442559	0.292033	0.0361676	20	8	4.78646	0.186876	0.0223929	20	12	1.74722
ZNF644	0.292033	0.0361676	20	8	4.54156	0.0745301	0.00337713	20	12	5.25428
MX1	0.292033	0.0361676	28	22	4.50517	0.0599869	0.00183621	28	22	6.12551
MCM4	0.292033	0.0361676	28	8	3.95833	0.292147	0.0455438	28	4	6.11083
ARMC1	0.292033	0.0361676	20	8	3.79831	0.0546983	0.00133663	28	6	2.20127
SACM1L	0.292033	0.0361676	20	6	3.61605	0.186876	0.0223929	28	8	1.91955
GYS1	0.292033	0.0361676	28	18	3.59026	0.0378049	0.000236654	28	22	4.32826
MPP5	0.292033	0.0361676	20	6	3.3523	0.216879	0.0285478	20	10	2.4202
ARHGAP29	0.292033	0.0361676	24	6	3.35034	0.0599869	0.00183621	28	8	3.16629
HSPA14	0.292033	0.0361676	20	6	3.2291	0.0287434	7.34576e-05	28	8	1.56023
TSR3	0.292033	0.0361676	20	18	2.99735	0.338068	0.0570129	28	22	2.03405
IPO8	0.292033	0.0361676	24	6	2.91118	0.0745301	0.00337713	28	8	2.81695
SEC24A	0.292033	0.0361676	20	6	2.73624	0.0841623	0.0045241	24	10	2.69981
CDKL2	0.292033	0.0361676	20	8	2.59344	0.186876	0.0223929	20	12	1.98993
LMBRD2	0.292033	0.0361676	20	6	2.49511	0.0656258	0.00250066	24	10	1.8486
ZNF518A	0.292033	0.0361676	20	6	2.28696	0.453324	0.087827	28	8	1.19325
ZNF322	0.292033	0.0361676	20	8	2.26121	0.0352955	0.000162162	20	12	2.43372
UBQLN2	0.292033	0.0361676	20	8	2.21251	0.0378049	0.000236654	20	10	2.42289
SPOP	0.292033	0.0361676	20	8	2.2101	0.10826	0.00793338	20	12	1.4602
CHAF1B	0.292033	0.0361676	28	6	2.12559	0.186876	0.0223929	28	2	1.23676
STC1	0.292033	0.0361676	28	20	2.1	0.139756	0.0135121	28	18	0.479468
GFM1	0.292033	0.0361676	24	8	2.00485	0.0656258	0.00250066	28	6	2.48114
MIA3	0.292033	0.0361676	20	8	1.81825	0.0745301	0.00337713	20	12	1.85104
ZNF507	0.292033	0.0361676	24	6	1.78869	0.251455	0.0361676	28	8	1.30925
IFT22	0.292033	0.0361676	24	6	1.72152	0.292147	0.0455438	28	2	1.20294
ZMYM5	0.292033	0.0361676	20	8	1.70141	0.292147	0.0455438	20	12	0.872159
AEBP2	0.292033	0.0361676	20	8	1.69606	0.338068	0.0570129	20	12	0.62562
KLHL29	0.292033	0.0361676	20	18	1.64633	0.453324	0.087827	28	22	0.401417
ZHX1	0.292033	0.0361676	20	6	1.6228	0.216879	0.0285478	28	8	1.32465
ZFYVE16	0.292033	0.0361676	20	8	1.61887	0.0287434	7.34576e-05	20	12	1.72784
ZBTB11	0.292033	0.0361676	20	8	1.5451	0.338068	0.0570129	20	12	1.11565
GEN1	0.292033	0.0361676	28	8	1.5071	0.251455	0.0361676	28	8	1.01905
DLC1	0.292033	0.0361676	28	6	1.38155	0.139756	0.0135121	28	6	1.8142
C21H14orf132	0.292033	0.0361676	24	20	1.29631	0.338068	0.0570129	28	16	1.02992
NUB1	0.292033	0.0361676	20	16	1.2919	0.292147	0.0455438	24	20	0.980307
LPCAT2	0.292033	0.0361676	20	8	1.23136	0.292147	0.0455438	20	12	3.81889
PTPRS	0.292033	0.0361676	24	18	1.22261	0.216879	0.0285478	28	20	1.7343
MICAL1	0.292033	0.0361676	20	18	1.21827	0.393129	0.0709607	28	18	1.37789
SLC35E1	0.292033	0.0361676	28	6	1.14418	0.10826	0.00793338	24	8	0.890643
PIBF1	0.292033	0.0361676	20	8	1.1122	0.186876	0.0223929	20	12	0.31317
SRFBP1	0.292033	0.0361676	20	8	1.09545	0.216879	0.0285478	28	8	0.721376
SENP8	0.292033	0.0361676	20	6	1.0628	0.0546983	0.00133663	20	10	0.808779
GPC2	0.292033	0.0361676	20	18	1.0584	0.162118	0.0174524	28	22	2.13576
45543	0.292033	0.0361676	24	22	1.03267	0.216879	0.0285478	28	18	0.794419
TYW1	0.292033	0.0361676	24	6	1.02528	0.251455	0.0361676	28	8	0.614127
C7H5orf30	0.292033	0.0361676	20	6	0.999252	0.216879	0.0285478	20	10	0.342463
TMCC1	0.292033	0.0361676	28	6	0.991776	0.186876	0.0223929	28	8	0.729662
ZNF775	0.292033	0.0361676	20	16	0.986782	0.453324	0.087827	24	20	0.466574
ABCB10	0.292033	0.0361676	20	8	0.947314	0.10826	0.00793338	20	12	0.997317
CBLN3	0.292033	0.0361676	24	20	0.936176	0.139756	0.0135121	28	20	1.44465
RPUSD3	0.292033	0.0361676	20	18	0.916023	0.251455	0.0361676	28	22	0.82256
UNC5B	0.292033	0.0361676	20	18	0.915098	0.393129	0.0709607	28	20	0.5566
CHCHD4	0.292033	0.0361676	28	6	0.872844	0.139756	0.0135121	28	6	0.82232
NECTIN3	0.292033	0.0361676	20	8	0.871416	0.123032	0.0103902	20	12	0.765623
DBP	0.292033	0.0361676	28	18	0.846057	0.0599869	0.00183621	28	22	1.74953
LOC100847818	0.292033	0.0361676	20	8	0.812031	0.338068	0.0570129	28	8	0.338616
DYRK1B	0.292033	0.0361676	24	18	0.75846	0.0546983	0.00133663	28	22	0.709961
EXOC7	0.292033	0.0361676	24	18	0.650966	0.393129	0.0709607	28	20	1.26925
MTMR9	0.292033	0.0361676	24	20	0.639097	0.0841623	0.0045241	28	20	1.2121
LOC100847802	0.292033	0.0361676	28	10	0.589364	0.139756	0.0135121	28	6	0.577468
JMJD7	0.292033	0.0361676	20	18	0.565839	0.0506466	0.000964212	24	20	0.688022
LIG4	0.292033	0.0361676	20	8	0.561563	0.094976	0.00601355	20	10	0.726879
DPH5	0.292033	0.0361676	24	6	0.550857	0.0841623	0.0045241	28	6	0.832606
P4HTM	0.292033	0.0361676	24	20	0.521336	0.139756	0.0135121	24	20	0.570551
PI15	0.292033	0.0361676	20	6	0.520943	0.0745301	0.00337713	28	8	0.43109
CDON	0.292033	0.0361676	28	6	0.510568	0.0506466	0.000964212	28	10	0.595663
CEBPA	0.292033	0.0361676	24	18	0.504736	0.139756	0.0135121	28	22	0.808161
LOC539893	0.292033	0.0361676	20	6	0.502967	0.186876	0.0223929	20	10	0.345101
TDRD3	0.292033	0.0361676	20	8	0.490619	0.393129	0.0709607	20	12	0.276864
PARP6	0.292033	0.0361676	28	20	0.467476	0.0463238	0.000689038	28	20	0.756135
GLB1	0.292033	0.0361676	28	22	0.464196	0.0506466	0.000964212	28	22	0.770267
ZSWIM9	0.292033	0.0361676	20	16	0.435969	0.123032	0.0103902	28	20	0.271267
DARS2	0.292033	0.0361676	24	6	0.410034	0.0546983	0.00133663	28	4	0.770588
LOC512293	0.292033	0.0361676	20	8	0.401959	0.292147	0.0455438	28	6	0.290449
PAQR6	0.292033	0.0361676	20	18	0.329973	0.292147	0.0455438	24	22	0.343478
DZIP3	0.292033	0.0361676	20	8	0.250064	0.393129	0.0709607	20	12	0.164118
EPB41L2	0.292033	0.0361676	28	8	0.214772	0.251455	0.0361676	28	6	0.424596
RAPGEF3	0.292033	0.0361676	28	20	0.21411	0.0386143	0.000341514	28	22	0.488964
FAM228B	0.292033	0.0361676	20	8	0.201881	0.453324	0.087827	20	12	0.126989
PEMT	0.292033	0.0361676	24	18	0.152915	0.139756	0.0135121	28	22	0.144794
RHPN1	0.292033	0.0361676	28	22	0.15288	0.453324	0.087827	28	22	0.0937649
PLPPR3	0.292033	0.0361676	24	20	0.110211	0.0463238	0.000689038	28	20	0.360843
CYP4F2	0.292033	0.0361676	28	24	0.0965129	0.139756	0.0135121	28	22	0.0827449
LOC107131254	0.292033	0.0361676	28	18	0.0945746	0.0352955	0.000162162	28	22	0.130272
IZUMO1	0.292033	0.0361676	28	18	0.0847501	0.0656258	0.00250066	28	22	0.0809507
KNDC1	0.292033	0.0361676	24	18	0.0803057	0.0841623	0.0045241	28	20	0.160096
LOC101904916	0.292033	0.0361676	28	22	0.0778468	0.251455	0.0361676	28	20	0.20509
CHMP2B	0.336816	0.0455438	20	8	20.4676	0.10826	0.00793338	20	12	12.527
ATP2B1	0.336816	0.0455438	20	8	15.9588	0.0386143	0.000341514	20	12	4.68091
CCND3	0.336816	0.0455438	28	18	14.4657	0.0745301	0.00337713	28	22	14.032
LOC107132475	0.336816	0.0455438	20	8	12.1439	0.216879	0.0285478	20	12	8.62192
TAF13	0.336816	0.0455438	20	8	11.8374	0.393129	0.0709607	28	8	4.52432
SRRM2	0.336816	0.0455438	20	16	11.7573	0.453324	0.087827	24	20	4.923
SLC29A1	0.336816	0.0455438	28	6	10.7318	0.292147	0.0455438	28	4	9.2479
PPIL1	0.336816	0.0455438	20	8	10.728	0.216879	0.0285478	28	8	4.92844
TGFBR1	0.336816	0.0455438	24	6	9.43249	0.10826	0.00793338	28	8	7.29718
PUM2	0.336816	0.0455438	20	8	8.87351	0.0599869	0.00183621	20	12	7.04731
PAWR	0.336816	0.0455438	20	6	7.83219	0.216879	0.0285478	20	10	7.04349
SLC12A2	0.336816	0.0455438	20	8	7.36447	0.0506466	0.000964212	28	8	6.95695
NAA15	0.336816	0.0455438	24	6	7.22765	0.094976	0.00601355	28	8	5.73999
SLC30A5	0.336816	0.0455438	20	8	7.00016	0.0419263	0.000487585	28	8	6.85978
TOR4A	0.336816	0.0455438	20	16	6.29644	0.216879	0.0285478	24	20	4.18406
SMARCAD1	0.336816	0.0455438	20	8	6.2325	0.0386143	0.000341514	20	12	7.4237
ITGA1	0.336816	0.0455438	28	6	6.02333	0.139756	0.0135121	28	8	7.24901
STOML2	0.336816	0.0455438	28	6	6.01617	0.292147	0.0455438	28	4	8.45149
ADD3	0.336816	0.0455438	20	6	5.71454	0.216879	0.0285478	28	8	2.92894
PEPD	0.336816	0.0455438	20	18	5.67079	0.0745301	0.00337713	28	22	4.84719
PI4K2B	0.336816	0.0455438	20	8	5.61758	0.0506466	0.000964212	24	10	3.5787
RETREG2	0.336816	0.0455438	20	18	5.41159	0.139756	0.0135121	28	20	7.04783
LUZP2	0.336816	0.0455438	20	8	5.12018	0.0745301	0.00337713	28	8	3.16086
WNT5A	0.336816	0.0455438	28	6	5.11886	0.292147	0.0455438	28	8	4.65567
SIRT2	0.336816	0.0455438	20	18	5.03849	0.186876	0.0223929	28	22	4.94773
PGM1	0.336816	0.0455438	24	18	4.50935	0.162118	0.0174524	28	20	5.59353
PCGF6	0.336816	0.0455438	20	6	4.33866	0.139756	0.0135121	28	8	1.51546
VKORC1L1	0.336816	0.0455438	20	8	4.31039	0.0745301	0.00337713	20	12	2.07322
NEDD4	0.336816	0.0455438	20	6	4.06741	0.393129	0.0709607	20	10	4.79218
ISOC2	0.336816	0.0455438	20	18	4.02481	0.453324	0.087827	28	22	2.79679
PMS1	0.336816	0.0455438	20	6	4.01288	0.0352955	0.000162162	24	10	2.5785
CPNE2	0.336816	0.0455438	24	18	4.0033	0.186876	0.0223929	28	22	2.95021
ZNF277	0.336816	0.0455438	20	8	3.96602	0.10826	0.00793338	20	12	2.56079
SGPP1	0.336816	0.0455438	20	8	3.9313	0.123032	0.0103902	28	8	2.68514
ARGLU1	0.336816	0.0455438	28	20	3.84663	0.0463238	0.000689038	28	22	10.1187
COL4A3BP	0.336816	0.0455438	20	8	3.69191	0.123032	0.0103902	20	12	2.33129
MMP15	0.336816	0.0455438	20	18	3.67438	0.0546983	0.00133663	28	22	3.30118
QKI	0.336816	0.0455438	20	8	3.62152	0.162118	0.0174524	28	8	1.97644
UBE3A	0.336816	0.0455438	20	8	3.61081	0.0656258	0.00250066	20	12	4.21605
NARS2	0.336816	0.0455438	20	8	3.52887	0.453324	0.087827	28	8	1.11508
MTHFD1	0.336816	0.0455438	28	8	3.42417	0.123032	0.0103902	28	4	7.32663
CPSF2	0.336816	0.0455438	24	6	3.01754	0.292147	0.0455438	28	8	2.252
DTWD1	0.336816	0.0455438	20	8	2.93782	0.292147	0.0455438	20	10	2.15127
OXSR1	0.336816	0.0455438	24	8	2.91075	0.0599869	0.00183621	28	8	3.11883
PIK3CB	0.336816	0.0455438	20	8	2.85051	0.10826	0.00793338	28	8	1.89347
ABHD17B	0.336816	0.0455438	20	6	2.83697	0.186876	0.0223929	28	8	1.43647
SELENOI	0.336816	0.0455438	24	8	2.77409	0.0165307	1.28163e-05	28	8	2.46944
IGFBP3	0.336816	0.0455438	28	20	2.7686	0.094976	0.00601355	28	22	0.746752
CDS2	0.336816	0.0455438	20	8	2.7552	0.162118	0.0174524	20	12	2.8048
INTS8	0.336816	0.0455438	20	8	2.74341	0.251455	0.0361676	20	12	2.59802
CASP3	0.336816	0.0455438	20	8	2.71573	0.393129	0.0709607	28	8	1.77118
DPY19L4	0.336816	0.0455438	20	8	2.68178	0.139756	0.0135121	20	12	2.94484
KCTD9	0.336816	0.0455438	20	8	2.63569	0.139756	0.0135121	28	6	2.15757
WDR13	0.336816	0.0455438	24	18	2.50882	0.0207674	2.02754e-05	28	22	4.46918
SAMD8	0.336816	0.0455438	20	8	2.48368	0.162118	0.0174524	28	8	1.07571
SESTD1	0.336816	0.0455438	20	8	2.39584	0.123032	0.0103902	20	12	1.17652
AMMECR1	0.336816	0.0455438	28	6	2.3533	0.0463238	0.000689038	24	10	3.57586
XPA	0.336816	0.0455438	20	8	2.33392	0.10826	0.00793338	20	10	2.58941
ZNF639	0.336816	0.0455438	20	8	2.25043	0.123032	0.0103902	20	10	1.85958
GLE1	0.336816	0.0455438	28	6	2.24126	0.338068	0.0570129	28	4	1.86427
TOR1AIP2	0.336816	0.0455438	24	6	2.20061	0.216879	0.0285478	24	10	2.26097
C24H18orf54	0.336816	0.0455438	24	6	2.13102	0.123032	0.0103902	28	8	1.18846
[truncated: 370 more rows]

## Sheet: 15LNa-Phaseshift
gene_id	Con_BH.Q	Con_ADJ.P	Con_PER	Con_LAG	Con_AMP	15LNa_BH.Q	15LNa_ADJ.P	15LNa_PER	15LNa_LAG	15LNa_AMP
BICDL1	0.000650337	9.89745e-07	28	16	2.76924	0.0386143	0.000341514	28	22	2.08942
PERP	0.000907056	1.71904e-06	28	2	18.0914	0.094976	0.00601355	28	8	12.3265
MID1IP1	0.000907056	1.71904e-06	28	16	3.46175	0.453324	0.087827	28	22	2.48103
CNTROB	0.00160044	4.87141e-06	20	18	1.38225	0.292147	0.0455438	20	0	0.84177
PON2	0.0028071	1.28163e-05	20	6	3.13204	0.10826	0.00793338	20	12	4.20347
RHBDF2	0.0028071	1.28163e-05	20	16	2.05902	0.123032	0.0103902	28	22	1.59021
SYAP1	0.00373593	2.02754e-05	20	6	2.02271	0.162118	0.0174524	20	12	1.18813
TSPAN6	0.00478267	3.15869e-05	20	6	19.0149	0.10826	0.00793338	20	12	28.4884
MZF1	0.00594734	4.85009e-05	20	18	2.79013	0.393129	0.0709607	20	0	1.44128
SBDS	0.00748	7.34576e-05	20	6	10.0728	0.393129	0.0709607	20	12	3.28867
ZWINT	0.00748	7.34576e-05	28	8	2.15935	0.393129	0.0709607	28	2	1.27175
SPRY4	0.00748	7.34576e-05	28	16	1.31528	0.123032	0.0103902	28	22	1.01363
BRSK2	0.00748	7.34576e-05	20	16	0.42492	0.453324	0.087827	20	0	0.369513
HDAC7	0.00944304	0.000109819	20	18	3.86575	0.186876	0.0223929	20	2	2.7473
PHF1	0.00944304	0.000109819	20	16	2.58423	0.139756	0.0135121	20	2	1.57463
SLC49A3	0.00944304	0.000109819	20	18	1.62784	0.094976	0.00601355	20	0	1.16045
CDK5RAP3	0.00944304	0.000109819	24	18	1.2311	0.0352955	0.000162162	20	2	1.31569
HGS	0.0121709	0.000162162	20	16	6.97038	0.094976	0.00601355	20	0	5.03548
LOC112447802	0.0121709	0.000162162	28	4	5.80892	0.162118	0.0174524	28	10	5.19464
DOT1L	0.0121709	0.000162162	20	16	4.85236	0.393129	0.0709607	20	0	3.14044
STK3	0.0121709	0.000162162	20	6	4.46825	0.0656258	0.00250066	20	12	2.69851
FUNDC1	0.0121709	0.000162162	20	8	2.43817	0.251455	0.0361676	28	2	2.15852
LOC101902366	0.0121709	0.000162162	20	6	1.74131	0.0745301	0.00337713	20	12	2.0146
NUDT4	0.0149302	0.000236654	24	6	14.1164	0.251455	0.0361676	20	12	9.50457
CCAR2	0.0149302	0.000236654	20	18	7.82123	0.139756	0.0135121	20	2	4.16032
YIPF5	0.0149302	0.000236654	20	6	4.24418	0.251455	0.0361676	20	12	4.73379
COL5A2	0.0149302	0.000236654	24	0	4.05467	0.453324	0.087827	20	10	6.15571
TOP3B	0.0149302	0.000236654	20	16	2.36701	0.0745301	0.00337713	20	0	1.31737
TGFB2	0.0149302	0.000236654	28	2	1.96632	0.10826	0.00793338	28	8	2.51172
PARP16	0.0149302	0.000236654	28	18	1.55225	0.338068	0.0570129	28	24	0.713656
TAF1C	0.0149302	0.000236654	20	18	1.49537	0.393129	0.0709607	20	2	0.744524
MBD6	0.0149302	0.000236654	20	16	1.4249	0.094976	0.00601355	28	22	1.22181
TRABD	0.0149302	0.000236654	20	18	1.02029	0.393129	0.0709607	20	2	0.597432
CGN	0.0149302	0.000236654	20	18	0.965643	0.162118	0.0174524	20	2	0.675994
CARMIL3	0.0149302	0.000236654	24	18	0.76781	0.338068	0.0570129	20	2	0.275875
NUDT21	0.0184105	0.000341514	24	8	5.16767	0.393129	0.0709607	28	2	5.19141
TOMM70	0.0184105	0.000341514	20	6	5.00045	0.0656258	0.00250066	20	12	3.35734
EGLN2	0.0184105	0.000341514	20	18	3.92694	0.216879	0.0285478	20	2	1.39639
PDK3	0.0184105	0.000341514	20	6	2.75736	0.393129	0.0709607	20	12	1.2906
PPP1R16A	0.0184105	0.000341514	20	18	1.98409	0.393129	0.0709607	20	2	0.776903
TMEM25	0.0184105	0.000341514	20	0	0.224919	0.453324	0.087827	28	20	0.228332
ERRFI1	0.0227311	0.000487585	28	16	3.67927	0.0463238	0.000689038	20	0	2.66254
AP5Z1	0.0227311	0.000487585	20	18	2.79591	0.186876	0.0223929	20	2	1.28003
MAN2C1	0.0227311	0.000487585	20	16	2.34199	0.251455	0.0361676	20	0	1.34572
BDH1	0.0227311	0.000487585	28	16	1.72477	0.292147	0.0455438	28	22	1.74138
CARD14	0.0227311	0.000487585	28	18	0.517291	0.123032	0.0103902	20	2	0.158781
LOC112448540	0.0227311	0.000487585	20	18	0.274918	0.139756	0.0119511	20	2	0.153712
ATP6	0.027805	0.000689038	20	6	2062.84	0.216879	0.0285478	20	12	1390.83
CHMP1B	0.027805	0.000689038	28	24	7.17228	0.0745301	0.00337713	28	18	7.25962
MGRN1	0.027805	0.000689038	20	16	5.46229	0.123032	0.0103902	28	22	4.0109
GLIS2	0.027805	0.000689038	20	18	4.82747	0.186876	0.0223929	20	2	3.82147
ZSWIM8	0.027805	0.000689038	20	18	4.09646	0.453324	0.087827	20	0	1.66969
MAP4K2	0.027805	0.000689038	20	18	2.29479	0.453324	0.087827	20	0	0.743704
CEP164	0.027805	0.000689038	20	18	1.76014	0.453324	0.087827	20	2	0.764716
PER1	0.027805	0.000689038	20	18	1.61332	0.094976	0.00601355	20	0	0.926708
HSPA2	0.027805	0.000689038	20	16	1.54215	0.10826	0.00793338	20	2	1.40483
TARS2	0.027805	0.000689038	20	18	1.32565	0.0656258	0.00250066	20	2	1.09279
LOC615278	0.027805	0.000689038	20	16	0.796456	0.0546983	0.00133663	20	2	0.553941
EGR1	0.027805	0.000689038	28	16	0.751663	0.0378049	0.000236654	28	22	1.04336
SYNE4	0.027805	0.000689038	28	16	0.207531	0.0599869	0.00183621	28	22	0.235206
LOC510798	0.0336797	0.000964212	20	16	12.846	0.0378049	0.000236654	20	2	9.52022
GNG2	0.0336797	0.000964212	20	6	11.7492	0.162118	0.0174524	20	12	12.1562
PPP4R2	0.0336797	0.000964212	20	6	9.41322	0.162118	0.0174524	20	12	4.52919
EMC7	0.0336797	0.000964212	20	8	5.44716	0.292147	0.0455438	28	2	3.81805
SNX6	0.0336797	0.000964212	20	6	5.29069	0.0546983	0.00133663	20	12	4.60264
SUPT5H	0.0336797	0.000964212	20	18	5.16467	0.162118	0.0174524	20	0	4.01649
PPP1R12C	0.0336797	0.000964212	20	16	5.10952	0.338068	0.0570129	20	0	3.63834
MINDY3	0.0336797	0.000964212	20	6	4.90965	0.251455	0.0361676	20	12	5.18328
GMCL1	0.0336797	0.000964212	20	6	4.57057	0.251455	0.0361676	20	12	3.78258
CXXC1	0.0336797	0.000964212	20	16	4.55875	0.094976	0.00601355	20	2	3.14965
CHUK	0.0336797	0.000964212	20	6	3.24858	0.338068	0.0570129	20	12	0.878113
FUT8	0.0336797	0.000964212	28	2	3.12232	0.139756	0.0135121	20	12	2.91484
URI1	0.0336797	0.000964212	24	6	3.07762	0.094976	0.00601355	20	12	2.13846
ULK1	0.0336797	0.000964212	20	16	2.77731	0.10826	0.00793338	28	22	1.66588
CLASRP	0.0336797	0.000964212	20	16	2.35276	0.0386143	0.000341514	20	0	2.16872
FBRSL1	0.0336797	0.000964212	20	18	2.34543	0.0841623	0.0045241	20	2	1.21055
KIAA1143	0.0336797	0.000964212	20	6	1.88251	0.216879	0.0285478	20	12	0.880766
C11H9orf116	0.0336797	0.000964212	20	18	1.02367	0.453324	0.087827	20	0	0.709135
TPCN2	0.0336797	0.000964212	20	18	0.733215	0.292147	0.0455438	20	2	0.249762
ASS1	0.0405826	0.00133663	28	16	33.5287	0.123032	0.0103902	28	22	15.5588
CD151	0.0405826	0.00133663	20	18	20.2111	0.186876	0.0223929	20	0	20.7477
BMP1	0.0405826	0.00133663	20	18	14.9036	0.453324	0.087827	20	0	9.2202
ARHGAP27	0.0405826	0.00133663	20	16	5.68825	0.292147	0.0455438	20	2	2.06103
PPP1R13L	0.0405826	0.00133663	20	18	5.01253	0.453324	0.087827	20	2	2.65212
SHC1	0.0405826	0.00133663	20	18	4.49956	0.0546983	0.00133663	20	2	3.56835
LPCAT3	0.0405826	0.00133663	28	16	4.49347	0.139756	0.0135121	28	22	4.5865
TUT1	0.0405826	0.00133663	20	18	4.32218	0.162118	0.0174524	20	2	2.06681
PAPD4	0.0405826	0.00133663	20	6	4.11618	0.216879	0.0285478	20	12	2.76631
TEAD2	0.0405826	0.00133663	20	16	3.75786	0.123032	0.0103902	28	22	3.98108
CSNK1E	0.0405826	0.00133663	20	16	3.01991	0.0419263	0.000487585	28	22	2.2198
BMPR1B	0.0405826	0.00133663	28	2	2.84512	0.251455	0.0361676	20	12	2.65637
LSM14B	0.0405826	0.00133663	20	16	2.83669	0.453324	0.087827	20	2	2.01938
CASKIN2	0.0405826	0.00133663	20	16	2.61735	0.186876	0.0223929	20	2	1.36085
ANKRD54	0.0405826	0.00133663	20	16	1.35643	0.251455	0.0361676	20	2	1.30424
RNF144B	0.0405826	0.00133663	28	2	1.20705	0.10826	0.00793338	28	10	1.75438
PHF14	0.0405826	0.00133663	20	6	1.12322	0.123032	0.0103902	20	12	0.640749
DAGLB	0.0405826	0.00133663	20	18	1.07756	0.10826	0.00793338	20	2	0.634452
EBF1	0.0405826	0.00133663	28	2	0.880503	0.162118	0.0174524	20	12	1.0539
LOC101902124	0.0405826	0.00133663	20	16	0.741555	0.139756	0.0135121	20	0	0.353728
LOC107131416	0.0405826	0.00133663	24	12	0.101984	0.0546983	0.00133663	28	24	0.0396274
PGD	0.0477209	0.00183621	24	18	13.8173	0.123032	0.0103902	20	2	6.04312
EFHD2	0.0477209	0.00183621	28	16	7.03533	0.292147	0.0455438	20	2	4.74021
ZNF598	0.0477209	0.00183621	20	16	6.1796	0.0745301	0.00337713	20	2	3.10356
DUSP5	0.0477209	0.00183621	24	12	5.1579	0.393129	0.0709607	28	24	1.46475
ALG6	0.0477209	0.00183621	20	6	4.87995	0.186876	0.0223929	20	12	3.41032
AMPD3	0.0477209	0.00183621	28	20	3.88146	0.10826	0.00793338	28	0	2.548
SCAMP1	0.0477209	0.00183621	20	6	3.36519	0.162118	0.0174524	20	12	3.28442
WDR44	0.0477209	0.00183621	20	6	3.16476	0.0599869	0.00183621	20	12	2.57675
HMG20A	0.0477209	0.00183621	20	6	2.31557	0.251455	0.0361676	20	12	2.25648
TAF6L	0.0477209	0.00183621	20	16	2.28908	0.338068	0.0570129	20	2	1.72336
PPP3CB	0.0477209	0.00183621	20	6	2.16749	0.139756	0.0135121	20	12	2.53548
PIDD1	0.0477209	0.00183621	20	18	2.15662	0.453324	0.087827	20	0	0.858257
LOC783185	0.0477209	0.00183621	20	14	1.98707	0.393129	0.0709607	20	0	3.11494
DGKD	0.0477209	0.00183621	20	16	1.90111	0.10826	0.00793338	20	2	1.59533
SH2B1	0.0477209	0.00183621	20	16	1.59012	0.123032	0.0103902	20	0	1.31361
ASB6	0.0477209	0.00183621	20	18	1.24047	0.186876	0.0223929	20	2	1.86086
DERL3	0.0477209	0.00183621	20	18	1.21312	0.251455	0.0361676	20	2	0.324896
TNK1	0.0477209	0.00183621	20	18	1.02747	0.292147	0.0455438	20	2	0.403165
TJAP1	0.0477209	0.00183621	20	18	0.883485	0.0841623	0.0045241	20	2	0.866817
FAM43A	0.0477209	0.00183621	24	18	0.827682	0.0656258	0.00250066	20	0	0.609281
IFT74	0.0477209	0.00183621	20	6	0.690009	0.139756	0.0135121	20	12	0.885326
PPFIA1	0.0477209	0.00183621	20	16	0.473639	0.216879	0.0285478	20	2	0.985535
TELO2	0.0477209	0.00183621	20	18	0.342681	0.393129	0.0709607	20	2	0.161359
ARHGAP33	0.0477209	0.00183621	20	16	0.18937	0.0841623	0.0045241	20	2	0.246795
POSTN	0.0477209	0.00183621	28	4	0.157713	0.251455	0.0361676	20	12	0.169319
45539	0.0477209	0.00183621	28	18	0.130272	0.0841623	0.0045241	28	24	0.0748136
ID3	0.0572931	0.00250066	28	16	10.0487	0.0332559	0.000109819	28	22	6.35674
MPG	0.0572931	0.00250066	20	18	8.2442	0.162118	0.0174524	20	2	4.79734
SCYL1	0.0572931	0.00250066	20	18	7.9067	0.162118	0.0174524	20	2	4.63452
ACIN1	0.0572931	0.00250066	20	18	5.87171	0.162118	0.0174524	20	2	2.99572
PRKCI	0.0572931	0.00250066	28	2	4.80926	0.338068	0.0570129	28	8	2.81802
ARL1	0.0572931	0.00250066	20	6	4.04483	0.139756	0.0135121	20	12	1.78204
RIN1	0.0572931	0.00250066	20	16	3.50361	0.216879	0.0285478	20	2	1.71473
NBDY	0.0572931	0.00250066	20	6	3.43147	0.338068	0.0570129	20	12	2.06934
COG6	0.0572931	0.00250066	20	6	3.40126	0.139756	0.0135121	20	12	2.26883
HMGB3	0.0572931	0.00250066	28	14	3.36568	0.123032	0.0103902	24	0	2.65018
ALDH9A1	0.0572931	0.00250066	28	24	2.88623	0.453324	0.087827	28	18	3.9335
SCCPDH	0.0572931	0.00250066	20	6	2.63711	0.0745301	0.00337713	20	12	2.26971
TBC1D10A	0.0572931	0.00250066	20	18	2.55145	0.186876	0.0223929	20	2	1.16651
ANGEL2	0.0572931	0.00250066	20	6	2.29062	0.453324	0.087827	20	12	1.10956
MIER2	0.0572931	0.00250066	20	16	2.1432	0.251455	0.0361676	20	0	1.86078
KDSR	0.0572931	0.00250066	24	6	2.12763	0.0599869	0.00183621	20	12	2.66683
GBE1	0.0572931	0.00250066	20	6	1.98126	0.453324	0.087827	20	12	2.40445
RAB3GAP1	0.0572931	0.00250066	20	6	1.68554	0.123032	0.0103902	20	12	2.17715
ZNF282	0.0572931	0.00250066	20	18	1.64189	0.162118	0.0174524	20	0	1.37552
ZNF18	0.0572931	0.00250066	20	18	1.29848	0.186876	0.0223929	20	2	0.53944
PIK3C3	0.0572931	0.00250066	20	6	1.12136	0.453324	0.087827	20	12	0.868208
MAPK8	0.0572931	0.00250066	24	6	1.002	0.393129	0.0709607	20	12	1.00614
NPAS1	0.0572931	0.00250066	20	16	0.926219	0.186876	0.0223929	28	22	0.995476
AKNA	0.0572931	0.00250066	20	16	0.891513	0.393129	0.0709607	28	22	0.517866
HSF4	0.0572931	0.00250066	24	16	0.707541	0.0506466	0.000964212	28	22	0.798885
GRHL3	0.0572931	0.00250066	28	22	0.099428	0.0841623	0.0045241	24	0	0.064722
TINAGL1	0.0678641	0.00337713	20	18	33.576	0.186876	0.0223929	20	2	19.7164
TECR	0.0678641	0.00337713	20	16	26.1924	0.0546983	0.00133663	20	2	16.7712
PRPF40A	0.0678641	0.00337713	20	6	20.1523	0.139756	0.0135121	20	12	11.4215
LMF2	0.0678641	0.00337713	20	18	7.02906	0.162118	0.0174524	20	0	3.88458
VPS36	0.0678641	0.00337713	20	6	6.32688	0.123032	0.0103902	20	12	4.39647
PRR12	0.0678641	0.00337713	20	18	5.7177	0.251455	0.0361676	20	0	3.89492
HIP1R	0.0678641	0.00337713	20	16	5.50098	0.453324	0.087827	28	22	2.13843
PLOD2	0.0678641	0.00337713	28	2	5.0237	0.094976	0.00601355	20	12	13.8738
SH3BGRL	0.0678641	0.00337713	20	6	3.67617	0.0656258	0.00250066	20	12	6.12736
NOM1	0.0678641	0.00337713	20	16	2.72378	0.0546983	0.00133663	20	2	2.45065
SPPL2B	0.0678641	0.00337713	20	16	2.37184	0.139756	0.0135121	20	0	2.77326
SH3BP1	0.0678641	0.00337713	20	18	2.202	0.216879	0.0285478	20	2	1.67
CPEB2	0.0678641	0.00337713	20	6	1.66398	0.338068	0.0570129	20	12	0.623932
RMI2	0.0678641	0.00337713	28	8	1.56781	0.453324	0.087827	28	2	1.30581
C25H7orf26	0.0678641	0.00337713	20	18	1.19442	0.186876	0.0223929	20	2	0.836874
ALG9	0.0678641	0.00337713	20	6	1.17962	0.0419263	0.000487585	20	12	1.8015
PEX16	0.0678641	0.00337713	20	18	1.17341	0.216879	0.0285478	20	2	0.875004
E4F1	0.0678641	0.00337713	20	18	1.03698	0.162118	0.0174524	20	2	0.594021
ADM5	0.0678641	0.00337713	20	16	0.918418	0.0841623	0.0045241	20	2	0.853666
SH3BP2	0.0678641	0.00337713	20	16	0.719443	0.123032	0.0103902	20	0	0.34213
TSPAN4	0.0678641	0.00337713	20	16	0.693471	0.0546983	0.00133663	28	22	0.702329
GID4	0.0678641	0.00337713	20	16	0.540736	0.393129	0.0709607	20	0	1.58627
PARD6A	0.0678641	0.00337713	20	16	0.352476	0.139756	0.0135121	20	2	0.261111
LOC101902449	0.0678641	0.00337713	20	16	0.295724	0.0745301	0.00337713	20	2	0.113265
VPS26A	0.0806304	0.0045241	20	6	23.8863	0.0546983	0.00133663	20	12	21.4476
PSMB2	0.0806304	0.0045241	20	8	17.1342	0.393129	0.0709607	28	2	12.8413
TMEM256	0.0806304	0.0045241	20	18	11.2423	0.162118	0.0174524	20	2	8.15537
HACD3	0.0806304	0.0045241	20	6	7.79748	0.338068	0.0570129	20	12	5.38198
PPP2CB	0.0806304	0.0045241	20	6	7.36476	0.292147	0.0455438	20	12	3.85403
CPSF1	0.0806304	0.0045241	20	18	5.18694	0.0546983	0.00133663	20	0	2.57843
NLGN2	0.0806304	0.0045241	20	16	4.75486	0.0841623	0.0045241	28	22	3.32289
FBXL19	0.0806304	0.0045241	20	16	4.51953	0.338068	0.0570129	20	0	3.15552
CADM1	0.0806304	0.0045241	28	4	4.39416	0.453324	0.087827	28	10	2.39281
ABHD13	0.0806304	0.0045241	20	6	4.29137	0.0506466	0.000964212	20	12	3.58006
TBC1D17	0.0806304	0.0045241	20	18	4.1383	0.216879	0.0285478	20	2	1.23756
FBRS	0.0806304	0.0045241	20	18	3.43531	0.216879	0.0285478	20	2	1.37686
LRCH3	0.0806304	0.0045241	20	6	3.33454	0.338068	0.0570129	20	12	1.40373
RGS12	0.0806304	0.0045241	20	16	2.90742	0.186876	0.0223929	28	22	0.98636
ITPRIPL1	0.0806304	0.0045241	24	10	2.59951	0.251455	0.0361676	20	2	1.31768
KMT2B	0.0806304	0.0045241	20	18	2.58352	0.123032	0.0103902	20	2	1.02526
UCKL1	0.0806304	0.0045241	20	16	2.55388	0.0506466	0.000964212	28	22	2.28376
PIAS1	0.0806304	0.0045241	20	6	2.18747	0.0745301	0.00337713	20	12	1.26202
MYO19	0.0806304	0.0045241	20	16	1.69659	0.0656258	0.00250066	20	2	1.36446
SLC6A6	0.0806304	0.0045241	20	16	1.57996	0.186876	0.0223929	28	22	0.992941
PATZ1	0.0806304	0.0045241	20	18	1.43397	0.10826	0.00793338	20	0	0.916869
PPP2R3B	0.0806304	0.0045241	20	16	0.949997	0.123032	0.0103902	20	0	0.899826
ABHD5	0.0806304	0.0045241	28	2	0.803084	0.251455	0.0361676	20	12	1.88087
GTPBP6	0.0806304	0.0045241	20	16	0.695053	0.0841623	0.0045241	28	22	0.514036
PHF21B	0.0806304	0.0045241	20	18	0.462808	0.338068	0.0570129	20	0	0.232907
WDR60	0.0806304	0.0045241	20	18	0.44875	0.10826	0.00793338	20	0	0.236159
LOC614522	0.0806304	0.0045241	20	6	0.38167	0.0276892	4.85009e-05	20	12	0.366606
LOC107132225	0.0806304	0.0045241	28	22	0.154918	0.251455	0.0361676	20	12	0.117172
ATP8	0.0968649	0.00601355	20	6	247.164	0.139756	0.0135121	20	12	256.763
RAB1A	0.0968649	0.00601355	20	6	18.0577	0.186876	0.0223929	20	12	12.104
CEBPB	0.0968649	0.00601355	20	18	17.6386	0.186876	0.0223929	20	0	13.3905
PSMA5	0.0968649	0.00601355	24	8	14.4615	0.216879	0.0285478	28	2	13.9515
MTA1	0.0968649	0.00601355	20	18	12.5668	0.216879	0.0285478	20	0	6.14107
CCAR1	0.0968649	0.00601355	20	6	12.4558	0.186876	0.0223929	20	12	4.59423
GALK1	0.0968649	0.00601355	20	18	10.5069	0.393129	0.0709607	20	2	5.51977
BRMS1	0.0968649	0.00601355	20	18	10.1578	0.0599869	0.00183621	20	2	7.60326
ATN1	0.0968649	0.00601355	20	16	9.67632	0.0599869	0.00183621	28	22	6.65995
RABEP2	0.0968649	0.00601355	20	18	4.67594	0.292147	0.0455438	20	2	2.07716
CLDN1	0.0968649	0.00601355	28	24	4.42974	0.0745301	0.00337713	28	6	3.46462
LRRC8D	0.0968649	0.00601355	28	26	4.2611	0.453324	0.087827	20	12	5.89718
RNF139	0.0968649	0.00601355	20	6	4.24893	0.338068	0.0570129	20	12	2.2791
CCPG1	0.0968649	0.00601355	20	6	4.18871	0.094976	0.00601355	20	12	4.11785
PIGU	0.0968649	0.00601355	20	6	4.14188	0.186876	0.0223929	20	12	4.97353
EMC3	0.0968649	0.00601355	20	8	3.93995	0.0656258	0.00250066	28	2	1.44817
FBXL5	0.0968649	0.00601355	20	6	2.75874	0.338068	0.0570129	20	12	2.63621
LRIG1	0.0968649	0.00601355	20	16	2.53342	0.0656258	0.00250066	20	2	1.1787
STARD3	0.0968649	0.00601355	20	16	2.52518	0.10826	0.00793338	28	22	1.86897
RHOBTB3	0.0968649	0.00601355	24	6	2.4504	0.0841623	0.0045241	20	12	2.79634
AXIN1	0.0968649	0.00601355	20	18	2.41189	0.393129	0.0709607	20	2	0.980154
BLMH	0.0968649	0.00601355	24	6	1.90497	0.393129	0.0709607	20	12	1.26945
LOC112448454	0.0968649	0.00601355	20	2	1.88298	0.453324	0.087827	20	12	2.1035
KYAT3	0.0968649	0.00601355	20	6	1.73159	0.338068	0.0570129	20	12	0.485916
ORAOV1	0.0968649	0.00601355	20	16	1.46472	0.393129	0.0709607	20	2	0.612555
SRXN1	0.0968649	0.00601355	28	18	1.43861	0.0506466	0.000964212	28	26	0.997328
PPARD	0.0968649	0.00601355	20	18	1.31726	0.0745301	0.00337713	20	4	0.566372
SPOUT1	0.0968649	0.00601355	20	18	1.04365	0.453324	0.087827	20	4	0.587712
ATE1	0.0968649	0.00601355	20	6	0.6188	0.453324	0.087827	20	12	0.333293
RAB30	0.0968649	0.00601355	28	0	0.556112	0.0745301	0.00337713	28	8	1.35521
IMPA2	0.0968649	0.00601355	24	16	0.220882	0.186876	0.0223929	28	22	0.225366
PRSS22	0.0968649	0.00601355	28	18	0.199091	0.251455	0.0361676	20	0	0.219595
LOC104970966	0.11212	0.00697347	20	16	0.47448	0.10826	0.00793338	20	0	0.493524
LRRC23	0.11212	0.00697347	28	18	0.119378	0.184621	0.0199227	20	2	0.0862378
CD164	0.113883	0.00793338	20	6	20.8366	0.139756	0.0135121	20	12	16.4868
JUNB	0.113883	0.00793338	20	18	14.884	0.292147	0.0455438	20	2	10.9518
SCARB2	0.113883	0.00793338	20	6	14.1534	0.0745301	0.00337713	20	12	26.8258
PLAT	0.113883	0.00793338	20	18	12.611	0.0332559	0.000109819	20	2	14.2291
MFSD10	0.113883	0.00793338	20	16	10.5064	0.0841623	0.0045241	20	0	7.41304
MOB4	0.113883	0.00793338	20	6	9.68717	0.162118	0.0174524	20	12	5.21338
RNF126	0.113883	0.00793338	20	18	9.57351	0.0546983	0.00133663	20	2	7.29126
CD47	0.113883	0.00793338	20	6	6.82384	0.186876	0.0223929	20	12	5.16131
ACKR3	0.113883	0.00793338	24	8	6.71119	0.139756	0.0135121	28	2	3.6187
DCUN1D1	0.113883	0.00793338	20	6	6.68931	0.0745301	0.00337713	20	12	4.47367
RAB5B	0.113883	0.00793338	20	16	5.83605	0.162118	0.0174524	28	22	4.51118
SUCLG2	0.113883	0.00793338	20	6	5.80438	0.0599869	0.00183621	20	12	4.96081
ABCB8	0.113883	0.00793338	20	18	5.68149	0.0841623	0.0045241	20	2	2.64959
HDGFL2	0.113883	0.00793338	20	18	5.64301	0.0745301	0.00337713	20	2	4.13344
HDDC2	0.113883	0.00793338	24	8	5.29403	0.216879	0.0285478	28	2	2.60069
GALNT1	0.113883	0.00793338	24	6	5.12572	0.162118	0.0174524	20	12	5.85486
PPHLN1	0.113883	0.00793338	20	6	3.97766	0.393129	0.0709607	20	12	2.42655
COPS2	0.113883	0.00793338	20	6	3.76963	0.0656258	0.00250066	20	12	1.86208
SMC6	0.113883	0.00793338	24	6	3.59331	0.094976	0.00601355	20	12	3.53166
PPP3CA	0.113883	0.00793338	28	2	3.54041	0.0656258	0.00250066	28	8	5.63373
AP1AR	0.113883	0.00793338	20	6	3.13754	0.393129	0.0709607	20	12	1.23929
SARS2	0.113883	0.00793338	20	18	3.11971	0.393129	0.0709607	20	2	0.852118
ELMOD2	0.113883	0.00793338	20	6	2.69964	0.0463238	0.000689038	20	12	2.60145
ANKRD9	0.113883	0.00793338	20	16	2.53311	0.453324	0.087827	20	2	1.29613
SECISBP2L	0.113883	0.00793338	20	6	2.51782	0.094976	0.00601355	20	12	2.66191
RBM6	0.113883	0.00793338	20	16	2.44622	0.186876	0.0223929	28	22	1.09382
MAPK7	0.113883	0.00793338	20	18	2.24846	0.0656258	0.00250066	20	2	1.79508
UBTF	0.113883	0.00793338	20	16	2.01943	0.0656258	0.00250066	28	22	1.08972
PREPL	0.113883	0.00793338	20	6	2.00514	0.139756	0.0135121	20	12	1.73242
C7H19orf25	0.113883	0.00793338	20	16	1.69586	0.162118	0.0174524	20	2	1.55645
MDC1	0.113883	0.00793338	20	18	1.58387	0.216879	0.0285478	20	0	0.864809
MKRN2	0.113883	0.00793338	20	16	1.50319	0.139756	0.0135121	20	2	1.12116
RHOQ	0.113883	0.00793338	20	6	1.2117	0.094976	0.00601355	20	12	1.93206
CDKL4	0.113883	0.00793338	20	6	1.07696	0.453324	0.087827	20	12	0.943937
LDLRAD4	0.113883	0.00793338	24	22	0.618111	0.139756	0.0135121	28	16	0.316299
FAM151B	0.113883	0.00793338	20	6	0.575659	0.251455	0.0361676	20	12	0.383295
TULP3	0.113883	0.00793338	28	22	0.447052	0.216879	0.0285478	28	16	0.475434
ADAMTS6	0.113883	0.00793338	20	2	0.416003	0.292147	0.0455438	20	14	1.0488
TNNI1	0.113883	0.00793338	20	16	0.253392	0.503803	0.0979685	20	2	0.300994
PHETA2	0.113883	0.00793338	20	0	0.189998	0.216879	0.0285478	28	22	0.209325
NCKAP1	0.13347	0.0103902	20	6	40.7121	0.162118	0.0174524	20	12	28.1941
FABP3	0.13347	0.0103902	28	20	38.2348	0.216879	0.0285478	20	2	9.28365
SNRNP70	0.13347	0.0103902	20	18	22.4455	0.0656258	0.00250066	20	0	19.8868
CDK9	0.13347	0.0103902	20	16	14.235	0.216879	0.0285478	20	0	10.9362
ITGB6	0.13347	0.0103902	20	4	12.0216	0.139756	0.0135121	20	12	37.1759
S100A14	0.13347	0.0103902	24	18	9.97553	0.338068	0.0570129	20	2	3.69904
WRNIP1	0.13347	0.0103902	20	16	9.84854	0.251455	0.0361676	20	2	4.33961
DYNLT3	0.13347	0.0103902	20	6	9.79576	0.0419263	0.000487585	20	12	8.38858
PLXNB2	0.13347	0.0103902	20	18	8.5752	0.216879	0.0285478	20	0	3.63074
LLPH	0.13347	0.0103902	24	8	7.78084	0.338068	0.0570129	28	2	5.87876
YBX2	0.13347	0.0103902	20	16	7.16455	0.0506466	0.000964212	20	2	5.49288
SF3A2	0.13347	0.0103902	20	18	6.85605	0.0287434	7.34576e-05	20	2	5.44777
ZMYND11	0.13347	0.0103902	20	6	6.72836	0.186876	0.0223929	20	12	4.49976
PSMD10	0.13347	0.0103902	20	6	6.26855	0.453324	0.087827	20	12	2.0727
CLINT1	0.13347	0.0103902	20	6	5.65723	0.139756	0.0135121	20	12	3.25527
MARK4	0.13347	0.0103902	20	18	4.69471	0.216879	0.0285478	20	2	1.86365
LLGL2	0.13347	0.0103902	20	16	4.69275	0.292147	0.0455438	20	2	3.04781
PRSS12	0.13347	0.0103902	20	16	4.58368	0.0745301	0.00337713	28	22	2.51549
RANGAP1	0.13347	0.0103902	20	16	4.49489	0.0506466	0.000964212	20	2	2.88596
PACS1	0.13347	0.0103902	20	16	4.27318	0.251455	0.0361676	28	22	2.29064
PRKAA1	0.13347	0.0103902	20	6	4.23767	0.162118	0.0174524	20	12	2.86948
HIST2H2BE	0.13347	0.0103902	20	8	4.02377	0.0841623	0.0045241	28	2	4.49017
FZD6	0.13347	0.0103902	20	6	3.70989	0.338068	0.0570129	20	12	3.2234
PPIL2	0.13347	0.0103902	20	18	3.62874	0.094976	0.00601355	20	2	1.94939
PLEKHA1	0.13347	0.0103902	20	6	3.62099	0.338068	0.0570129	20	12	2.4646
CCDC9	0.13347	0.0103902	20	18	3.3529	0.162118	0.0174524	20	2	1.39755
BRD9	0.13347	0.0103902	20	18	2.97749	0.0506466	0.000964212	20	2	2.39196
ALDH3A2	0.13347	0.0103902	20	0	2.78095	0.0599869	0.00183621	28	22	1.66704
SLC35F5	0.13347	0.0103902	20	6	2.44825	0.216879	0.0285478	20	12	2.44154
LOC101904435	0.13347	0.0103902	20	6	2.08788	0.0656258	0.00250066	20	12	0.997237
PI4KB	0.13347	0.0103902	20	18	1.98485	0.338068	0.0570129	20	2	1.2403
DUS3L	0.13347	0.0103902	20	16	1.81029	0.453324	0.087827	20	2	1.14012
ADAP1	0.13347	0.0103902	20	16	1.62362	0.162118	0.0174524	20	2	0.866031
ELL	0.13347	0.0103902	20	16	1.13573	0.139756	0.0135121	24	22	0.779394
ZNF503	0.13347	0.0103902	28	16	1.01524	0.139756	0.0135121	28	22	1.0444
TM6SF1	0.13347	0.0103902	24	6	1.00817	0.453324	0.087827	20	12	0.605704
CYTIP	0.13347	0.0103902	28	2	1.00445	0.139756	0.0135121	28	8	1.92008
C2CD2L	0.13347	0.0103902	20	16	0.979411	0.393129	0.0709607	20	2	1.64467
DCLK1	0.13347	0.0103902	28	20	0.780065	0.453324	0.087827	20	14	0.622404
CNTNAP2	0.13347	0.0103902	28	2	0.624464	0.251455	0.0361676	28	8	0.764202
PDE7A	0.13347	0.0103902	28	2	0.327235	0.0656258	0.00250066	28	8	0.381693
HR	0.13347	0.0103902	20	16	0.299809	0.393129	0.0709607	28	22	0.184811
NR4A1	0.13347	0.0103902	24	14	0.105532	0.338068	0.0570129	28	2	0.0670662
COL24A1	0.13347	0.0103902	24	0	0.0462769	0.453324	0.087827	28	20	0.0527254
STMN1	0.156592	0.0135121	24	8	47.7063	0.338068	0.0570129	28	2	30.117
MARCKS	0.156592	0.0135121	20	16	24.1537	0.10826	0.00793338	28	22	18.2598
SYPL1	0.156592	0.0135121	20	6	20.9665	0.338068	0.0570129	20	12	18.8617
GNL1	0.156592	0.0135121	20	16	15.0071	0.123032	0.0103902	20	2	7.86264
EPHA2	0.156592	0.0135121	20	16	14.1426	0.338068	0.0570129	20	2	5.96764
DLG5	0.156592	0.0135121	20	16	12.8437	0.0841623	0.0045241	28	22	6.75483
DSG2	0.156592	0.0135121	28	2	12.6518	0.0745301	0.00337713	28	8	17.8053
TNPO1	0.156592	0.0135121	20	6	12.5249	0.338068	0.0570129	20	12	6.8127
MTURN	0.156592	0.0135121	28	2	9.33585	0.0599869	0.00183621	28	8	12.2696
ATXN2L	0.156592	0.0135121	20	18	8.45731	0.0332559	0.000109819	20	2	6.89387
EPS15	0.156592	0.0135121	20	6	7.53547	0.162118	0.0174524	20	12	5.031
GATD1	0.156592	0.0135121	20	16	6.23053	0.453324	0.087827	28	22	4.29817
OAT	0.156592	0.0135121	28	0	5.38231	0.0745301	0.00337713	28	10	10.3102
TMEM189	0.156592	0.0135121	20	16	4.66941	0.162118	0.0174524	20	2	2.88523
LOC100296205	0.156592	0.0135121	20	16	4.64121	0.186876	0.0223929	20	2	4.70906
KLC2	0.156592	0.0135121	20	18	4.54825	0.10826	0.00793338	20	2	3.11428
NACA	0.156592	0.0135121	24	8	4.50542	0.139756	0.0135121	28	2	3.59184
TANK	0.156592	0.0135121	20	6	3.75166	0.139756	0.0135121	20	12	1.85999
ATP5F1C	0.156592	0.0135121	20	8	3.47823	0.453324	0.087827	28	2	3.34174
CALD1	0.156592	0.0135121	28	2	3.25516	0.216879	0.0285478	28	10	5.62519
ITPK1	0.156592	0.0135121	20	18	3.17104	0.338068	0.0570129	20	2	1.21512
SLC30A7	0.156592	0.0135121	20	6	3.08945	0.10826	0.00793338	20	12	3.18394
ZFP36L1	0.156592	0.0135121	28	16	2.98212	0.0546983	0.00133663	28	24	4.11546
LEMD2	0.156592	0.0135121	20	18	2.77261	0.393129	0.0709607	20	0	1.89362
PKMYT1	0.156592	0.0135121	20	16	2.69566	0.0745301	0.00337713	20	2	2.28218
INTS7	0.156592	0.0135121	24	6	2.62653	0.216879	0.0285478	20	12	2.58865
CRTC2	0.156592	0.0135121	20	16	2.45815	0.0599869	0.00183621	28	22	1.76584
AGAP3	0.156592	0.0135121	20	18	2.37131	0.453324	0.087827	20	2	1.01312
TAB1	0.156592	0.0135121	20	18	2.14162	0.453324	0.087827	20	2	0.484773
JAM3	0.156592	0.0135121	20	18	2.02362	0.453324	0.087827	20	2	0.912599
CTDP1	0.156592	0.0135121	20	16	1.77936	0.292147	0.0455438	20	0	1.2824
RNF145	0.156592	0.0135121	28	4	1.6777	0.094976	0.00601355	20	12	0.928507
LRCH4	0.156592	0.0135121	20	16	1.5614	0.453324	0.087827	20	2	0.868163
GALNS	0.156592	0.0135121	20	18	1.52418	0.216879	0.0285478	20	2	0.677889
ZNF280D	0.156592	0.0135121	20	6	1.50175	0.094976	0.00601355	20	12	1.14975
TMEM161A	0.156592	0.0135121	20	18	1.47305	0.292147	0.0455438	20	2	0.545246
PARG	0.156592	0.0135121	20	6	1.38971	0.393129	0.0709607	20	12	0.653695
BICRA	0.156592	0.0135121	20	18	1.16201	0.216879	0.0285478	20	0	0.735188
ZSCAN21	0.156592	0.0135121	20	14	1.15333	0.186876	0.0223929	28	22	0.918077
GLI4	0.156592	0.0135121	20	16	1.01007	0.393129	0.0709607	20	2	0.32123
RIPOR1	0.156592	0.0135121	20	16	0.997398	0.338068	0.0570129	20	2	0.678981
ARRDC2	0.156592	0.0135121	20	18	0.9325	0.139756	0.0135121	20	2	0.504093
GPATCH11	0.156592	0.0135121	20	6	0.819381	0.292147	0.0455438	20	12	0.246054
LOC787102	0.156592	0.0135121	20	6	0.798126	0.139756	0.0135121	20	12	1.09043
SETDB2	0.156592	0.0135121	20	6	0.668629	0.094976	0.00601355	20	12	0.599051
TAPBPL	0.156592	0.0135121	20	16	0.529314	0.292147	0.0455438	28	22	0.515133
KCNMB4	0.156592	0.0135121	24	6	0.460645	0.453324	0.087827	0	0	0
ZNF879	0.156592	0.0135121	28	2	0.430116	0.0745301	0.00337713	20	14	0.483947
MBTPS2	0.156592	0.0135121	20	6	0.418877	0.251455	0.0361676	20	12	0.96412
LOC616304	0.156592	0.0135121	20	6	0.404765	0.0745301	0.00337713	20	12	0.25117
ACVR2B	0.156592	0.0135121	28	22	0.269431	0.453324	0.087827	28	16	0.309244
LOC614643	0.156592	0.0135121	20	12	0.25895	0.338068	0.0570129	20	2	0.360735
RCOR2	0.156592	0.0135121	20	16	0.240866	0.10826	0.00793338	28	22	0.27054
ND6	0.181916	0.0174524	20	6	927.786	0.139756	0.0135121	20	12	743.587
RPS15A	0.181916	0.0174524	20	8	98.6938	0.453324	0.087827	28	0	59.1114
LOC782776	0.181916	0.0174524	20	4	75.838	0.0546983	0.00133663	20	10	111.693
HIF1A	0.181916	0.0174524	20	6	21.1504	0.094976	0.00601355	20	12	30.9341
NELFB	0.181916	0.0174524	20	18	11.7298	0.094976	0.00601355	20	0	8.59142
FLRT2	0.181916	0.0174524	28	4	10.073	0.0745301	0.00337713	28	10	6.3452
MET	0.181916	0.0174524	20	6	8.32909	0.094976	0.00601355	20	12	3.81536
DUSP6	0.181916	0.0174524	28	16	8.17298	0.338068	0.0570129	28	22	12.1357
AKT2	0.181916	0.0174524	20	18	7.86589	0.094976	0.00601355	20	2	3.35261
CSNK1A1	0.181916	0.0174524	20	6	6.31406	0.0745301	0.00337713	20	12	5.95715
SEC23A	0.181916	0.0174524	20	6	5.64561	0.139756	0.0135121	20	12	8.57066
SERPINB5	0.181916	0.0174524	28	4	4.93683	0.0841623	0.0045241	28	10	4.8234
SMAD4	0.181916	0.0174524	20	6	4.899	0.10826	0.00793338	20	12	3.53198
GBA	0.181916	0.0174524	20	18	4.8642	0.453324	0.087827	20	2	1.91084
NEK7	0.181916	0.0174524	20	6	4.8446	0.393129	0.0709607	20	12	2.2513
RCE1	0.181916	0.0174524	20	16	4.22196	0.0656258	0.00250066	20	0	4.00438
CNP	0.181916	0.0174524	20	18	3.63411	0.251455	0.0361676	20	2	1.99865
SCAMP2	0.181916	0.0174524	20	16	3.5965	0.139756	0.0135121	28	22	2.31933
ANGPTL2	0.181916	0.0174524	20	18	3.47593	0.453324	0.087827	20	2	1.34887
NUAK1	0.181916	0.0174524	20	16	3.41073	0.393129	0.0709607	28	4	2.76646
RFLNB	0.181916	0.0174524	28	6	3.39186	0.0599869	0.00183621	28	12	3.35173
RAB24	0.181916	0.0174524	20	18	3.17608	0.094976	0.00601355	20	2	2.48093
ZC3H4	0.181916	0.0174524	20	18	3.14697	0.0378049	0.000236654	20	2	2.27917
BIRC3	0.181916	0.0174524	20	6	2.87516	0.162118	0.0174524	20	12	2.38499
GBGT1	0.181916	0.0174524	20	16	2.3909	0.0599869	0.00183621	20	2	1.4655
FXR2	0.181916	0.0174524	20	16	2.23518	0.338068	0.0570129	28	22	2.1527
IPMK	0.181916	0.0174524	20	6	2.20068	0.0599869	0.00183621	20	12	1.33221
ZNF148	0.181916	0.0174524	20	6	2.15054	0.0841623	0.0045241	20	12	1.65952
DBT	0.181916	0.0174524	20	6	2.05926	0.0546983	0.00133663	20	12	1.3687
ADAM17	0.181916	0.0174524	20	6	1.98445	0.162118	0.0174524	20	12	2.47834
NUAK2	0.181916	0.0174524	20	18	1.91505	0.338068	0.0570129	20	2	1.84857
AFDN	0.181916	0.0174524	20	16	1.6983	0.292147	0.0455438	28	22	0.578927
PRR14	0.181916	0.0174524	20	16	1.56235	0.251455	0.0361676	20	2	0.68253
SLC25A22	0.181916	0.0174524	20	16	1.35232	0.0599869	0.00183621	20	2	1.09283
ALAD	0.181916	0.0174524	20	18	1.29378	0.162118	0.0174524	20	2	1.11676
PARP8	0.181916	0.0174524	20	6	1.28962	0.186876	0.0223929	20	12	2.13154
FBXO9	0.181916	0.0174524	20	2	1.19804	0.251455	0.0361676	28	26	1.3211
GOSR1	0.181916	0.0174524	20	6	1.1612	0.338068	0.0570129	20	12	0.522081
ELP6	0.181916	0.0174524	20	18	1.09627	0.292147	0.0455438	20	4	1.18612
EFNA2	0.181916	0.0174524	20	14	1.07394	0.0463238	0.000689038	28	22	0.992943
NETO1	0.181916	0.0174524	28	4	1.01433	0.0656258	0.00250066	20	12	1.15453
GFOD2	0.181916	0.0174524	20	18	1.00749	0.162118	0.0174524	20	4	0.456309
COQ8B	0.181916	0.0174524	20	18	0.920679	0.338068	0.0570129	20	0	0.463169
PIGN	0.181916	0.0174524	20	6	0.788036	0.251455	0.0361676	20	12	1.53515
FBXL3	0.181916	0.0174524	20	6	0.759521	0.251455	0.0361676	20	12	1.85839
GAS8	0.181916	0.0174524	20	18	0.713735	0.123032	0.0103902	20	2	0.849308
GRAMD1C	0.181916	0.0174524	20	6	0.64264	0.0352955	0.000162162	20	12	0.892269
KLHL18	0.181916	0.0174524	20	16	0.405302	0.453324	0.087827	20	4	0.14381
GEMIN6	0.181916	0.0174524	20	8	0.358221	0.251455	0.0361676	28	2	0.193843
DPF1	0.181916	0.0174524	20	16	0.229658	0.338068	0.0570129	20	2	0.199899
IGFALS	0.181916	0.0174524	20	0	0.157566	0.0546983	0.00133663	28	20	0.377615
SLC12A5	0.181916	0.0174524	20	0	0.0964613	0.0745301	0.00337713	28	20	0.278773
RHOF	0.181916	0.0174524	24	18	0.057545	0.251455	0.0361676	28	24	0.0802242
PPP3R1	0.213477	0.0223929	20	6	16.8861	0.0841623	0.0045241	20	12	7.88244
NDUFA3	0.213477	0.0223929	20	16	15.9936	0.0599869	0.00183621	20	0	18.6015
HNRNPA2B1	0.213477	0.0223929	28	8	14.4068	0.251455	0.0361676	28	2	17.4201
HNRNPK	0.213477	0.0223929	28	6	13.4128	0.292147	0.0455438	28	0	17.8777
TOLLIP	0.213477	0.0223929	20	18	13.1168	0.162118	0.0174524	20	2	7.35019
RELA	0.213477	0.0223929	20	18	10.111	0.139756	0.0135121	20	2	6.3042
MAGED1	0.213477	0.0223929	28	24	9.80344	0.123032	0.0103902	28	18	12.87
PXN	0.213477	0.0223929	20	16	9.34374	0.186876	0.0223929	20	2	8.32029
UBXN6	0.213477	0.0223929	20	16	8.98468	0.216879	0.0285478	20	2	3.29262
FOXP4	0.213477	0.0223929	20	18	8.87362	0.216879	0.0285478	20	0	7.65327
TUG1	0.213477	0.0223929	20	6	8.28981	0.0546983	0.00133663	20	12	6.63886
DSG3	0.213477	0.0223929	28	26	7.88682	0.338068	0.0570129	20	12	9.35508
LSR	0.213477	0.0223929	20	16	7.5614	0.139756	0.0135121	28	22	7.0442
NDUFS1	0.213477	0.0223929	20	6	7.21594	0.10826	0.00793338	20	12	4.22703
ZNF444	0.213477	0.0223929	20	18	6.51698	0.338068	0.0570129	20	2	2.87039
AAMDC	0.213477	0.0223929	20	16	6.13625	0.123032	0.0103902	20	0	8.91534
FBXO28	0.213477	0.0223929	20	6	6.00188	0.0546983	0.00133663	20	12	3.6355
AMDHD2	0.213477	0.0223929	20	16	5.90675	0.162118	0.0174524	20	2	2.23878
ACOT7	0.213477	0.0223929	20	16	5.75029	0.0463238	0.000689038	20	2	4.52114
RCN3	0.213477	0.0223929	20	18	5.66766	0.0506466	0.000964212	20	2	4.65365
BIRC2	0.213477	0.0223929	20	6	5.6404	0.0463238	0.000689038	20	12	4.20357
TPRA1	0.213477	0.0223929	20	18	5.55886	0.10826	0.00793338	20	2	2.28553
ARHGAP5	0.213477	0.0223929	20	6	5.21974	0.094976	0.00601355	20	12	4.02352
HCFC1	0.213477	0.0223929	20	18	5.20809	0.338068	0.0570129	20	0	3.24419
STRN3	0.213477	0.0223929	20	6	5.07867	0.0656258	0.00250066	20	12	3.19803
MARK2	0.213477	0.0223929	20	16	4.37651	0.338068	0.0570129	20	2	2.48677
USP33	0.213477	0.0223929	20	6	3.75921	0.094976	0.00601355	20	12	3.87912
JAK2	0.213477	0.0223929	20	6	3.62091	0.094976	0.00601355	20	12	2.21733
POR	0.213477	0.0223929	20	16	3.50482	0.123032	0.0103902	20	2	1.89368
PCF11	0.213477	0.0223929	20	6	2.93781	0.10826	0.00793338	20	12	1.09665
GRSF1	0.213477	0.0223929	24	6	2.73921	0.186876	0.0223929	20	12	1.86656
ZNF865	0.213477	0.0223929	20	18	2.5815	0.216879	0.0285478	20	0	1.97699
FIZ1	0.213477	0.0223929	20	18	2.32348	0.094976	0.00601355	20	2	1.23884
ULBP21	0.213477	0.0223929	28	16	2.02209	0.338068	0.0570129	28	24	0.613395
LPCAT1	0.213477	0.0223929	20	16	1.92038	0.216879	0.0285478	20	2	0.583696
TRMT10C	0.213477	0.0223929	20	6	1.89014	0.186876	0.0223929	20	12	1.31633
NTHL1	0.213477	0.0223929	20	18	1.78272	0.216879	0.0285478	20	2	0.47901
TLK1	0.213477	0.0223929	20	6	1.64323	0.292147	0.0455438	20	12	1.18124
LOC100848991	0.213477	0.0223929	20	6	1.59051	0.292147	0.0455438	20	12	1.33548
CYB561A3	0.213477	0.0223929	20	18	1.56071	0.216879	0.0285478	20	0	0.806993
PRRG1	0.213477	0.0223929	20	6	1.02984	0.0841623	0.0045241	20	12	1.64034
HOXA3	0.213477	0.0223929	20	18	0.955271	0.094976	0.00601355	20	2	0.50366
RRM2B	0.213477	0.0223929	20	6	0.846702	0.123032	0.0103902	20	12	0.648867
PWWP2A	0.213477	0.0223929	20	6	0.789338	0.338068	0.0570129	20	12	0.94913
CD302	0.213477	0.0223929	20	6	0.775075	0.292147	0.0455438	20	12	0.630804
SLCO4A1	0.213477	0.0223929	24	12	0.382485	0.453324	0.087827	20	2	0.140089
FAM167A	0.213477	0.0223929	28	26	0.0880789	0.0841623	0.0045241	28	20	0.197859
ND4L	0.251118	0.0285478	20	6	881.773	0.0841623	0.0045241	20	12	604.699
RPS29	0.251118	0.0285478	20	12	88.0439	0.393129	0.0709607	20	0	112.253
CAV1	0.251118	0.0285478	20	6	39.6443	0.0656258	0.00250066	20	12	56.1221
G6PD	0.251118	0.0285478	20	16	23.6928	0.094976	0.00601355	20	2	12.9316
PRR5	0.251118	0.0285478	20	18	23.3291	0.094976	0.00601355	20	2	12.7846
GANAB	0.251118	0.0285478	20	18	18.3996	0.10826	0.00793338	20	2	10.9866
MYO1C	0.251118	0.0285478	20	18	15.397	0.453324	0.087827	20	2	2.97117
ROMO1	0.251118	0.0285478	20	16	14.2003	0.162118	0.0174524	20	2	12.6035
WBP2	0.251118	0.0285478	20	16	11.978	0.0841623	0.0045241	20	0	12.2213
HMG20B	0.251118	0.0285478	20	18	11.275	0.0599869	0.00183621	20	2	7.19818
COX14	0.251118	0.0285478	20	18	10.4952	0.0546983	0.00133663	20	2	7.80306
RCC2	0.251118	0.0285478	20	18	10.4946	0.251455	0.0361676	20	2	4.70424
EVL	0.251118	0.0285478	20	18	10.2702	0.0656258	0.00250066	20	0	8.61429
TMEM19	0.251118	0.0285478	20	6	9.85581	0.0546983	0.00133663	20	12	8.17736
FAM210B	0.251118	0.0285478	28	24	8.93629	0.292147	0.0455438	28	18	11.4189
SSBP3	0.251118	0.0285478	20	18	8.66706	0.139756	0.0135121	20	2	4.69076
USF2	0.251118	0.0285478	20	18	8.5453	0.292147	0.0455438	20	2	5.85325
CD2AP	0.251118	0.0285478	24	6	8.45072	0.186876	0.0223929	20	12	7.18398
TM9SF2	0.251118	0.0285478	20	6	8.42286	0.0841623	0.0045241	20	12	8.14016
CGGBP1	0.251118	0.0285478	20	6	6.40166	0.0506466	0.000964212	20	12	7.00392
KITLG	0.251118	0.0285478	28	6	5.51368	0.393129	0.0709607	20	12	3.08381
SHOC2	0.251118	0.0285478	20	6	5.4577	0.0745301	0.00337713	20	12	3.27113
PPP1R9B	0.251118	0.0285478	20	16	5.25265	0.393129	0.0709607	20	2	1.99072
COMMD2	0.251118	0.0285478	20	6	5.0244	0.186876	0.0223929	20	12	2.50584
LOC783730	0.251118	0.0285478	20	16	4.84639	0.10826	0.00793338	20	0	4.93486
GIPC1	0.251118	0.0285478	20	16	4.67276	0.139756	0.0135121	20	2	4.31051
LOC101906477	0.251118	0.0285478	20	6	4.57673	0.292147	0.0455438	20	12	2.62435
MAP3K7	0.251118	0.0285478	20	6	4.31136	0.0386143	0.000341514	20	12	3.42459
TC2N	0.251118	0.0285478	20	6	3.90793	0.0463238	0.000689038	20	12	4.47269
GALNT7	0.251118	0.0285478	20	6	3.90246	0.453324	0.087827	20	12	3.10528
RAD17	0.251118	0.0285478	20	6	3.36384	0.123032	0.0103902	20	12	2.04682
PLEKHO1	0.251118	0.0285478	20	18	2.90127	0.139756	0.0135121	20	2	1.28862
UBTD1	0.251118	0.0285478	20	16	2.89681	0.338068	0.0570129	20	2	1.43069
ZNF705A	0.251118	0.0285478	20	6	2.45732	0.186876	0.0223929	20	12	1.19313
VPS4A	0.251118	0.0285478	20	16	2.37804	0.453324	0.087827	20	0	2.5118
ST6GALNAC4	0.251118	0.0285478	20	16	2.11527	0.216879	0.0285478	20	2	1.19519
ZNF581	0.251118	0.0285478	20	18	2.09753	0.0599869	0.00183621	20	2	1.22441
PUS1	0.251118	0.0285478	24	18	2.0301	0.251455	0.0361676	20	2	1.40314
CDK10	0.251118	0.0285478	20	16	2.01803	0.139756	0.0135121	20	2	1.07564
RANBP3	0.251118	0.0285478	20	18	1.92385	0.0546983	0.00133663	20	2	1.73499
HSDL2	0.251118	0.0285478	20	6	1.76772	0.0463238	0.000689038	20	12	2.13922
TLE3	0.251118	0.0285478	20	16	1.71718	0.453324	0.087827	20	0	1.01779
PRPF3	0.251118	0.0285478	28	16	1.70268	0.0841623	0.0045241	20	0	2.98728
RNF170	0.251118	0.0285478	20	6	1.60397	0.0841623	0.0045241	20	12	1.32936
SOS2	0.251118	0.0285478	20	6	1.56889	0.139756	0.0135121	20	12	1.49508
GMPPB	0.251118	0.0285478	20	16	1.36993	0.292147	0.0455438	28	8	2.3645
PDCD2L	0.251118	0.0285478	24	8	1.17349	0.393129	0.0709607	28	2	0.816182
ABHD18	0.251118	0.0285478	20	6	0.986732	0.0546983	0.00133663	20	12	1.42023
DENND6A	0.251118	0.0285478	20	6	0.823607	0.453324	0.087827	20	12	0.502058
TGFBR3L	0.251118	0.0285478	20	18	0.81301	0.186876	0.0223929	20	0	0.66823
IQCC	0.251118	0.0285478	20	18	0.796117	0.10826	0.00793338	20	2	1.32247
CASK	0.251118	0.0285478	20	6	0.749446	0.393129	0.0709607	20	12	0.6019
IFT81	0.251118	0.0285478	20	6	0.689803	0.251455	0.0361676	20	12	0.451715
LOC101906230	0.251118	0.0285478	28	22	0.687989	0.162118	0.0174524	28	16	0.898407
WWP1	0.251118	0.0285478	24	6	0.635843	0.0841623	0.0045241	20	12	0.519467
INPP5E	0.251118	0.0285478	20	18	0.614513	0.0841623	0.0045241	20	2	0.572536
TMEM44	0.251118	0.0285478	24	18	0.402699	0.0656258	0.00250066	28	24	0.462924
AFG1L	0.251118	0.0285478	20	6	0.379907	0.338068	0.0570129	20	12	0.452024
ZNF583	0.251118	0.0285478	24	4	0.355502	0.123032	0.0103902	20	12	0.383583
SLC25A25	0.251118	0.0285478	20	18	0.328107	0.094976	0.00601355	20	2	0.393692
ZNF215	0.251118	0.0285478	20	4	0.196601	0.292147	0.0455438	20	14	0.0309366
LOC112444729	0.251118	0.0285478	24	2	0.0529026	0.216879	0.0285478	28	26	0.049589
-	0.292033	0.0361676	20	6	134.864	0.123032	0.0103902	20	12	207.33
CLIC4	0.292033	0.0361676	20	6	49.1415	0.0599869	0.00183621	20	12	43.4962
PRRC2A	0.292033	0.0361676	20	16	16.5459	0.338068	0.0570129	20	2	8.84751
NDUFA13	0.292033	0.0361676	20	18	15.3009	0.139756	0.0135121	20	2	9.42064
ADRM1	0.292033	0.0361676	20	18	12.8412	0.139756	0.0135121	20	2	10.3476
RDX	0.292033	0.0361676	20	6	12.1204	0.094976	0.00601355	20	12	8.82722
MTA2	0.292033	0.0361676	20	18	12.0764	0.0463238	0.000689038	20	2	11.9647
BAX	0.292033	0.0361676	20	16	11.1698	0.0599869	0.00183621	20	2	7.78921
DDRGK1	0.292033	0.0361676	20	16	10.0476	0.123032	0.0103902	20	2	5.97419
BCAR1	0.292033	0.0361676	20	18	9.43052	0.162118	0.0174524	20	2	6.26912
SART1	0.292033	0.0361676	20	18	8.8813	0.186876	0.0223929	20	2	5.23386
PAK2	0.292033	0.0361676	20	6	7.72087	0.139756	0.0135121	20	12	4.30171
SDHA	0.292033	0.0361676	20	18	7.5816	0.338068	0.0570129	20	2	3.93915
HMGA2	0.292033	0.0361676	20	18	6.00575	0.0463238	0.000689038	20	0	6.55478
BROX	0.292033	0.0361676	20	6	5.47542	0.0506466	0.000964212	20	12	6.51599
STXBP3	0.292033	0.0361676	20	6	5.47064	0.292147	0.0455438	20	12	3.20011
TMTC3	0.292033	0.0361676	20	6	4.72745	0.094976	0.00601355	20	12	3.37974
ZNF205	0.292033	0.0361676	20	18	4.63126	0.292147	0.0455438	20	2	1.48586
ZNRF1	0.292033	0.0361676	20	16	4.34933	0.186876	0.0223929	20	2	2.0732
EXOC5	0.292033	0.0361676	20	6	4.217	0.094976	0.00601355	20	12	3.84039
NOL8	0.292033	0.0361676	20	6	3.73408	0.292147	0.0455438	20	12	1.50082
FECH	0.292033	0.0361676	20	18	3.62305	0.10826	0.00793338	20	2	3.64301
RNF38	0.292033	0.0361676	20	6	3.54446	0.292147	0.0455438	20	12	2.48167
SLC52A2	0.292033	0.0361676	20	16	3.43506	0.338068	0.0570129	20	2	1.97678
UBE2E1	0.292033	0.0361676	24	8	3.43215	0.139756	0.0135121	24	0	1.57269
ZNF777	0.292033	0.0361676	20	18	2.97137	0.0841623	0.0045241	20	2	1.84009
TARBP2	0.292033	0.0361676	20	18	2.89602	0.162118	0.0174524	20	2	2.24757
RNMT	0.292033	0.0361676	20	6	2.64529	0.0463238	0.000689038	20	12	2.02063
MYNN	0.292033	0.0361676	20	6	2.57838	0.0599869	0.00183621	20	12	2.72805
PAF1	0.292033	0.0361676	20	14	2.49585	0.0506466	0.000964212	20	0	3.1858
CHD2	0.292033	0.0361676	20	16	2.18791	0.393129	0.0709607	28	22	0.998942
MAPK9	0.292033	0.0361676	20	6	2.04946	0.139756	0.0135121	20	12	1.74624
MON2	0.292033	0.0361676	20	6	1.90373	0.292147	0.0455438	20	12	1.54734
DSCC1	0.292033	0.0361676	28	8	1.80102	0.453324	0.087827	28	2	1.31514
ACD	0.292033	0.0361676	20	16	1.72486	0.186876	0.0223929	20	2	1.58404
ZBTB44	0.292033	0.0361676	20	6	1.71501	0.094976	0.00601355	20	12	1.82141
TTC4	0.292033	0.0361676	24	10	1.59747	0.0463238	0.000689038	28	4	1.62589
UCK1	0.292033	0.0361676	20	18	1.4431	0.0378049	0.000236654	20	2	1.24538
CYLD	0.292033	0.0361676	20	6	1.41546	0.0599869	0.00183621	20	12	1.56731
REPS1	0.292033	0.0361676	24	6	1.39456	0.216879	0.0285478	20	12	0.901605
LARS2	0.292033	0.0361676	20	18	1.34054	0.251455	0.0361676	20	2	0.988378
LOC101907544	0.292033	0.0361676	20	6	1.31937	0.0841623	0.0045241	20	12	1.01349
LOC112446383	0.292033	0.0361676	20	14	1.25147	0.186876	0.0223929	20	0	3.56403
TCTN1	0.292033	0.0361676	20	6	1.1707	0.453324	0.087827	20	12	1.14913
ZFAND2A	0.292033	0.0361676	28	16	1.15413	0.251455	0.0361676	20	0	0.691894
TRAF2	0.292033	0.0361676	20	16	1.08348	0.453324	0.087827	20	2	1.09247
ZXDC	0.292033	0.0361676	20	14	1.00706	0.338068	0.0570129	20	2	0.977767
LRRC14	0.292033	0.0361676	20	18	1.0069	0.292147	0.0455438	20	2	0.456122
LOC541276	0.292033	0.0361676	20	18	0.79524	0.251455	0.0361676	28	24	0.305486
YIPF4	0.292033	0.0361676	20	6	0.756632	0.123032	0.0103902	20	12	0.810356
EPS15L1	0.292033	0.0361676	20	14	0.634112	0.123032	0.0103902	20	2	0.738105
NAT1	0.292033	0.0361676	20	4	0.565132	0.0386143	0.000341514	20	10	1.35191
LMTK3	0.292033	0.0361676	20	16	0.535757	0.123032	0.0103902	20	0	0.586378
POFUT1	0.292033	0.0361676	28	8	0.507	0.094976	0.00601355	28	2	1.05836
MKS1	0.292033	0.0361676	20	18	0.331149	0.186876	0.0223929	20	0	0.273294
ZNF713	0.292033	0.0361676	20	6	0.287112	0.0745301	0.00337713	20	12	0.296183
ZNF248	0.292033	0.0361676	20	6	0.260401	0.186876	0.0223929	20	12	0.395814
LOC100297056	0.292033	0.0361676	20	12	0.163374	0.453324	0.087827	28	22	0.19194
AQP11	0.292033	0.0361676	20	8	0.15135	0.094976	0.00601355	20	14	0.0337176
PROCA1	0.292033	0.0361676	24	20	0.148913	0.10826	0.00793338	20	2	0.152518
COL5A3	0.292033	0.0361676	20	0	0.142014	0.216879	0.0285478	28	20	0.468571
SRRM5	0.292033	0.0361676	20	14	0.131941	0.453324	0.087827	28	22	0.099661
LOC100335990	0.292033	0.0361676	24	20	0.111576	0.139756	0.0135121	20	0	0.166615
LOC614695	0.328895	0.0408557	20	16	0.686483	0.139756	0.0119511	20	0	0.574073
COX1	0.336816	0.0455438	20	6	1978.27	0.338068	0.0570129	20	12	2231.42
MMP14	0.336816	0.0455438	20	18	36.004	0.251455	0.0361676	20	2	25.9085
-	0.336816	0.0455438	28	26	30.773	0.393129	0.0709607	28	10	22.7262
CTTN	0.336816	0.0455438	20	16	24.8494	0.10826	0.00793338	20	2	14.7828
IPO7	0.336816	0.0455438	20	6	23.1837	0.10826	0.00793338	20	12	15.7243
TIMM8B	0.336816	0.0455438	20	16	20.2072	0.0745301	0.00337713	20	2	19.5894
COPE	0.336816	0.0455438	20	18	17.85	0.139756	0.0135121	20	2	7.1879
MYL9	0.336816	0.0455438	20	18	12.5375	0.10826	0.00793338	20	2	14.7515
C10H14orf1	0.336816	0.0455438	20	16	10.5633	0.0841623	0.0045241	20	2	6.6958
ANXA7	0.336816	0.0455438	20	6	10.4167	0.10826	0.00793338	20	12	9.70603
TWF2	0.336816	0.0455438	20	16	9.10157	0.123032	0.0103902	20	0	6.54391
ADAM10	0.336816	0.0455438	24	6	8.99386	0.338068	0.0570129	20	12	9.23876
LOC112445988	0.336816	0.0455438	20	16	8.44759	0.0546983	0.00133663	20	2	7.34074
RTL8C	0.336816	0.0455438	20	16	8.16138	0.338068	0.0570129	20	0	7.08424
ATP6V1A	0.336816	0.0455438	20	6	7.86958	0.0745301	0.00337713	20	12	10.8145
STK25	0.336816	0.0455438	20	18	7.49208	0.139756	0.0135121	20	2	4.16088
RNF11	0.336816	0.0455438	20	6	7.27508	0.162118	0.0174524	20	12	5.63683
UBALD1	0.336816	0.0455438	20	14	6.75148	0.251455	0.0361676	20	2	5.19145
NSA2	0.336816	0.0455438	24	8	6.71533	0.292147	0.0455438	28	0	9.05731
CNOT3	0.336816	0.0455438	20	16	5.84032	0.0506466	0.000964212	20	2	3.65159
ATP6V1B2	0.336816	0.0455438	20	6	5.77188	0.186876	0.0223929	20	12	5.74127
SPPL2A	0.336816	0.0455438	20	6	5.74572	0.0841623	0.0045241	20	12	5.2092
LOC100139115	0.336816	0.0455438	20	18	5.57847	0.453324	0.087827	20	2	3.59676
MLLT1	0.336816	0.0455438	20	16	5.55108	0.10826	0.00793338	20	2	3.11699
ITCH	0.336816	0.0455438	20	6	5.09953	0.0546983	0.00133663	20	12	4.35705
TMEM87B	0.336816	0.0455438	20	6	5.0536	0.0745301	0.00337713	20	12	5.21231
KDELR3	0.336816	0.0455438	28	26	5.04069	0.453324	0.087827	20	12	6.56445
LOC112442484	0.336816	0.0455438	20	16	4.84897	0.292147	0.0455438	20	2	1.95631
DPF2	0.336816	0.0455438	20	18	4.66769	0.123032	0.0103902	20	2	3.50219
RIOK3	0.336816	0.0455438	20	6	4.58765	0.0656258	0.00250066	20	12	3.46354
RASA1	0.336816	0.0455438	20	6	4.44291	0.139756	0.0135121	20	12	2.85752
PCSK7	0.336816	0.0455438	20	18	4.32217	0.0841623	0.0045241	20	2	1.92093
MEN1	0.336816	0.0455438	20	18	4.09675	0.0386143	0.000341514	20	2	4.30292
B3GAT3	0.336816	0.0455438	20	0	4.07878	0.251455	0.0361676	28	20	6.65997
LOC100296952	0.336816	0.0455438	20	12	4.06172	0.292147	0.0455438	20	0	9.353
LRRC8E	0.336816	0.0455438	20	16	3.90705	0.453324	0.087827	28	22	1.39676
CDK16	0.336816	0.0455438	20	18	3.86382	0.162118	0.0174524	20	0	2.12279
TCF12	0.336816	0.0455438	20	6	3.21353	0.0599869	0.00183621	20	12	2.8107
SPA17	0.336816	0.0455438	20	14	3.13279	0.251455	0.0361676	20	0	2.63435
CEP170	0.336816	0.0455438	24	6	3.09793	0.0656258	0.00250066	20	12	4.88949
GALT	0.336816	0.0455438	24	18	3.04374	0.453324	0.087827	20	2	1.82691
SNX14	0.336816	0.0455438	20	6	3.03712	0.251455	0.0361676	20	12	3.84734
NAMPT	0.336816	0.0455438	20	6	2.98274	0.393129	0.0709607	20	12	2.13583
MRPL30	0.336816	0.0455438	20	12	2.94033	0.186876	0.0223929	28	0	5.61646
LOC785873	0.336816	0.0455438	20	16	2.89358	0.10826	0.00793338	20	2	2.24216
ARHGAP23	0.336816	0.0455438	20	18	2.88523	0.251455	0.0361676	20	2	1.33349
COX7A1	0.336816	0.0455438	20	18	2.84602	0.338068	0.0570129	20	2	1.19048
RBM27	0.336816	0.0455438	20	6	2.80102	0.186876	0.0223929	20	12	1.66298
SUCO	0.336816	0.0455438	20	6	2.75932	0.0745301	0.00337713	20	12	2.97442
PAGR1	0.336816	0.0455438	20	14	2.57902	0.0841623	0.0045241	20	2	2.15777
TESK1	0.336816	0.0455438	20	18	2.53052	0.186876	0.0223929	20	2	2.02617
CRBN	0.336816	0.0455438	20	6	2.40396	0.338068	0.0570129	20	12	3.75733
LRRC47	0.336816	0.0455438	20	14	2.36701	0.162118	0.0174524	20	2	1.37039
TMEM183A	0.336816	0.0455438	24	6	2.2826	0.453324	0.087827	20	14	0.751939
GUF1	0.336816	0.0455438	20	6	2.24141	0.338068	0.0570129	20	12	1.42349
RSRC2	0.336816	0.0455438	20	10	2.16787	0.393129	0.0709607	28	0	2.39338
COPG2	0.336816	0.0455438	20	6	2.08945	0.216879	0.0285478	20	12	2.43064
WDR74	0.336816	0.0455438	20	18	2.05849	0.216879	0.0285478	20	2	2.6341
TAF6	0.336816	0.0455438	20	16	2.05834	0.0419263	0.000487585	24	22	1.81096
FBH1	0.336816	0.0455438	20	16	1.96416	0.162118	0.0174524	28	22	1.19821
SNX24	0.336816	0.0455438	20	6	1.84812	0.0656258	0.00250066	20	12	1.84943
MAMDC2	0.336816	0.0455438	20	2	1.83972	0.292147	0.0455438	28	16	1.59721
BMPR1A	0.336816	0.0455438	20	6	1.7701	0.0656258	0.00250066	20	12	1.63274
ARPIN	0.336816	0.0455438	20	18	1.63232	0.0546983	0.00133663	20	2	0.930801
PHKB	0.336816	0.0455438	20	6	1.61372	0.123032	0.0103902	20	12	1.22329
SSBP4	0.336816	0.0455438	20	16	1.5528	0.0841623	0.0045241	24	22	1.87645
PRKACB	0.336816	0.0455438	20	6	1.49168	0.251455	0.0361676	20	12	0.88316
AP5M1	0.336816	0.0455438	20	6	1.48715	0.10826	0.00793338	20	12	1.36658
PCGF2	0.336816	0.0455438	20	16	1.47508	0.0386143	0.000341514	28	22	1.66806
PCDHB8	0.336816	0.0455438	20	6	1.2765	0.123032	0.0103902	20	12	1.22823
SLC35A2	0.336816	0.0455438	20	16	1.23314	0.251455	0.0361676	20	2	0.979951
TMEM51	0.336816	0.0455438	28	16	1.18778	0.139756	0.0135121	20	4	0.405932
FAM193B	0.336816	0.0455438	20	18	1.17923	0.216879	0.0285478	20	2	0.848298
ZDHHC15	0.336816	0.0455438	20	6	1.17309	0.251455	0.0361676	20	12	1.31414
MLKL	0.336816	0.0455438	28	4	0.862468	0.453324	0.087827	20	14	0.296962
FGFRL1	0.336816	0.0455438	24	18	0.5869	0.0841623	0.0045241	20	2	0.377466
SGF29	0.336816	0.0455438	20	18	0.500053	0.251455	0.0361676	20	0	0.658114
LOC616051	0.336816	0.0455438	20	14	0.496351	0.292147	0.0455438	20	0	0.997192
SYN1	0.336816	0.0455438	20	12	0.495245	0.453324	0.087827	24	18	0.263679
ASTE1	0.336816	0.0455438	20	6	0.491117	0.393129	0.0709607	28	14	0.297802
TM7SF3	0.336816	0.0455438	28	2	0.385763	0.10826	0.00793338	28	8	0.585225
KLHL40	0.336816	0.0455438	20	16	0.349671	0.251455	0.0361676	24	22	0.361091
GPR173	0.336816	0.0455438	28	22	0.261915	0.251455	0.0361676	20	10	0.603747
CPXM2	0.336816	0.0455438	20	18	0.24499	0.123032	0.0103902	20	0	0.218275
MYH6	0.336816	0.0455438	20	16	0.152944	0.251455	0.0361676	20	2	0.121292
FRAT2	0.336816	0.0455438	20	14	0.147829	0.139756	0.0135121	20	0	0.176149
RNF17	0.336816	0.0455438	28	2	0.113906	0.453324	0.087827	28	8	0.13396
LOC101901983	0.336816	0.0455438	28	22	0.0478549	0.338068	0.0570129	20	10	0.0716825
LOC112447030	0.378421	0.0512784	28	2	0.0386974	0.453324	0.087827	20	18	0.0364038
RPS2	0.389538	0.0570129	20	18	508.027	0.453324	0.087827	20	2	225.181
RPS28	0.389538	0.0570129	20	14	157.448	0.094976	0.00601355	20	0	235.028
HSPB1	0.389538	0.0570129	20	14	83.6842	0.0841623	0.0045241	20	2	79.9149
LGALS1	0.389538	0.0570129	24	18	82.1444	0.0656258	0.00250066	20	2	81.734
RAB1B	0.389538	0.0570129	20	18	27.2079	0.0599869	0.00183621	20	2	16.676
SRSF9	0.389538	0.0570129	20	16	20.9341	0.162118	0.0174524	20	2	16.5044
AP1S1	0.389538	0.0570129	20	16	20.7903	0.0745301	0.00337713	20	2	15.5467
DYNC1I2	0.389538	0.0570129	20	6	19.3242	0.251455	0.0361676	20	12	15.9713
CLTB	0.389538	0.0570129	20	18	16.4738	0.393129	0.0709607	20	2	8.71126
DPYSL3	0.389538	0.0570129	20	16	13.7919	0.453324	0.087827	28	10	8.50475
AAMP	0.389538	0.0570129	20	18	13.4377	0.0656258	0.00250066	20	2	10.5889
SMTN	0.389538	0.0570129	20	16	13.1929	0.216879	0.0285478	20	2	9.07509
FKBP2	0.389538	0.0570129	20	16	12.6508	0.10826	0.00793338	20	2	7.36374
DMWD	0.389538	0.0570129	20	18	10.5391	0.0506466	0.000964212	20	2	6.10642
SF3B1	0.389538	0.0570129	20	6	10.2983	0.186876	0.0223929	20	12	8.39765
VPS37B	0.389538	0.0570129	20	16	9.84387	0.139756	0.0135121	20	2	6.08393
LOC514181	0.389538	0.0570129	20	18	9.84186	0.0546983	0.00133663	20	2	9.17427
ADD1	0.389538	0.0570129	20	18	9.75979	0.10826	0.00793338	20	2	6.19464
PDS5A	0.389538	0.0570129	20	6	9.44535	0.139756	0.0135121	20	12	6.74868
NDUFA2	0.389538	0.0570129	20	16	8.57757	0.216879	0.0285478	20	2	6.24227
PHRF1	0.389538	0.0570129	20	16	8.23685	0.123032	0.0103902	20	2	3.39009
AP1S3	0.389538	0.0570129	20	6	7.90016	0.338068	0.0570129	20	12	3.86649
COTL1	0.389538	0.0570129	20	14	7.45704	0.0386143	0.000341514	28	22	5.22459
PAK4	0.389538	0.0570129	20	18	5.48875	0.0546983	0.00133663	20	2	3.67642
NAPA	0.389538	0.0570129	20	16	5.19156	0.162118	0.0174524	20	0	7.39318
ACOX1	0.389538	0.0570129	20	6	5.13176	0.0656258	0.00250066	20	12	4.92699
TRPM7	0.389538	0.0570129	20	6	4.90995	0.186876	0.0223929	20	12	4.43339
STK11	0.389538	0.0570129	20	16	4.7806	0.453324	0.087827	20	0	2.85958
PPP1R37	0.389538	0.0570129	20	16	4.72342	0.338068	0.0570129	28	22	1.95398
LOC101902937	0.389538	0.0570129	20	4	4.62201	0.251455	0.0361676	20	10	6.42247
CLPX	0.389538	0.0570129	20	6	4.54562	0.453324	0.087827	20	12	1.83395
MAPKAPK3	0.389538	0.0570129	20	16	4.4836	0.162118	0.0174524	20	2	2.05258
EXTL2	0.389538	0.0570129	20	6	4.35579	0.0656258	0.00250066	20	12	3.98549
TSC22D4	0.389538	0.0570129	20	18	4.13468	0.338068	0.0570129	20	2	1.64123
GRB2	0.389538	0.0570129	20	16	4.01911	0.251455	0.0361676	20	2	2.5665
YME1L1	0.389538	0.0570129	20	6	3.80128	0.338068	0.0570129	20	12	4.03869
CMTR2	0.389538	0.0570129	20	6	3.78347	0.292147	0.0455438	20	12	3.45412
COQ4	0.389538	0.0570129	20	18	3.45195	0.0599869	0.00183621	20	2	2.92085
TRIM33	0.389538	0.0570129	20	6	3.41542	0.216879	0.0285478	20	12	2.34058
CCDC71	0.389538	0.0570129	20	18	3.31765	0.338068	0.0570129	20	2	1.62278
UBXN2A	0.389538	0.0570129	20	6	3.24674	0.162118	0.0174524	20	12	2.56583
EMP1	0.389538	0.0570129	24	12	2.98529	0.393129	0.0709607	20	0	3.70717
MRPL54	0.389538	0.0570129	20	18	2.91203	0.0841623	0.0045241	20	2	2.95359
ZNF574	0.389538	0.0570129	20	18	2.87724	0.216879	0.0285478	20	0	2.60519
CCDC106	0.389538	0.0570129	20	18	2.79378	0.0841623	0.0045241	20	0	2.50764
KIAA0141	0.389538	0.0570129	20	18	2.68501	0.453324	0.087827	20	2	1.97465
DPP8	0.389538	0.0570129	20	6	2.53817	0.0745301	0.00337713	20	12	2.21806
RAF1	0.389538	0.0570129	20	16	2.50521	0.453324	0.087827	20	2	2.39541
GNL3L	0.389538	0.0570129	20	18	2.34001	0.186876	0.0223929	20	2	3.12513
ACBD5	0.389538	0.0570129	20	6	2.26967	0.393129	0.0709607	20	12	2.02114
THAP11	0.389538	0.0570129	20	16	2.2016	0.338068	0.0570129	20	2	2.51353
HSD17B8	0.389538	0.0570129	20	18	2.14381	0.338068	0.0570129	20	2	1.71566
CABLES2	0.389538	0.0570129	20	16	2.06626	0.0745301	0.00337713	28	22	1.71987
FXR1	0.389538	0.0570129	20	6	2.04222	0.0656258	0.00250066	20	12	1.74789
GINM1	0.389538	0.0570129	20	6	2.02832	0.292147	0.0455438	20	12	1.5633
RNASEH1	0.389538	0.0570129	20	18	2.0265	0.186876	0.0223929	20	2	1.62421
HSPA4L	0.389538	0.0570129	20	6	1.9559	0.0745301	0.00337713	20	12	1.35467
SHARPIN	0.389538	0.0570129	20	16	1.89127	0.139756	0.0135121	20	2	1.28781
SMIM12	0.389538	0.0570129	20	16	1.87149	0.0745301	0.00337713	20	2	2.50007
GLYR1	0.389538	0.0570129	20	16	1.80351	0.186876	0.0223929	20	2	1.36085
ODF2	0.389538	0.0570129	20	18	1.7913	0.338068	0.0570129	20	0	1.31119
MAP3K1	0.389538	0.0570129	20	6	1.71594	0.123032	0.0103902	20	12	1.208
LOC112445076	0.389538	0.0570129	20	6	1.55135	0.139756	0.0135121	20	12	2.25045
KIFAP3	0.389538	0.0570129	20	6	1.31771	0.10826	0.00793338	20	12	1.8249
CREBL2	0.389538	0.0570129	20	6	1.23145	0.0419263	0.000487585	20	12	1.49374
NUFIP1	0.389538	0.0570129	24	10	1.10748	0.292147	0.0455438	28	2	0.580262
PRSS8	0.389538	0.0570129	24	0	0.99806	0.292147	0.0455438	28	22	3.13591
RPAP2	0.389538	0.0570129	20	6	0.989885	0.0599869	0.00183621	20	12	0.790534
ZBTB12	0.389538	0.0570129	20	18	0.981316	0.453324	0.087827	20	2	0.315641
LOC782673	0.389538	0.0570129	20	18	0.962342	0.393129	0.0709607	20	0	1.07636
RAB7B	0.389538	0.0570129	28	16	0.856752	0.216879	0.0285478	28	22	0.941791
ZNF677	0.389538	0.0570129	20	6	0.792614	0.0546983	0.00133663	20	12	0.939662
GTPBP3	0.389538	0.0570129	20	18	0.766017	0.338068	0.0570129	20	2	0.766187
WHRN	0.389538	0.0570129	20	16	0.625046	0.453324	0.087827	28	22	0.324683
LOC112446408	0.389538	0.0570129	28	16	0.577933	0.393129	0.0709607	20	0	0.846263
KIF27	0.389538	0.0570129	20	6	0.491402	0.251455	0.0361676	20	12	0.579671
C15H11orf52	0.389538	0.0570129	28	18	0.472955	0.338068	0.0570129	20	4	0.159835
ZFP30	0.389538	0.0570129	20	6	0.271653	0.0386143	0.000341514	20	12	0.504726
LOC101905708	0.389538	0.0570129	24	18	0.242071	0.393129	0.0709607	24	8	0.107341
FYN	0.389538	0.0570129	20	16	0.239477	0.0745301	0.00337713	20	0	0.337221
RELB	0.389538	0.0570129	24	16	0.231473	0.094976	0.00601355	28	22	0.33565
CIART	0.389538	0.0570129	28	6	0.209142	0.123032	0.0103902	28	0	0.19696
C7H19orf57	0.389538	0.0570129	20	18	0.0691571	0.393129	0.0709607	20	2	0.0843051
MST1	0.435904	0.0639868	24	20	0.06489	0.328146	0.0512784	20	2	0.0399501
-	0.450868	0.0709607	28	0	42.3803	0.123032	0.0103902	28	10	62.7665
PRMT1	0.450868	0.0709607	28	6	33.5546	0.216879	0.0285478	20	0	40.0215
FURIN	0.450868	0.0709607	20	16	18.3752	0.0656258	0.00250066	20	2	9.75779
TWF1	0.450868	0.0709607	20	6	15.0502	0.186876	0.0223929	20	12	10.1339
VEGFB	0.450868	0.0709607	20	16	15.0012	0.10826	0.00793338	20	2	10.3906
CCDC85B	0.450868	0.0709607	28	8	12.4985	0.393129	0.0709607	20	0	11.1446
UBAC1	0.450868	0.0709607	20	16	12.082	0.0841623	0.0045241	20	2	6.54985
MAF1	0.450868	0.0709607	20	16	11.9241	0.162118	0.0174524	20	2	5.88563
ELOVL7	0.450868	0.0709607	20	6	10.975	0.10826	0.00793338	20	12	16.2974
BLOC1S1	0.450868	0.0709607	20	14	10.3198	0.162118	0.0174524	20	0	11.1265
ERF	0.450868	0.0709607	20	18	10.0484	0.0841623	0.0045241	20	2	9.40602
NDFIP1	0.450868	0.0709607	20	6	9.51729	0.0378049	0.000236654	20	12	10.0386
ROCK2	0.450868	0.0709607	20	6	7.40659	0.139756	0.0135121	20	12	4.11138
SCFD1	0.450868	0.0709607	20	6	7.06215	0.251455	0.0361676	20	12	3.70249
TBCA	0.450868	0.0709607	20	10	6.97916	0.216879	0.0285478	20	0	10.2516
LUC7L	0.450868	0.0709607	20	16	6.6419	0.0506466	0.000964212	28	22	7.76778
ATP2C1	0.450868	0.0709607	20	6	6.50941	0.162118	0.0174524	20	12	8.37942
CHCHD1	0.450868	0.0709607	20	16	6.41479	0.0463238	0.000689038	20	2	8.12478
TNKS2	0.450868	0.0709607	20	6	6.00029	0.0506466	0.000964212	20	12	5.10094
GSK3A	0.450868	0.0709607	20	14	5.34341	0.094976	0.00601355	20	0	6.72684
KEAP1	0.450868	0.0709607	20	18	4.93707	0.094976	0.00601355	20	2	2.22384
ACOT8	0.450868	0.0709607	20	18	4.90771	0.251455	0.0361676	20	2	2.02013
LDB1	0.450868	0.0709607	20	16	4.85456	0.094976	0.00601355	28	22	5.17106
SMG9	0.450868	0.0709607	20	16	4.75111	0.139756	0.0135121	20	0	5.64166
RNF40	0.450868	0.0709607	20	18	4.68143	0.251455	0.0361676	20	2	1.57438
KCTD10	0.450868	0.0709607	20	16	4.62318	0.393129	0.0709607	20	2	2.25563
FNIP1	0.450868	0.0709607	20	6	4.19678	0.094976	0.00601355	20	12	3.24115
EXOC1	0.450868	0.0709607	20	6	3.79149	0.0656258	0.00250066	20	12	4.62033
SH3GL1	0.450868	0.0709607	20	16	3.70643	0.0386143	0.000341514	20	2	3.71298
FNBP1L	0.450868	0.0709607	20	6	3.65532	0.338068	0.0570129	20	12	3.93702
CTDSP1	0.450868	0.0709607	20	18	3.58441	0.292147	0.0455438	20	2	1.30037
SLC36A4	0.450868	0.0709607	20	6	3.27817	0.0841623	0.0045241	20	12	1.87481
SART3	0.450868	0.0709607	20	16	3.23679	0.393129	0.0709607	20	2	2.2513
NIPSNAP1	0.450868	0.0709607	28	24	2.93115	0.393129	0.0709607	28	16	2.60766
POLK	0.450868	0.0709607	20	6	2.63168	0.10826	0.00793338	20	12	1.63685
TRMT13	0.450868	0.0709607	20	6	2.43672	0.453324	0.087827	20	12	2.06509
SNX21	0.450868	0.0709607	20	18	2.41908	0.0656258	0.00250066	20	0	1.92006
ZNF593	0.450868	0.0709607	20	14	2.33064	0.0656258	0.00250066	20	0	5.08606
TMEM184B	0.450868	0.0709607	20	18	2.31299	0.453324	0.087827	20	2	1.48396
AMPD2	0.450868	0.0709607	20	16	2.30481	0.453324	0.087827	20	0	1.20169
MAEA	0.450868	0.0709607	20	16	2.25557	0.251455	0.0361676	28	22	1.92282
EFCAB14	0.450868	0.0709607	20	6	2.19247	0.094976	0.00601355	20	12	1.70315
CHKA	0.450868	0.0709607	28	14	2.02654	0.292147	0.0455438	28	22	3.55011
BRI3	0.450868	0.0709607	20	16	1.95559	0.251455	0.0361676	20	2	0.981298
LENG1	0.450868	0.0709607	20	16	1.91219	0.139756	0.0135121	20	2	1.27749
CORO7	0.450868	0.0709607	20	16	1.79103	0.162118	0.0174524	20	0	1.14142
VPS54	0.450868	0.0709607	20	6	1.75889	0.139756	0.0135121	20	12	1.31132
TRIOBP	0.450868	0.0709607	20	16	1.72532	0.338068	0.0570129	28	22	0.841175
C16H1orf174	0.450868	0.0709607	24	16	1.72272	0.393129	0.0709607	28	22	1.73683
SNAP29	0.450868	0.0709607	20	16	1.65646	0.186876	0.0223929	20	2	1.49182
NAA38	0.450868	0.0709607	20	18	1.64928	0.0841623	0.0045241	20	2	1.3141
ZMYM6	0.450868	0.0709607	20	6	1.60844	0.251455	0.0361676	20	12	1.39885
XXYLT1	0.450868	0.0709607	20	18	1.55774	0.0506466	0.000964212	20	2	1.07422
ACP6	0.450868	0.0709607	24	18	1.4954	0.251455	0.0361676	20	2	1.48291
EIF2D	0.450868	0.0709607	20	16	1.4826	0.186876	0.0223929	20	2	1.10379
GOLGA5	0.450868	0.0709607	20	6	1.39825	0.162118	0.0174524	20	12	1.9581
MAD2L2	0.450868	0.0709607	28	8	1.37591	0.338068	0.0570129	20	2	1.23195
LRRC15	0.450868	0.0709607	20	12	1.23472	0.251455	0.0361676	28	6	0.669754
LOC784322	0.450868	0.0709607	24	6	1.23334	0.123032	0.0103902	20	12	1.00987
NR1D2	0.450868	0.0709607	28	2	1.07251	0.123032	0.0103902	20	12	1.67357
TGDS	0.450868	0.0709607	20	6	1.04161	0.292147	0.0455438	20	12	0.768404
PAPD7	0.450868	0.0709607	20	16	1.02558	0.186876	0.0223929	20	2	2.09567
STXBP5	0.450868	0.0709607	20	6	0.988301	0.0841623	0.0045241	20	12	0.791805
KANSL1L	0.450868	0.0709607	20	6	0.884825	0.0386143	0.000341514	20	12	1.67196
NDRG3	0.450868	0.0709607	20	6	0.830234	0.0745301	0.00337713	20	12	1.69587
TRIM23	0.450868	0.0709607	20	6	0.815076	0.10826	0.00793338	20	12	1.0373
LOC101902644	0.450868	0.0709607	20	16	0.792778	0.0841623	0.00395062	20	0	0.528052
DENND1B	0.450868	0.0709607	28	2	0.616259	0.338068	0.0570129	20	10	0.854829
RABGAP1L	0.450868	0.0709607	20	6	0.601796	0.0386143	0.000341514	20	12	0.880003
LOC100138449	0.450868	0.0709607	28	8	0.599791	0.139756	0.0135121	28	2	0.689064
TFCP2L1	0.450868	0.0709607	28	22	0.549324	0.0841623	0.0045241	28	16	0.439754
LOC618733	0.450868	0.0709607	20	16	0.518648	0.123032	0.0103902	20	2	0.276696
TAF4	0.450868	0.0709607	20	14	0.388785	0.0378049	0.000236654	20	0	0.765425
ZNF436	0.450868	0.0709607	28	22	0.203894	0.0841623	0.0045241	20	12	0.955236
TRIQK	0.450868	0.0709607	20	6	0.13134	0.0656258	0.00250066	20	12	0.256067
LOC523389	0.450868	0.0709607	28	22	0.062186	0.453324	0.087827	20	14	0.0884781
LOC112444174	0.450868	0.0709607	28	20	0.0215523	0.094976	0.00526883	24	14	0.0438007
LOC112448555	0.503257	0.0793939	20	8	0.0449751	0.503803	0.0979685	28	24	0.0868862
RPL37	0.521319	0.087827	20	16	195.011	0.0841623	0.0045241	20	2	215.226
HMGA1	0.521319	0.087827	20	16	166.941	0.123032	0.0103902	20	0	135.379
CNN2	0.521319	0.087827	20	16	42.7586	0.216879	0.0285478	20	2	20.9308
ATP5IF1	0.521319	0.087827	20	14	40.0543	0.0656258	0.00250066	20	2	48.6774
KIF5B	0.521319	0.087827	20	6	23.0545	0.251455	0.0361676	20	12	12.3392
BAG6	0.521319	0.087827	20	18	22.1499	0.393129	0.0709607	20	2	13.1521
LOC101907965	0.521319	0.087827	20	16	15.9596	0.251455	0.0361676	20	2	14.1305
FAM129B	0.521319	0.087827	20	16	15.6535	0.139756	0.0135121	20	2	8.12091
TMEM41B	0.521319	0.087827	20	6	13.347	0.139756	0.0135121	20	12	6.81678
PAFAH1B2	0.521319	0.087827	20	6	12.8304	0.0841623	0.0045241	20	12	15.3727
EFR3A	0.521319	0.087827	20	6	12.5182	0.0599869	0.00183621	20	12	9.93644
MOB1A	0.521319	0.087827	20	6	10.7115	0.123032	0.0103902	20	12	6.96494
MRPS25	0.521319	0.087827	20	16	10.6535	0.139756	0.0135121	20	2	7.40801
TMEM127	0.521319	0.087827	20	18	9.22641	0.292147	0.0455438	20	2	4.07067
CHKB	0.521319	0.087827	20	16	8.58988	0.123032	0.0103902	20	0	6.52923
AVPI1	0.521319	0.087827	28	18	8.07779	0.453324	0.087827	20	4	3.49076
MAP2K2	0.521319	0.087827	20	16	8.02231	0.393129	0.0709607	20	2	2.85613
EWSR1	0.521319	0.087827	20	18	7.5467	0.123032	0.0103902	20	2	12.3823
CUL4A	0.521319	0.087827	20	18	7.51187	0.162118	0.0174524	20	2	2.87916
ATL3	0.521319	0.087827	20	6	7.42258	0.139756	0.0135121	20	12	12.496
MAGOH	0.521319	0.087827	28	6	7.41317	0.338068	0.0570129	24	0	5.90343
DRAM2	0.521319	0.087827	20	6	6.99532	0.139756	0.0135121	20	12	5.15949
BCLAF1	0.521319	0.087827	28	2	5.98753	0.216879	0.0285478	28	8	5.96641
LRRC8C	0.521319	0.087827	20	6	5.89179	0.216879	0.0285478	20	12	4.9695
COX17	0.521319	0.087827	20	14	5.59588	0.139756	0.0135121	20	2	4.79106
CENPS	0.521319	0.087827	28	8	5.54635	0.453324	0.087827	28	2	6.80837
CIZ1	0.521319	0.087827	20	18	5.38015	0.10826	0.00793338	20	2	2.76756
GIT1	0.521319	0.087827	20	18	5.10481	0.453324	0.087827	20	2	2.51811
LOC112442687	0.521319	0.087827	20	16	4.81527	0.186876	0.0223929	20	0	3.78204
RING1	0.521319	0.087827	20	16	4.80568	0.393129	0.0709607	20	2	4.02802
BAG3	0.521319	0.087827	20	16	4.67705	0.162118	0.0174524	28	22	4.0869
ARFIP2	0.521319	0.087827	20	16	4.65755	0.139756	0.0135121	20	2	3.90672
IFITM3	0.521319	0.087827	28	16	4.6463	0.0332559	0.000109819	28	22	11.6883
IFNAR1	0.521319	0.087827	20	6	4.53833	0.139756	0.0135121	20	12	5.07196
KLF16	0.521319	0.087827	20	16	4.32295	0.216879	0.0285478	20	2	3.60534
DHX30	0.521319	0.087827	20	16	3.71557	0.0745301	0.00337713	20	2	2.64487
GPR137B	0.521319	0.087827	20	6	3.63385	0.0656258	0.00250066	20	12	4.06682
YIPF6	0.521319	0.087827	20	6	3.59685	0.0656258	0.00250066	20	12	4.50283
SLC39A13	0.521319	0.087827	20	16	3.01513	0.251455	0.0361676	28	22	2.8421
CUL5	0.521319	0.087827	20	6	3.00726	0.139756	0.0135121	20	12	2.71568
TBX18	0.521319	0.087827	28	2	2.91875	0.216879	0.0285478	28	10	2.61086
HDDC3	0.521319	0.087827	20	16	2.72415	0.0546983	0.00133663	20	2	2.26692
TSEN54	0.521319	0.087827	20	18	2.70165	0.094976	0.00601355	20	2	3.01189
MED15	0.521319	0.087827	20	16	2.61866	0.0841623	0.0045241	20	2	2.4147
PCED1A	0.521319	0.087827	20	16	2.40374	0.094976	0.00601355	20	2	2.09242
STAU2	0.521319	0.087827	20	6	2.3278	0.0463238	0.000689038	20	12	3.218
CEP290	0.521319	0.087827	20	6	2.31991	0.0745301	0.00337713	20	12	1.53478
BCL2L12	0.521319	0.087827	20	16	2.30146	0.10826	0.00793338	28	22	3.15578
MAP3K20	0.521319	0.087827	20	4	2.11996	0.186876	0.0223929	20	12	1.57118
FRS2	0.521319	0.087827	20	6	2.09416	0.292147	0.0455438	20	12	1.52615
NAGPA	0.521319	0.087827	20	18	1.96315	0.0656258	0.00250066	20	2	1.40587
CCP110	0.521319	0.087827	20	6	1.95637	0.0419263	0.000487585	20	12	1.02906
MCOLN1	0.521319	0.087827	20	18	1.94612	0.0165307	1.28163e-05	20	2	2.60592
PUF60	0.521319	0.087827	20	18	1.90511	0.139756	0.0135121	20	2	1.58269
VARS2	0.521319	0.087827	20	16	1.74784	0.162118	0.0174524	20	2	1.34092
SSU72	0.521319	0.087827	28	16	1.74004	0.0546983	0.00133663	28	22	3.92283
NABP1	0.521319	0.087827	20	6	1.60029	0.251455	0.0361676	20	12	0.816754
PWWP2B	0.521319	0.087827	20	18	1.58442	0.0656258	0.00250066	20	2	0.945816
BRPF1	0.521319	0.087827	20	16	1.55897	0.292147	0.0455438	20	0	1.53707
ZC3H12A	0.521319	0.087827	20	16	1.34564	0.162118	0.0174524	28	22	1.18063
LOC101903604	0.521319	0.087827	20	14	1.12266	0.251455	0.0361676	20	2	1.56062
TMEM67	0.521319	0.087827	20	4	1.09575	0.393129	0.0709607	20	12	0.713117
CPSF7	0.521319	0.087827	20	14	1.09058	0.0332559	0.000109819	20	2	1.76694
TRIM35	0.521319	0.087827	20	16	1.01016	0.162118	0.0174524	20	2	1.13328
ZNF526	0.521319	0.087827	20	18	0.979666	0.338068	0.0570129	20	4	0.476939
C1H3orf38	0.521319	0.087827	20	6	0.847865	0.123032	0.0103902	20	12	0.576315
LOC510362	0.521319	0.087827	20	6	0.761525	0.186876	0.0223929	20	12	0.336275
MFSD13A	0.521319	0.087827	20	18	0.663755	0.393129	0.0709607	20	2	0.441332
ENOX2	0.521319	0.087827	20	8	0.450458	0.393129	0.0709607	20	14	0.97998
CXXC5	0.521319	0.087827	24	0	0.446448	0.123032	0.0103902	28	20	1.00611
DCBLD1	0.521319	0.087827	28	0	0.434847	0.251455	0.0361676	28	24	0.67648
PDE8B	0.521319	0.087827	20	6	0.413553	0.338068	0.0570129	20	12	0.291466
WDCP	0.521319	0.087827	20	4	0.305272	0.162118	0.0174524	24	10	0.28921
OGFOD2	0.521319	0.087827	20	0	0.282982	0.393129	0.0709607	28	22	0.32087
GNAT1	0.521319	0.087827	20	18	0.260284	0.338068	0.0570129	20	0	0.127008
LOC782264	0.521319	0.087827	20	16	0.248066	0.139756	0.0135121	24	22	0.276132
LOC540312	0.521319	0.087827	20	8	0.212869	0.123032	0.0103902	20	14	0.2061
DVL2	0.521319	0.087827	20	16	0.182617	0.393129	0.0709607	28	22	0.530082
GJB6	0.521319	0.087827	20	0	0.156915	0.216879	0.0285478	28	22	0.350698
LOC112441984	0.579245	0.0979685	20	18	0.91827	0.453324	0.087827	20	0	0.497196

## Sheet: 15LNa-Gain
gene_id	Con_BH.Q	Con_ADJ.P	Con_PER	Con_LAG	Con_AMP	15LNa_BH.Q	15LNa_ADJ.P	15LNa_PER	15LNa_LAG	15LNa_AMP
SF1	1	0.401456	20	16	13.1348	0.00387863	1.63206e-07	20	0	13.3128
KLHL42	0.686795	0.13237	20	6	2.29781	0.00387863	5.56875e-07	20	12	1.91629
RFX3	1	0.891934	20	8	0.125953	0.00387863	5.56875e-07	20	12	0.161991
TMEM265	0.89193	0.195392	20	18	1.49968	0.00748321	1.71904e-06	28	22	1.86449
PRCC	1	1	20	16	3.24556	0.0130498	4.87141e-06	28	24	2.44457
SNRNP35	1	1	20	16	0.822792	0.0130498	4.87141e-06	20	2	0.771036
LOC112445038	1	1	20	12	18.6853	0.0138784	7.97037e-06	28	24	28.0142
XAF1	0.686795	0.13237	28	20	1.32644	0.0138784	7.97037e-06	28	22	2.18985
LOC100851913	1	1	20	16	0.443541	0.0138784	7.97037e-06	28	24	0.673714
DCUN1D3	0.89193	0.195392	20	8	0.25445	0.0138784	7.97037e-06	24	10	0.52221
RALA	1	0.766857	20	6	1.0373	0.0165307	1.28163e-05	24	10	1.22152
SENP7	1	0.282747	20	4	0.619415	0.0207674	2.02754e-05	20	12	1.43329
RGMA	1	0.337697	20	18	0.273841	0.0207674	2.02754e-05	28	22	0.263865
KIAA1958	1	1	20	6	0.190331	0.0207674	2.02754e-05	20	12	0.254229
SERP1	1	0.656557	28	8	1.51385	0.0268296	3.15869e-05	28	10	8.73022
SMARCAL1	1	0.475086	20	18	3.28368	0.0268296	3.15869e-05	28	22	2.15237
HNRNPL	1	0.235617	28	2	5.12693	0.0276892	4.85009e-05	20	2	21.9886
CTSA	0.89193	0.195392	20	18	13.7782	0.0276892	4.85009e-05	28	22	20.9053
CAV2	1	0.656557	20	8	16.6722	0.0276892	4.85009e-05	20	12	19.6906
UBALD2	1	1	20	16	7.61774	0.0276892	4.85009e-05	20	2	11.0979
MRPL17	1	0.55972	20	16	10.0611	0.0276892	4.85009e-05	20	2	10.3007
ATF6B	0.784423	0.161232	20	18	4.14808	0.0276892	4.85009e-05	28	22	4.89219
SELENON	0.784423	0.161232	20	18	4.8605	0.0276892	4.85009e-05	28	22	2.97472
ZDHHC23	1	1	20	6	1.06064	0.0276892	4.85009e-05	20	12	2.15187
TCP11L1	1	0.891934	20	6	0.417942	0.0276892	4.85009e-05	20	10	0.849995
LOC100139360	1	1	20	6	0.347066	0.0276892	4.85009e-05	20	12	0.632012
TNFRSF21	1	0.282747	28	24	9.06058	0.0287434	7.34576e-05	28	22	15.8062
ZFC3H1	1	1	20	6	5.39525	0.0287434	7.34576e-05	20	12	4.99109
MAPK3	1	0.235617	20	18	3.84256	0.0287434	7.34576e-05	28	22	4.31884
KAT5	1	0.656557	20	18	3.13107	0.0287434	7.34576e-05	20	0	3.51954
AP4M1	0.784423	0.161232	28	22	1.99133	0.0287434	7.34576e-05	28	22	2.82098
CHML	0.89193	0.195392	20	8	2.87231	0.0287434	7.34576e-05	20	12	2.7946
LOC104975635	1	1	20	6	2.31896	0.0287434	7.34576e-05	28	8	2.01104
THAP5	1	0.401456	20	8	1.6394	0.0287434	7.34576e-05	20	10	1.83111
LOC616830	1	0.401456	24	18	0.540548	0.0287434	7.34576e-05	20	0	1.39805
SLC9B2	1	0.401456	20	4	0.791021	0.0287434	7.34576e-05	20	12	1.37444
TRIM36	0.598082	0.10811	20	8	1.07078	0.0287434	7.34576e-05	20	12	1.13234
POGK	0.598082	0.10811	20	0	0.921319	0.0287434	7.34576e-05	28	20	1.10185
MFSD2B	1	1	28	20	0.161211	0.0287434	7.34576e-05	28	14	0.264207
LOC112442597	1	0.766857	20	16	0.0395663	0.0287434	7.34576e-05	28	18	0.166491
RHBDL3	1	1	28	4	0.147339	0.0287434	7.34576e-05	28	6	0.136262
LOC521224	1	0.766857	28	20	0.102258	0.0287434	7.34576e-05	28	20	0.102315
PAK3	1	1	20	8	0.056072	0.0287434	7.34576e-05	28	14	0.0608295
HMGCS1	1	0.401456	20	8	42.3859	0.0332559	0.000109819	20	12	50.3876
LOC112441484	1	1	20	16	5.20501	0.0332559	0.000109819	28	22	8.07616
TTC33	0.686795	0.13237	20	6	1.53058	0.0332559	0.000109819	20	10	1.62042
OSGEP	1	0.891934	20	18	1.43179	0.0332559	0.000109819	20	2	1.45763
CPZ	1	0.891934	24	0	0.123363	0.0332559	0.000109819	28	22	0.993138
LCORL	0.784423	0.161232	20	8	0.798242	0.0332559	0.000109819	20	12	0.93064
STXBP4	1	1	20	6	0.303349	0.0332559	0.000109819	20	12	0.663996
XPNPEP3	1	1	20	6	0.833424	0.0332559	0.000109819	28	8	0.606802
DSTYK	1	1	28	20	0.339305	0.0332559	0.000109819	20	10	0.567317
FAM81A	0.686795	0.13237	28	6	0.234537	0.0332559	0.000109819	28	8	0.42036
KYAT1	1	1	28	14	0.0959561	0.0332559	0.000109819	20	2	0.275052
SPDYA	1	1	28	20	0.0976708	0.0332559	0.000109819	20	10	0.188401
CCL26	1	1	20	14	0.108843	0.0352955	0.00013599	28	26	0.170337
LY6G6E	1	0.766857	28	20	30.7424	0.0352955	0.000162162	28	22	53.794
PPDPF	0.89193	0.195392	28	18	17.2551	0.0352955	0.000162162	28	22	26.2956
UHRF2	1	0.891934	20	8	12.1617	0.0352955	0.000162162	20	10	15.6124
C25H16orf72	1	0.891934	20	8	5.89091	0.0352955	0.000162162	20	12	7.47385
ZNF787	0.784423	0.161232	20	16	5.79733	0.0352955	0.000162162	20	0	4.80089
MMP9	1	1	20	16	1.2949	0.0352955	0.000162162	28	20	4.7926
IRF9	1	0.656557	28	24	1.39138	0.0352955	0.000162162	28	22	4.73453
DNAJB12	1	0.282747	20	18	3.38191	0.0352955	0.000162162	20	0	3.41895
DNAJB9	0.598082	0.10811	20	6	3.26826	0.0352955	0.000162162	24	10	2.56891
TUFT1	1	1	20	2	1.13475	0.0352955	0.000162162	20	2	2.28053
REST	0.686795	0.13237	24	6	1.72596	0.0352955	0.000162162	28	8	2.24945
LOC615792	1	1	20	6	1.8166	0.0352955	0.000162162	24	10	2.01452
ENTPD7	1	0.656557	20	8	0.971889	0.0352955	0.000162162	20	12	1.66791
TRMT1L	1	0.282747	20	8	1.89308	0.0352955	0.000162162	20	12	1.63201
B4GALT3	1	0.55972	24	18	1.04356	0.0352955	0.000162162	28	22	1.50249
UBN2	1	1	20	6	0.74868	0.0352955	0.000162162	20	10	1.26123
RTN4RL2	1	0.235617	28	18	1.29174	0.0352955	0.000162162	28	22	1.16553
PURA	0.598082	0.10811	20	6	1.47154	0.0352955	0.000162162	24	10	1.13002
EPHA7	1	0.337697	20	4	0.603493	0.0352955	0.000162162	28	8	0.779877
MAP3K21	1	0.282747	28	6	0.379086	0.0352955	0.000162162	28	8	0.536736
CA11	1	0.235617	28	16	0.241139	0.0352955	0.000162162	28	22	0.510299
FOXS1	1	1	20	18	0.167366	0.0352955	0.000162162	28	22	0.449838
SLC18A2	0.598082	0.10811	20	6	0.332808	0.0352955	0.000162162	24	10	0.257459
LOC112447115	1	1	28	4	0.0758763	0.0352955	0.000162162	28	8	0.207586
LOC101904187	1	0.401456	20	16	0.0685315	0.0378049	0.000199408	24	22	0.110663
CD44	0.89193	0.195392	20	12	39.8616	0.0378049	0.000236654	28	22	63.9228
C19H17orf67	1	0.282747	28	16	12.2694	0.0378049	0.000236654	28	22	29.6634
MRPL36	1	0.401456	20	18	12.7272	0.0378049	0.000236654	20	2	12.953
ENC1	0.784423	0.161232	28	4	6.41854	0.0378049	0.000236654	20	10	12.7891
PDLIM1	1	1	28	18	4.98719	0.0378049	0.000236654	28	24	6.7159
LYPD3	0.598082	0.10811	28	16	2.6399	0.0378049	0.000236654	28	22	6.24337
POLR1D	1	1	20	16	6.1573	0.0378049	0.000236654	20	2	6.22659
DDX31	1	0.766857	20	14	1.46244	0.0378049	0.000236654	20	0	5.89926
RBM17	1	1	20	16	3.05344	0.0378049	0.000236654	20	0	5.55739
ZNF414	1	0.282747	20	14	2.21245	0.0378049	0.000236654	20	0	4.4762
DDX24	1	1	20	16	3.46785	0.0378049	0.000236654	24	22	3.35194
RABL2B	1	0.656557	20	14	2.96503	0.0378049	0.000236654	28	22	3.09343
HEATR5A	1	0.337697	20	2	0.394468	0.0378049	0.000236654	20	12	2.5565
EYA3	1	1	20	6	1.82244	0.0378049	0.000236654	20	10	2.47934
TUBGCP3	1	0.282747	20	16	1.45858	0.0378049	0.000236654	20	0	2.07452
LOC104975559	1	0.235617	20	0	1.42337	0.0378049	0.000236654	28	8	1.97155
DEDD	1	0.282747	20	14	1.89584	0.0378049	0.000236654	28	22	1.91196
HAUS5	0.89193	0.195392	20	16	1.16925	0.0378049	0.000236654	20	2	1.85316
SNF8	0.686795	0.13237	28	8	0.760195	0.0378049	0.000236654	28	8	1.80557
SURF2	1	0.401456	20	16	1.5308	0.0378049	0.000236654	20	2	1.20255
AMMECR1L	1	1	20	6	1.61041	0.0378049	0.000236654	28	8	1.19895
PHTF2	1	0.55972	20	6	0.719585	0.0378049	0.000236654	20	12	0.865806
ATF3	1	1	20	18	0.188763	0.0378049	0.000236654	20	0	0.53809
MAB21L3	0.89193	0.195392	28	20	0.405577	0.0378049	0.000236654	28	20	0.531614
HYAL3	1	1	20	16	0.383015	0.0378049	0.000236654	20	2	0.409206
BCL6	0.686795	0.13237	28	22	0.421019	0.0378049	0.000236654	28	22	0.359353
LOC107131750	1	1	20	8	0.0849702	0.0378049	0.000236654	28	4	0.293517
CCDC160	1	0.475086	20	6	0.111597	0.0378049	0.000236654	20	16	0.213456
AP2S1	1	1	20	16	17.6268	0.0386143	0.000341514	20	0	24.321
RHOC	1	0.656557	20	16	15.4738	0.0386143	0.000341514	20	2	14.1194
MESD	1	1	20	16	6.55009	0.0386143	0.000341514	20	2	10.3582
LMAN2	1	1	20	16	9.65905	0.0386143	0.000341514	20	2	9.92298
APRT	1	0.766857	20	16	8.94228	0.0386143	0.000341514	20	2	7.11657
C7H5orf24	1	0.337697	20	8	5.08643	0.0386143	0.000341514	20	10	6.21709
NOB1	1	1	20	16	2.10624	0.0386143	0.000341514	20	2	5.99243
SPAG7	1	0.235617	20	18	4.7058	0.0386143	0.000341514	20	2	4.79868
CDK11B	0.784423	0.161232	20	18	6.35296	0.0386143	0.000341514	20	2	4.76219
EXOSC6	1	0.766857	20	16	4.94109	0.0386143	0.000341514	20	2	4.44998
PABPN1	1	0.401456	28	18	2.3941	0.0386143	0.000341514	28	22	4.25964
U2AF1L4	1	1	20	16	4.50905	0.0386143	0.000341514	28	22	3.79188
PKD2	0.784423	0.161232	20	8	3.57065	0.0386143	0.000341514	20	10	3.32431
COPS7A	1	0.235617	20	16	1.97009	0.0386143	0.000341514	20	2	3.18375
KAT2A	1	0.337697	20	16	3.28844	0.0386143	0.000341514	20	2	3.13605
SLC33A1	0.686795	0.13237	20	8	3.55269	0.0386143	0.000341514	28	10	2.95888
NEMF	0.89193	0.195392	20	6	2.90101	0.0386143	0.000341514	20	12	2.8211
EDEM3	1	0.401456	20	6	2.72246	0.0386143	0.000341514	20	12	2.81923
POLR3D	1	0.337697	20	18	2.64069	0.0386143	0.000341514	20	2	2.64552
ZMAT3	1	0.337697	20	6	2.62734	0.0386143	0.000341514	20	12	2.49552
TTC1	1	1	24	10	1.38843	0.0386143	0.000341514	24	0	2.20584
SP110	0.686795	0.13237	28	24	0.703467	0.0386143	0.000341514	28	22	1.73451
TNNT1	1	0.282747	20	18	0.641275	0.0386143	0.000341514	28	22	1.6856
MOCS3	1	1	20	18	1.33661	0.0386143	0.000341514	20	2	1.58637
CCDC186	1	0.235617	20	6	1.22787	0.0386143	0.000341514	20	12	1.54151
DCAF10	1	0.282747	20	6	1.52325	0.0386143	0.000341514	20	10	1.51625
UBE2E2	1	0.55972	28	18	1.36742	0.0386143	0.000341514	28	22	1.44072
LOC509006	1	1	24	18	1.01437	0.0386143	0.000341514	28	24	1.3701
IKZF2	1	0.656557	20	6	1.13222	0.0386143	0.000341514	20	12	1.36627
UTP25	1	1	24	10	0.448842	0.0386143	0.000341514	28	0	1.28055
ITGB8	1	0.337697	20	8	0.526618	0.0386143	0.000341514	20	10	1.24515
FSD1L	1	0.766857	20	8	1.39343	0.0386143	0.000341514	20	12	1.23288
NARF	1	1	28	14	0.481799	0.0386143	0.000341514	24	12	1.20979
ANKLE2	0.89193	0.195392	28	6	0.528847	0.0386143	0.000341514	28	8	1.10767
SP2	1	0.656557	20	14	0.373042	0.0386143	0.000341514	20	0	0.958859
PHF12	0.686795	0.13237	20	14	0.543894	0.0386143	0.000341514	28	24	0.629273
LOC514257	1	0.282747	28	16	0.123808	0.0386143	0.000341514	28	16	0.341588
ZNF839	1	1	20	18	0.265042	0.0386143	0.000341514	20	0	0.333121
C18H19orf81	0.89193	0.195392	24	16	0.0712856	0.0386143	0.000341514	28	20	0.181256
LOC112449258	1	1	20	4	0.0894321	0.0386143	0.000341514	20	12	0.11392
RPS8	1	1	20	16	129.191	0.0419263	0.000487585	20	2	199.838
RPS7	1	1	20	16	141.206	0.0419263	0.000487585	20	2	151.916
RPL28	1	0.401456	20	16	79.6137	0.0419263	0.000487585	20	2	77.5022
PRSS23	1	0.337697	20	18	19.5218	0.0419263	0.000487585	20	2	27.2363
RPL36	1	0.235617	20	16	29.4851	0.0419263	0.000487585	20	2	24.1843
VASP	0.598082	0.10811	20	16	18.3723	0.0419263	0.000487585	20	2	18.4463
SF3B4	1	1	20	16	9.71897	0.0419263	0.000487585	20	2	14.498
EPB41L1	0.89193	0.195392	20	6	7.42619	0.0419263	0.000487585	20	12	8.87767
RNF19A	0.686795	0.13237	20	6	8.0132	0.0419263	0.000487585	20	12	7.91587
N4BP2	1	1	20	6	4.51691	0.0419263	0.000487585	20	12	7.82008
HES1	1	0.55972	28	20	1.95928	0.0419263	0.000487585	20	0	5.64518
PTEN	0.89193	0.195392	20	8	3.39709	0.0419263	0.000487585	20	12	4.5316
TSR2	1	1	20	18	2.42043	0.0419263	0.000487585	20	2	4.00722
SMIM37	1	0.235617	20	16	4.88383	0.0419263	0.000487585	20	2	3.88003
ATXN7L3B	1	1	24	6	3.79172	0.0419263	0.000487585	28	10	3.81089
TREX1	1	0.282747	20	16	2.40263	0.0419263	0.000487585	20	2	3.15175
IBTK	1	0.475086	20	6	2.67048	0.0419263	0.000487585	20	12	3.11968
CENPV	0.784423	0.161232	20	18	3.20035	0.0419263	0.000487585	20	2	2.89595
UBE2G2	1	1	20	16	2.1428	0.0419263	0.000487585	20	2	2.78355
KLHDC10	1	0.55972	20	6	1.6184	0.0419263	0.000487585	20	12	2.46094
MAN2B1	0.598082	0.10811	20	18	3.26407	0.0419263	0.000487585	28	22	2.45128
LDLRAP1	1	0.235617	24	18	1.6055	0.0419263	0.000487585	28	22	2.41142
ZBTB1	0.784423	0.161232	20	6	1.95137	0.0419263	0.000487585	20	12	2.01042
ZFP90	1	0.337697	20	6	0.868694	0.0419263	0.000487585	20	10	1.67493
QRICH1	1	0.475086	24	18	1.23081	0.0419263	0.000487585	24	22	1.41722
ZKSCAN8	1	0.475086	20	8	1.1795	0.0419263	0.000487585	20	10	1.40642
ABT1	1	0.282747	28	6	0.709166	0.0419263	0.000487585	28	6	1.34565
ABCA5	1	1	28	24	0.842289	0.0419263	0.000487585	20	12	1.20719
NAGLU	0.89193	0.195392	24	18	1.7921	0.0419263	0.000487585	28	22	1.19482
UNK	0.784423	0.161232	20	18	0.878321	0.0419263	0.000487585	20	0	1.18059
SLC25A28	1	1	20	16	0.529862	0.0419263	0.000487585	20	2	1.17814
LOC780968	1	1	28	20	0.429765	0.0419263	0.000487585	28	22	1.15447
INO80D	1	1	20	6	0.681839	0.0419263	0.000487585	20	12	1.10175
LNX2	1	0.282747	20	8	1.76171	0.0419263	0.000487585	24	8	1.07647
RABGGTA	1	1	20	14	1.09107	0.0419263	0.000487585	28	20	1.04102
DOCK4	1	1	20	6	1.06898	0.0419263	0.000487585	28	10	0.983807
LOC782525	0.598082	0.10811	28	20	1.21502	0.0419263	0.000487585	28	24	0.905814
MYZAP	0.784423	0.161232	28	2	0.261647	0.0419263	0.000487585	28	26	0.858474
ZNF729	1	0.282747	20	4	0.405198	0.0419263	0.000487585	20	12	0.746082
SNAP23	0.598082	0.10811	20	6	1.18362	0.0419263	0.000487585	20	10	0.66178
SIRT6	1	1	20	18	1.08517	0.0419263	0.000487585	20	2	0.654187
MGAT4A	1	0.766857	20	8	1.21084	0.0419263	0.000487585	20	12	0.64187
LOC104974348	0.598082	0.10811	24	20	0.521716	0.0419263	0.000487585	28	18	0.534229
RNF217	1	0.766857	20	8	0.595662	0.0419263	0.000487585	20	12	0.527537
DENND5B	1	0.475086	24	6	0.327702	0.0419263	0.000487585	20	12	0.402032
THNSL1	1	0.766857	20	4	0.266741	0.0419263	0.000487585	20	12	0.392937
PDE4D	1	1	20	6	0.260031	0.0419263	0.000487585	20	12	0.353135
RAB15	1	1	20	16	0.1447	0.0419263	0.000487585	28	20	0.338101
LOC505600	1	1	24	10	0.109985	0.0419263	0.000487585	24	0	0.283011
CMTM7	1	1	20	16	0.122558	0.0419263	0.000487585	24	0	0.271159
LOC100141168	1	1	20	16	0.14793	0.0419263	0.000487585	20	2	0.187752
ABCG4	1	0.235617	28	18	0.146654	0.0419263	0.000487585	28	24	0.179279
LIF	0.686795	0.13237	20	18	0.130483	0.0419263	0.000487585	20	2	0.13213
C1S	1	0.96254	20	6	0.00458816	0.0419263	0.000487585	28	24	0.0912383
LOC504858	1	1	20	8	0.0669427	0.0463238	0.000588312	24	10	0.139974
SH3BGRL3	1	0.475086	20	14	69.9693	0.0463238	0.000689038	20	0	89.3909
COX6A1	1	0.401456	20	14	35.8543	0.0463238	0.000689038	20	2	48.0615
CTSD	0.598082	0.10811	24	18	25.3176	0.0463238	0.000689038	28	22	37.1275
CCNI	1	1	20	6	10.0027	0.0463238	0.000689038	20	12	27.7598
LAMP1	1	0.766857	24	18	13.5462	0.0463238	0.000689038	28	22	23.7504
PLEKHB2	0.686795	0.13237	20	8	7.39052	0.0463238	0.000689038	20	12	13.5543
GLRX3	1	0.891934	20	14	5.07744	0.0463238	0.000689038	20	0	10.5398
RAB11B	1	0.475086	20	14	5.62114	0.0463238	0.000689038	20	2	9.38705
ERP29	1	1	20	16	4.60583	0.0463238	0.000689038	20	2	8.38548
GLS	0.784423	0.161232	20	8	7.04083	0.0463238	0.000689038	20	10	7.73489
REEP4	1	1	20	18	4.45804	0.0463238	0.000689038	24	22	6.8669
ROGDI	1	0.235617	24	18	2.84106	0.0463238	0.000689038	28	22	5.30071
USE1	1	1	20	16	3.49414	0.0463238	0.000689038	20	0	4.65253
ADO	0.784423	0.161232	24	6	3.24089	0.0463238	0.000689038	20	12	3.77266
WDR18	0.89193	0.195392	20	18	6.47057	0.0463238	0.000689038	20	2	3.43436
UHMK1	1	0.891934	20	0	2.68074	0.0463238	0.000689038	28	10	3.21828
MCRS1	1	0.337697	20	18	1.95577	0.0463238	0.000689038	20	2	3.09935
RBM8A	1	1	20	16	1.63331	0.0463238	0.000689038	20	2	3.09873
CD2BP2	1	0.235617	20	16	4.44766	0.0463238	0.000689038	20	2	3.09185
ARHGDIB	1	0.656557	20	12	2.46344	0.0463238	0.000689038	28	24	3.09161
GNE	1	0.656557	20	8	3.00536	0.0463238	0.000689038	20	10	3.05368
TMF1	0.784423	0.161232	20	6	3.05941	0.0463238	0.000689038	20	12	2.80543
EPSTI1	1	1	28	22	0.661457	0.0463238	0.000689038	24	22	2.63518
RPS6KA3	0.89193	0.195392	20	8	3.01109	0.0463238	0.000689038	20	12	2.49475
ING4	1	0.891934	28	20	0.930557	0.0463238	0.000689038	28	22	2.39755
TMEM222	1	0.401456	20	18	1.95007	0.0463238	0.000689038	20	2	2.24784
STRN	0.598082	0.10811	20	6	2.34542	0.0463238	0.000689038	20	12	2.2258
PTAR1	0.784423	0.161232	20	6	1.86011	0.0463238	0.000689038	20	12	2.17257
NCOA3	1	1	28	14	1.88773	0.0463238	0.000689038	28	12	2.11958
FBXO32	0.784423	0.161232	24	18	1.76991	0.0463238	0.000689038	24	0	2.04677
TPP2	0.598082	0.10811	20	8	2.57213	0.0463238	0.000689038	20	12	1.99646
TOB1	1	0.55972	28	20	2.88491	0.0463238	0.000689038	28	24	1.7618
LGALS9	1	0.337697	28	18	0.583664	0.0463238	0.000689038	28	22	1.55051
DECR2	1	0.766857	20	14	0.693971	0.0463238	0.000689038	28	22	1.15659
THBD	0.686795	0.13237	28	26	0.35356	0.0463238	0.000689038	28	22	1.06585
ATP5S	0.686795	0.13237	20	6	1.27617	0.0463238	0.000689038	28	8	1.03579
BRAF	1	0.401456	20	6	0.733061	0.0463238	0.000689038	20	12	0.954755
TTBK2	1	1	20	6	0.686049	0.0463238	0.000689038	20	12	0.914591
MAP9	0.784423	0.161232	20	8	0.722336	0.0463238	0.000689038	20	12	0.899543
SCN9A	1	1	20	4	0.372679	0.0463238	0.000689038	20	12	0.798359
ANKRD16	1	1	20	18	0.80229	0.0463238	0.000689038	28	22	0.777999
CCDC174	1	1	24	12	0.305885	0.0463238	0.000689038	24	22	0.719373
BASP1	1	1	20	16	0.539303	0.0463238	0.000689038	28	22	0.657318
FBXO21	1	1	24	22	0.416694	0.0463238	0.000689038	20	10	0.619931
LOC508131	1	0.656557	20	8	0.237176	0.0463238	0.000689038	20	12	0.50417
RIC8B	1	1	20	6	0.558382	0.0463238	0.000689038	20	10	0.429034
ATP11A	1	0.282747	28	18	0.143435	0.0463238	0.000689038	28	20	0.42361
FZD5	1	1	20	18	0.388279	0.0463238	0.000689038	28	10	0.422381
LOC782348	1	0.401456	20	6	0.174516	0.0463238	0.000689038	20	12	0.310457
LOC112442547	1	0.337697	20	6	0.302018	0.0463238	0.000689038	20	10	0.309208
IVL	0.598082	0.10811	28	22	0.251835	0.0463238	0.000689038	28	22	0.301465
ATP8A1	1	0.401456	20	8	0.196415	0.0463238	0.000689038	20	12	0.218324
LOC107131652	1	0.282747	20	8	0.127329	0.0463238	0.000689038	20	12	0.203879
STOX2	1	1	20	6	0.0628272	0.0463238	0.000689038	20	10	0.117354
EIF4G2	1	0.235617	28	6	78.6939	0.0506466	0.000964212	28	8	89.7927
CSTB	1	1	20	16	45.4343	0.0506466	0.000964212	28	22	84.2371
ATP5MC2	1	1	20	16	30.6976	0.0506466	0.000964212	20	2	42.4429
ATF4	1	0.766857	20	14	21.673	0.0506466	0.000964212	28	22	40.7909
NUDC	1	0.475086	20	16	20.0698	0.0506466	0.000964212	20	2	20.3368
UBE2I	1	1	20	16	13.6766	0.0506466	0.000964212	20	0	19.502
AHSA1	1	0.235617	20	16	18.0526	0.0506466	0.000964212	20	2	17.0057
IL6ST	1	0.235617	20	6	14.1494	0.0506466	0.000964212	20	12	15.6815
NAA10	1	0.766857	20	18	12.8269	0.0506466	0.000964212	20	2	12.9104
NONO	1	1	20	16	21.7753	0.0506466	0.000964212	28	24	12.0328
TAX1BP1	0.686795	0.13237	20	8	8.77467	0.0506466	0.000964212	20	12	9.87571
ARPC5L	1	1	20	16	6.27565	0.0506466	0.000964212	20	2	9.58217
UCK2	1	1	20	16	5.2503	0.0506466	0.000964212	20	0	9.04478
CD24	1	0.282747	28	18	8.98756	0.0506466	0.000964212	20	0	8.51253
UPP1	1	1	20	16	2.56068	0.0506466	0.000964212	28	22	7.84042
NT5C	1	0.282747	20	16	7.62895	0.0506466	0.000964212	20	2	6.51228
NDUFV3	0.784423	0.161232	20	14	2.90777	0.0506466	0.000964212	20	0	5.14829
EXT1	1	0.401456	20	18	5.02558	0.0506466	0.000964212	20	2	4.51997
SSFA2	0.784423	0.161232	20	8	5.11197	0.0506466	0.000964212	20	12	4.35351
GFPT1	0.686795	0.13237	20	6	2.69342	0.0506466	0.000964212	20	12	4.08419
NTPCR	1	1	20	16	3.30581	0.0506466	0.000964212	20	2	3.97779
ARFIP1	0.784423	0.161232	20	6	4.31052	0.0506466	0.000964212	20	12	3.9562
ZNF638	1	1	20	6	5.25187	0.0506466	0.000964212	20	12	3.79319
TM9SF4	1	1	20	18	3.67696	0.0506466	0.000964212	20	0	3.67892
RPUSD4	1	0.235617	20	18	4.05365	0.0506466	0.000964212	20	0	3.45742
FNDC3B	1	1	20	6	3.23656	0.0506466	0.000964212	20	12	3.40144
PELO	1	0.766857	20	16	3.27038	0.0506466	0.000964212	28	22	3.26423
EEA1	1	0.337697	20	6	3.43944	0.0506466	0.000964212	20	12	2.47686
MOB3A	1	0.656557	20	16	2.16058	0.0506466	0.000964212	28	22	2.34393
SP140	1	0.891934	28	22	1.03317	0.0506466	0.000964212	28	22	2.2947
DVL3	0.686795	0.13237	24	20	1.1974	0.0506466	0.000964212	28	22	2.29121
APAF1	1	1	20	6	0.812478	0.0506466	0.000964212	20	10	2.10972
KBTBD4	1	0.891934	20	16	1.42364	0.0506466	0.000964212	20	2	2.0925
SLC30A6	0.784423	0.161232	20	8	1.932	0.0506466	0.000964212	20	10	2.01869
FMO5	1	0.656557	20	6	1.40264	0.0506466	0.000964212	20	12	1.8895
ZMYM4	1	0.475086	20	6	1.541	0.0506466	0.000964212	20	12	1.80971
HERC3	0.686795	0.13237	20	8	0.901797	0.0506466	0.000964212	28	8	1.61111
GPATCH2L	1	1	20	6	1.06169	0.0506466	0.000964212	20	12	1.53913
CCDC92	1	0.55972	20	14	0.886515	0.0506466	0.000964212	24	20	1.40047
ZFP64	0.784423	0.161232	20	14	1.0001	0.0506466	0.000964212	20	2	1.39065
DDX41	0.89193	0.195392	20	18	2.26883	0.0506466	0.000964212	20	2	1.25523
STX17	1	0.475086	20	8	0.712849	0.0506466	0.000964212	20	12	1.25506
ZBTB6	1	0.401456	20	8	0.630387	0.0506466	0.000964212	20	12	1.00811
C1H3orf70	1	0.401456	20	6	0.719554	0.0506466	0.000964212	20	12	0.954462
LRR1	0.598082	0.10811	28	6	0.859468	0.0506466	0.000964212	28	8	0.93443
PIK3R1	1	0.337697	24	6	0.704758	0.0506466	0.000964212	24	10	0.763331
LOC523461	1	1	20	6	0.702416	0.0506466	0.000964212	28	10	0.592797
SNX25	0.89193	0.195392	20	8	0.755791	0.0506466	0.000964212	20	12	0.568793
ZNF653	0.784423	0.161232	20	16	0.884318	0.0506466	0.000964212	20	2	0.551269
CLUAP1	1	1	20	10	0.265528	0.0506466	0.000964212	24	0	0.527847
LOC101905127	0.686795	0.13237	28	6	0.381494	0.0506466	0.000964212	28	8	0.506756
LOC785408	1	0.401456	20	8	0.358229	0.0506466	0.000964212	20	12	0.471869
MTMR7	1	0.235617	20	6	0.361989	0.0506466	0.000964212	20	12	0.449511
PPP1R1B	1	0.891934	28	16	0.221528	0.0506466	0.000964212	24	20	0.446485
SLC19A1	1	1	20	18	0.711778	0.0506466	0.000964212	20	2	0.441321
C18H19orf18	1	0.235617	28	20	0.265781	0.0506466	0.000964212	28	16	0.424993
GSTM1	1	0.891934	28	20	0.16791	0.0506466	0.000964212	28	22	0.403626
PRR22	0.686795	0.13237	20	16	0.131101	0.0506466	0.000964212	24	20	0.256286
ADAT1	1	1	20	6	0.398103	0.0506466	0.000964212	20	10	0.241593
ATP10D	1	1	28	20	0.0549776	0.0506466	0.000964212	28	14	0.204115
CD36	1	0.656557	20	6	0.0501862	0.0506466	0.000964212	28	6	0.187363
LOC101907006	1	1	20	8	0.0819024	0.0506466	0.000964212	28	18	0.182995
SOD3	1	1	28	24	0.0534323	0.0506466	0.000964212	28	24	0.170806
LOC616903	1	1	20	8	0.231235	0.0506466	0.000964212	20	12	0.157752
LOC104973551	1	1	20	6	0.104688	0.0506466	0.000964212	24	8	0.111937
ECM2	0.686795	0.13237	20	4	0.0393291	0.0506466	0.000964212	20	10	0.104014
NUPR1	1	0.55972	28	22	0.269949	0.0546983	0.00115042	28	22	2.66833
RPS10	1	1	20	16	139.334	0.0546983	0.00133663	20	2	164.272
LOC100849023	1	0.282747	20	4	44.2216	0.0546983	0.00133663	20	12	80.5626
SLC38A2	0.598082	0.10811	20	8	64.4253	0.0546983	0.00133663	20	12	64.5984
ZYX	1	0.235617	20	18	51.7633	0.0546983	0.00133663	20	2	49.2313
OST4	1	0.891934	20	14	15.6134	0.0546983	0.00133663	20	2	16.3558
LOC107132967	1	0.235617	28	20	6.7395	0.0546983	0.00133663	28	22	16.3152
IFI6	1	1	20	14	2.94087	0.0546983	0.00133663	28	22	16.3096
YAP1	0.784423	0.161232	20	8	10.8601	0.0546983	0.00133663	20	12	14.6695
UBE2L3	1	1	20	16	8.46836	0.0546983	0.00133663	20	0	13.3729
LOC788801	1	0.282747	20	16	15.9764	0.0546983	0.00133663	20	2	12.9605
PFDN2	1	0.401456	20	16	10.5973	0.0546983	0.00133663	20	2	12.9133
NDUFB4	1	0.337697	20	12	2.10913	0.0546983	0.00133663	20	0	12.5186
PLD3	0.784423	0.161232	28	20	6.6387	0.0546983	0.00133663	28	22	11.6327
GNG12	1	1	24	6	8.1969	0.0546983	0.00133663	28	8	11.4208
GRPEL1	0.686795	0.13237	20	16	8.05574	0.0546983	0.00133663	20	2	11.2278
LOC100847604	1	0.337697	20	6	9.29707	0.0546983	0.00133663	20	12	10.8349
NFAT5	1	1	20	6	4.75399	0.0546983	0.00133663	20	12	10.1752
LGALS3BP	1	0.337697	28	22	7.66529	0.0546983	0.00133663	20	2	9.93692
PYGL	1	0.401456	20	16	15.1836	0.0546983	0.00133663	28	22	9.07589
ATP6V0D1	1	1	20	16	11.6756	0.0546983	0.00133663	28	22	8.49434
YPEL3	0.598082	0.10811	24	18	3.51028	0.0546983	0.00133663	28	22	8.48489
OLFML3	0.686795	0.13237	20	18	3.57551	0.0546983	0.00133663	28	22	8.30397
NXT1	1	0.235617	20	16	6.56426	0.0546983	0.00133663	20	2	8.12194
S100PBP	1	0.235617	20	6	5.59467	0.0546983	0.00133663	20	12	7.77967
TMX2	1	1	20	16	4.10681	0.0546983	0.00133663	20	2	7.36089
GUK1	1	0.282747	20	14	7.84124	0.0546983	0.00133663	20	2	7.30181
SMIM20	1	1	20	16	4.17481	0.0546983	0.00133663	20	0	7.1103
FAF1	1	0.891934	20	6	4.05747	0.0546983	0.00133663	20	12	6.72232
RNASEK	1	1	20	14	5.91999	0.0546983	0.00133663	28	22	6.35962
MRPL4	0.598082	0.10811	20	16	8.50468	0.0546983	0.00133663	20	2	6.04383
FAM114A1	1	0.656557	20	6	0.806576	0.0546983	0.00133663	20	12	5.73558
C7H19orf66	1	1	20	16	4.48013	0.0546983	0.00133663	28	22	5.65414
BMPR2	1	1	20	6	4.05293	0.0546983	0.00133663	20	12	5.31858
CBX1	1	0.337697	20	18	3.76857	0.0546983	0.00133663	20	0	5.24578
BABAM1	1	1	24	12	2.15805	0.0546983	0.00133663	20	0	4.80307
CERS2	1	1	20	16	2.74367	0.0546983	0.00133663	20	2	4.62153
ZFAND3	0.598082	0.10811	28	18	2.53943	0.0546983	0.00133663	28	22	4.40416
PITRM1	1	0.401456	20	16	3.91847	0.0546983	0.00133663	20	0	3.98253
CSKMT	1	0.235617	20	18	6.54112	0.0546983	0.00133663	20	2	3.87664
MRPS11	1	0.891934	20	14	1.94837	0.0546983	0.00133663	20	2	3.82503
GPS2	1	0.401456	28	18	2.26389	0.0546983	0.00133663	28	22	3.76062
CCDC12	1	0.282747	20	16	3.53382	0.0546983	0.00133663	20	2	3.43829
TAF15	0.686795	0.13237	20	16	3.36825	0.0546983	0.00133663	24	0	3.26773
EHF	1	1	28	24	1.28821	0.0546983	0.00133663	20	12	2.93805
TAOK1	1	1	20	6	2.58232	0.0546983	0.00133663	20	12	2.83903
LOC112441517	1	1	20	8	0.580025	0.0546983	0.00133663	20	12	2.81433
ANKRD13A	0.598082	0.10811	28	6	1.83366	0.0546983	0.00133663	28	8	2.62522
CDK5	1	0.337697	28	20	1.66526	0.0546983	0.00133663	28	22	2.52326
RALGPS2	1	0.766857	24	6	1.62284	0.0546983	0.00133663	28	8	2.46971
MSH3	1	0.401456	20	6	2.2041	0.0546983	0.00133663	20	12	2.44951
C3H1orf210	1	0.282747	28	18	1.58842	0.0546983	0.00133663	28	22	2.44813
MAP3K2	1	1	20	6	2.61704	0.0546983	0.00133663	20	12	2.26539
LOC112443783	1	0.55972	20	8	3.43384	0.0546983	0.00133663	20	12	2.23769
GDE1	1	0.337697	24	6	1.55004	0.0546983	0.00133663	28	2	2.23254
PAG1	1	1	20	4	0.830528	0.0546983	0.00133663	20	12	2.01426
NAA60	1	0.235617	20	18	2.8626	0.0546983	0.00133663	28	22	1.85276
AFTPH	1	0.337697	20	8	0.886874	0.0546983	0.00133663	20	12	1.69178
FAM126B	1	0.656557	20	6	1.20932	0.0546983	0.00133663	20	12	1.64651
LRIG2	1	0.401456	20	6	0.775406	0.0546983	0.00133663	20	12	1.62
NOC4L	0.784423	0.161232	28	8	0.855675	0.0546983	0.00133663	20	0	1.5902
SIRT7	0.686795	0.13237	20	18	1.21593	0.0546983	0.00133663	20	2	1.5713
BMP2K	0.686795	0.13237	20	6	2.10814	0.0546983	0.00133663	20	12	1.55384
CHST14	1	1	20	16	1.21325	0.0546983	0.00133663	20	2	1.54748
ZNF628	1	0.401456	20	18	2.30138	0.0546983	0.00133663	20	0	1.47504
SWAP70	0.784423	0.161232	24	6	0.706155	0.0546983	0.00133663	24	8	1.40056
LOC112446089	1	1	24	6	0.360436	0.0546983	0.00133663	24	8	1.35887
LOC104974934	1	0.401456	20	8	1.1025	0.0546983	0.00133663	20	10	1.32822
FAM171A2	0.89193	0.195392	20	18	0.875689	0.0546983	0.00133663	28	22	1.27656
RABGAP1L	0.686795	0.13237	20	6	0.796709	0.0546983	0.00133663	20	12	1.21952
SGCB	0.89193	0.195392	20	6	1.38391	0.0546983	0.00133663	20	12	1.15993
RNF122	1	0.55972	28	24	0.431485	0.0546983	0.00133663	28	22	1.07541
SFXN3	1	0.401456	20	16	1.75578	0.0546983	0.00133663	20	2	1.07281
OSBPL11	1	0.475086	20	6	1.12088	0.0546983	0.00133663	20	12	1.05622
MINDY2	1	0.282747	20	8	0.902916	0.0546983	0.00133663	20	12	1.04749
FBXO30	0.686795	0.13237	20	4	0.535329	0.0546983	0.00133663	20	12	0.973429
ZBTB41	1	0.282747	24	6	0.633313	0.0546983	0.00133663	28	8	0.890246
DCP1B	1	1	20	16	0.73481	0.0546983	0.00133663	20	2	0.858031
LOC107131542	1	0.55972	28	6	0.811726	0.0546983	0.00133663	28	4	0.829025
CIST1	1	1	28	2	0.336086	0.0546983	0.00133663	28	24	0.828651
MFAP3L	1	0.891934	20	6	0.435057	0.0546983	0.00133663	20	10	0.813141
RBM23	0.89193	0.195392	20	16	0.498544	0.0546983	0.00133663	20	0	0.801901
BTRC	1	1	28	20	0.340819	0.0546983	0.00133663	20	12	0.795639
LOC112447462	0.784423	0.161232	20	4	0.356948	0.0546983	0.00133663	20	12	0.763145
KIAA0825	0.89193	0.195392	20	8	0.37754	0.0546983	0.00133663	20	12	0.531573
BBS9	1	1	20	6	0.171557	0.0546983	0.00133663	28	12	0.488089
CDS1	1	0.235617	20	8	0.356096	0.0546983	0.00133663	20	12	0.467226
FGF1	1	0.337697	28	2	0.143013	0.0546983	0.00133663	28	10	0.393679
ANKRD44	1	0.656557	20	8	0.289379	0.0546983	0.00133663	20	10	0.378614
ZNF391	1	1	20	8	0.260983	0.0546983	0.00133663	20	12	0.323243
FITM1	0.686795	0.13237	24	18	0.244627	0.0546983	0.00133663	28	22	0.313091
LOC112446768	1	0.55972	20	16	0.556741	0.0546983	0.00133663	20	2	0.249649
LOC112447492	0.784423	0.161232	20	4	0.0561623	0.0546983	0.00133663	24	10	0.204817
ADGRF2	1	0.656557	28	2	0.0900274	0.0546983	0.00133663	28	8	0.198824
PCSK6	1	0.55972	24	0	0.0041327	0.0546983	0.00133663	28	22	0.180492
LOC100139469	1	0.401456	28	20	0.124432	0.0546983	0.00133663	28	22	0.128981
LOC112447359	1	1	20	2	0.0698644	0.0546983	0.00133663	24	4	0.107055
SLC16A3	1	0.235617	28	16	0.0503436	0.0546983	0.00133663	28	18	0.0830917
PTP4A3	1	1	24	22	0.0319931	0.0546983	0.00133663	28	22	0.0499397
LOC100300760	1	1	28	14	0.00475775	0.0546983	0.00133663	28	20	0.0290409
LOC101908069	1	1	20	18	0.0619105	0.0599869	0.00158642	24	22	0.0675209
LOC786820	1	0.55972	28	22	0.0562419	0.0599869	0.00158642	28	20	0.0659223
RPL27	1	0.656557	20	14	80.9874	0.0599869	0.00183621	20	0	188.289
TOMM6	1	1	24	12	9.78702	0.0599869	0.00183621	20	2	25.4528
OAS1Y	1	0.282747	28	24	13.446	0.0599869	0.00183621	28	24	25.0437
NDUFB10	1	1	20	16	15.3411	0.0599869	0.00183621	20	2	13.4807
IRX3	0.89193	0.195392	20	16	16.9081	0.0599869	0.00183621	20	2	13.2415
MEA1	1	0.282747	20	18	11.6589	0.0599869	0.00183621	20	2	12.1222
PRKCSH	1	0.55972	20	14	8.53228	0.0599869	0.00183621	20	2	11.782
RPS27L	1	1	20	10	7.58768	0.0599869	0.00183621	28	0	11.0151
LOC104968435	1	0.337697	20	16	10.7179	0.0599869	0.00183621	20	2	10.962
C29H11orf98	1	0.55972	20	12	1.56124	0.0599869	0.00183621	20	0	10.9038
FILIP1L	1	0.282747	20	6	5.4248	0.0599869	0.00183621	20	12	10.7079
PDLIM5	1	0.766857	20	6	5.86743	0.0599869	0.00183621	20	12	9.50515
SHISA4	1	0.401456	20	18	8.9995	0.0599869	0.00183621	28	22	9.19459
FAM50A	0.598082	0.10811	20	16	8.66123	0.0599869	0.00183621	20	0	8.60163
SNX10	0.598082	0.10811	20	8	8.32556	0.0599869	0.00183621	20	12	8.46748
RAB5C	1	0.401456	20	18	6.21273	0.0599869	0.00183621	20	2	8.40025
HMGCR	0.89193	0.195392	28	4	8.82379	0.0599869	0.00183621	28	8	8.32813
FAM96B	1	0.656557	20	14	3.61121	0.0599869	0.00183621	20	2	8.13692
TMEM106B	1	0.475086	20	6	5.01516	0.0599869	0.00183621	20	12	7.97258
RBM10	0.784423	0.161232	20	16	14.8406	0.0599869	0.00183621	20	2	7.62382
CXCL16	1	1	20	16	4.98442	0.0599869	0.00183621	28	22	6.75
POLDIP2	1	1	20	16	4.32217	0.0599869	0.00183621	20	0	5.94335
STXBP2	0.89193	0.195392	20	18	6.53346	0.0599869	0.00183621	28	22	5.35931
ARL5B	1	0.337697	20	6	5.4336	0.0599869	0.00183621	20	12	5.35435
MRPL38	1	0.401456	20	18	5.9805	0.0599869	0.00183621	20	2	5.09408
RNF220	1	0.282747	20	18	5.35626	0.0599869	0.00183621	20	2	4.72771
THOC2	1	0.282747	20	8	2.85651	0.0599869	0.00183621	20	12	4.29713
PEX19	0.686795	0.13237	28	6	3.19529	0.0599869	0.00183621	28	6	4.17719
RRP1	0.686795	0.13237	20	16	4.91737	0.0599869	0.00183621	20	2	3.98111
SNAPIN	1	1	20	16	2.85853	0.0599869	0.00183621	20	2	3.8887
CRIP2	0.598082	0.10811	20	16	6.27424	0.0599869	0.00183621	20	2	3.88159
ALDH6A1	1	0.401456	20	6	1.95076	0.0599869	0.00183621	20	12	3.86478
SDHAF2	1	0.337697	20	10	4.26165	0.0599869	0.00183621	28	24	3.77176
AP1S2	0.89193	0.195392	20	8	4.46703	0.0599869	0.00183621	20	12	3.69037
CUL4B	1	0.282747	20	6	4.04471	0.0599869	0.00183621	20	12	3.39377
AP1G1	1	1	20	6	3.02284	0.0599869	0.00183621	20	12	3.35212
SNX13	0.598082	0.10811	20	8	2.7131	0.0599869	0.00183621	20	12	3.35208
DERL1	0.598082	0.10811	28	6	3.23274	0.0599869	0.00183621	28	6	3.33667
OSR2	0.784423	0.161232	20	14	4.7102	0.0599869	0.00183621	24	22	3.33134
45357	1	0.766857	20	6	3.68654	0.0599869	0.00183621	20	12	3.32973
POP7	1	0.766857	20	16	3.72138	0.0599869	0.00183621	20	2	3.00425
CCSER2	1	0.235617	20	6	2.78317	0.0599869	0.00183621	20	12	2.88783
KXD1	1	0.656557	20	16	2.81516	0.0599869	0.00183621	28	22	2.86434
TMEM134	0.89193	0.195392	28	22	1.32536	0.0599869	0.00183621	28	22	2.8032
SAP30BP	1	0.282747	20	18	2.78772	0.0599869	0.00183621	20	2	2.76577
RBM41	1	0.55972	20	6	2.02322	0.0599869	0.00183621	20	12	2.69183
CDH3	1	0.401456	20	16	3.30593	0.0599869	0.00183621	28	22	2.64218
VGLL3	0.598082	0.10811	24	6	2.07328	0.0599869	0.00183621	24	10	2.60313
ARL15	1	0.235617	20	8	2.77479	0.0599869	0.00183621	20	12	2.60228
ARHGAP42	1	0.337697	20	4	1.73785	0.0599869	0.00183621	20	12	2.43175
ZNF606	1	1	20	6	1.16413	0.0599869	0.00183621	20	10	2.24982
SCO2	0.686795	0.13237	20	16	2.26738	0.0599869	0.00183621	20	2	2.14132
DEF6	1	1	20	18	2.85485	0.0599869	0.00183621	20	2	2.14034
ANKIB1	1	0.401456	20	6	1.52445	0.0599869	0.00183621	20	12	2.12797
HS2ST1	1	0.891934	28	6	1.0915	0.0599869	0.00183621	28	8	2.08205
TUBB2B	1	0.401456	20	18	1.86606	0.0599869	0.00183621	20	0	2.05085
EGLN1	1	1	20	6	1.65981	0.0599869	0.00183621	20	12	2.01457
GLUL	1	0.401456	20	18	1.75241	0.0599869	0.00183621	28	22	2.00701
STON2	1	1	28	20	1.07606	0.0599869	0.00183621	20	10	2.00064
CEP120	1	0.401456	20	6	1.84536	0.0599869	0.00183621	20	12	1.94796
ATXN3	1	0.401456	20	8	1.16087	0.0599869	0.00183621	20	12	1.91483
R3HCC1	1	0.235617	20	18	2.23272	0.0599869	0.00183621	20	2	1.86128
TBC1D13	1	0.401456	20	18	0.897411	0.0599869	0.00183621	28	22	1.7458
TRIM6	1	0.55972	28	22	0.522268	0.0599869	0.00183621	28	22	1.66982
TOE1	1	1	20	16	1.91972	0.0599869	0.00183621	20	0	1.64864
LOC101905219	1	0.282747	28	2	0.527562	0.0599869	0.00183621	20	12	1.49704
ANKRD40	1	0.401456	20	8	1.18641	0.0599869	0.00183621	20	10	1.4747
PGAP1	1	0.656557	24	6	0.851132	0.0599869	0.00183621	24	10	1.40555
NIPA1	1	0.235617	20	6	0.907021	0.0599869	0.00183621	20	12	1.3845
PGM2L1	1	0.656557	20	8	0.690464	0.0599869	0.00183621	20	12	1.34961
MIR2362	1	1	20	6	2.05703	0.0599869	0.00183621	24	8	1.30451
KLHL23	1	0.766857	20	8	1.07352	0.0599869	0.00183621	20	10	1.20719
DICER1	0.89193	0.195392	28	6	0.715453	0.0599869	0.00183621	28	8	1.04765
SLC10A7	0.598082	0.10811	20	8	0.889954	0.0599869	0.00183621	20	12	1.04485
HELB	0.784423	0.161232	20	8	0.939836	0.0599869	0.00183621	20	12	1.03611
KIAA2026	0.598082	0.10811	20	6	1.15886	0.0599869	0.00183621	20	12	0.98915
ZNF311	1	0.766857	20	6	0.528745	0.0599869	0.00183621	20	12	0.984469
FGD1	0.784423	0.161232	20	18	1.1187	0.0599869	0.00183621	28	22	0.935263
SYT5	1	0.235617	20	14	1.08944	0.0599869	0.00183621	28	22	0.897734
ARHGEF4	0.784423	0.161232	28	22	0.764625	0.0599869	0.00183621	28	22	0.817797
DNAAF3	1	0.656557	28	18	0.282542	0.0599869	0.00183621	28	22	0.815944
NEMP1	1	0.475086	20	8	0.980734	0.0599869	0.00183621	28	8	0.77342
SAYSD1	1	0.766857	20	0	0.562636	0.0599869	0.00183621	20	2	0.765681
DSG1	0.89193	0.195392	28	26	0.542441	0.0599869	0.00183621	20	12	0.733324
LOC112442996	1	0.55972	28	22	0.4167	0.0599869	0.00183621	28	22	0.725619
RHBDD3	0.89193	0.195392	20	18	1.00344	0.0599869	0.00183621	28	22	0.712573
ZBTB49	0.598082	0.10811	20	16	1.04848	0.0599869	0.00183621	24	22	0.698026
TINF2	0.89193	0.195392	20	14	0.376858	0.0599869	0.00183621	20	0	0.634106
SLC5A3	1	0.55972	24	6	0.810239	0.0599869	0.00183621	28	10	0.626391
GPAM	1	0.282747	28	6	0.27446	0.0599869	0.00183621	24	10	0.410253
KDM8	1	0.337697	20	16	0.306623	0.0599869	0.00183621	20	0	0.377711
LOC100848077	1	0.282747	24	8	0.161005	0.0599869	0.00183621	20	12	0.35777
LOC101902861	1	1	28	12	0.189807	0.0599869	0.00183621	28	6	0.341474
LRRC34	0.784423	0.161232	20	4	0.179085	0.0599869	0.00183621	20	10	0.330835
LOC100299503	1	1	20	6	0.280923	0.0599869	0.00183621	20	12	0.326516
ZSCAN2	1	0.401456	20	16	0.402601	0.0599869	0.00183621	28	22	0.315337
C19H17orf97	1	0.475086	24	18	0.0617153	0.0599869	0.00183621	24	22	0.274825
LOC101904520	1	0.55972	24	8	0.316787	0.0599869	0.00183621	28	6	0.268505
TPM2	1	0.337697	24	18	0.17691	0.0599869	0.00183621	28	24	0.25962
LOC100336369	0.784423	0.161232	20	10	0.226318	0.0599869	0.00183621	24	10	0.169634
HSBP1L1	0.784423	0.161232	24	6	0.0561066	0.0599869	0.00183621	28	8	0.130995
ZNF782	1	1	20	8	0.263751	0.0599869	0.00183621	20	12	0.128367
LOC112443519	1	0.369576	28	20	0.0857298	0.0599869	0.00183621	20	12	0.104474
TBC1D32	1	1	20	6	0.193257	0.0599869	0.00183621	20	14	0.0977456
ANKRD34C	1	1	20	2	0.0432429	0.0599869	0.00183621	24	12	0.0838301
LOC101903877	1	0.475086	24	18	0.0666194	0.0599869	0.00183621	24	16	0.0660468
RPL13	0.784423	0.161232	20	16	431.801	0.0656258	0.00250066	20	2	332.651
RPS5	1	1	20	16	273.293	0.0656258	0.00250066	20	2	254.607
RPL27A	1	0.401456	20	14	172.011	0.0656258	0.00250066	20	2	239.968
RPL14	1	1	20	16	140.396	0.0656258	0.00250066	20	2	194.521
EEF1G	1	0.656557	20	18	97.2516	0.0656258	0.00250066	20	2	108.189
KRT6A	0.89193	0.195392	20	18	62.9594	0.0656258	0.00250066	20	2	48.5589
FUS	1	0.235617	20	16	34.4841	0.0656258	0.00250066	20	2	33.6799
EIF4EBP1	1	0.475086	20	16	34.3303	0.0656258	0.00250066	20	2	24.8484
FHL2	0.89193	0.195392	28	18	28.076	0.0656258	0.00250066	28	22	24.0025
DRAP1	1	0.337697	20	18	25.2955	0.0656258	0.00250066	20	2	23.8128
SNRPD3	1	0.891934	20	16	13.632	0.0656258	0.00250066	20	2	22.5613
PHB2	1	0.401456	20	16	20.9849	0.0656258	0.00250066	20	2	17.9953
EPN1	1	0.55972	20	18	27.0401	0.0656258	0.00250066	20	2	16.9886
HSD17B12	1	0.235617	20	8	22.0705	0.0656258	0.00250066	20	12	15.5868
ABCF1	1	0.766857	20	16	16.2725	0.0656258	0.00250066	20	0	15.3743
HCFC1R1	0.89193	0.195392	20	16	18.2837	0.0656258	0.00250066	20	2	14.8872
GLIPR2	1	0.235617	28	24	6.56665	0.0656258	0.00250066	28	22	13.8198
LSM7	1	0.475086	20	14	5.95307	0.0656258	0.00250066	20	0	13.0663
CAPN2	0.686795	0.13237	28	6	16.1268	0.0656258	0.00250066	28	4	12.7581
RAB7A	0.598082	0.10811	20	16	10.6287	0.0656258	0.00250066	20	2	11.8494
TCAM1	1	0.891934	24	8	13.8571	0.0656258	0.00250066	28	2	11.0086
KDELR1	1	1	20	16	14.4737	0.0656258	0.00250066	28	22	10.7181
PRDX6	1	0.282747	20	12	5.43752	0.0656258	0.00250066	28	26	10.7164
USO1	0.686795	0.13237	20	8	8.52843	0.0656258	0.00250066	20	12	10.6395
BOD1	1	1	20	16	5.38212	0.0656258	0.00250066	20	0	10.19
PRNP	1	0.656557	20	4	4.72731	0.0656258	0.00250066	20	10	9.85161
DIAPH2	1	0.55972	20	6	4.28112	0.0656258	0.00250066	20	12	8.56388
KLF6	1	1	28	14	6.10664	0.0656258	0.00250066	24	12	8.5257
FXYD5	0.686795	0.13237	20	14	11.2151	0.0656258	0.00250066	28	24	7.98387
SLC25A11	0.784423	0.161232	20	18	10.5123	0.0656258	0.00250066	20	2	7.72282
FAM136A	1	0.766857	28	8	1.39147	0.0656258	0.00250066	20	2	6.75569
RMND5A	1	0.235617	28	8	4.72347	0.0656258	0.00250066	20	12	6.60011
RTF2	1	0.766857	20	14	3.47332	0.0656258	0.00250066	20	0	6.44102
DGCR6L	1	0.475086	20	18	6.33545	0.0656258	0.00250066	20	2	6.17409
PTPN11	0.598082	0.10811	28	2	4.31001	0.0656258	0.00250066	28	8	6.07464
C13H20orf27	1	0.891934	20	14	5.68358	0.0656258	0.00250066	20	2	5.91121
THYN1	1	1	20	18	5.82946	0.0656258	0.00250066	20	2	5.48196
NUP93	1	0.891934	20	18	3.5371	0.0656258	0.00250066	20	0	5.3796
NSDHL	1	0.235617	28	18	6.58123	0.0656258	0.00250066	28	22	5.37022
SERPINB6	1	1	20	16	2.85811	0.0656258	0.00250066	28	22	5.35142
GRINA	0.686795	0.13237	24	18	2.83041	0.0656258	0.00250066	28	22	5.18096
TBC1D23	1	0.55972	20	6	3.8796	0.0656258	0.00250066	20	12	5.17673
IFI27	1	1	28	20	0.918991	0.0656258	0.00250066	28	22	4.4512
PIK3C2A	1	0.235617	20	8	4.49734	0.0656258	0.00250066	20	12	4.42182
P4HA1	1	0.55972	20	6	1.85573	0.0656258	0.00250066	20	12	4.29453
TMEM115	1	0.766857	20	18	3.34696	0.0656258	0.00250066	20	2	3.73357
GTF2H4	0.89193	0.195392	20	18	2.45163	0.0656258	0.00250066	20	2	3.628
ZPR1	1	1	20	16	2.9102	0.0656258	0.00250066	20	0	3.47314
PPAN	1	0.235617	20	16	2.48416	0.0656258	0.00250066	20	2	3.43246
VPS28	1	0.401456	28	20	2.33253	0.0656258	0.00250066	28	22	3.40952
ENAH	1	0.766857	28	26	1.04397	0.0656258	0.00250066	20	12	3.36436
URM1	1	0.475086	20	18	3.44295	0.0656258	0.00250066	20	2	3.2927
CNPPD1	1	1	20	0	1.139	0.0656258	0.00250066	28	22	3.20517
C7H19orf24	1	0.401456	20	16	3.18576	0.0656258	0.00250066	20	2	3.08722
DDX47	1	0.282747	20	10	1.71994	0.0656258	0.00250066	28	2	3.07198
LOC100336368	1	1	20	16	3.18732	0.0656258	0.00250066	20	0	2.95181
SBNO1	0.89193	0.195392	20	8	3.52228	0.0656258	0.00250066	20	12	2.94315
AHCYL1	1	0.766857	20	8	1.85685	0.0656258	0.00250066	20	12	2.93904
DTD1	1	1	20	16	2.5194	0.0656258	0.00250066	20	2	2.83781
TUBG2	1	0.282747	20	18	1.29891	0.0656258	0.00250066	20	0	2.70864
NELFCD	1	0.766857	28	24	1.51204	0.0656258	0.00250066	28	24	2.64935
SUMF1	0.784423	0.161232	28	22	1.5223	0.0656258	0.00250066	28	22	2.62209
LOC104970908	1	1	20	18	3.35056	0.0656258	0.00250066	20	2	2.60144
FBXL17	1	1	20	6	2.28241	0.0656258	0.00250066	20	12	2.5611
FLOT2	0.784423	0.161232	20	18	3.66022	0.0656258	0.00250066	28	22	2.53322
RPRD1A	1	0.475086	20	8	2.6608	0.0656258	0.00250066	20	10	2.41266
GOLPH3L	1	0.891934	20	8	1.83423	0.0656258	0.00250066	20	12	2.35388
NBEAL1	1	1	28	20	1.28399	0.0656258	0.00250066	20	12	2.3389
MARF1	1	1	20	6	0.873313	0.0656258	0.00250066	20	12	2.33357
WDR48	1	0.235617	20	6	1.30487	0.0656258	0.00250066	20	12	1.911
CSTF2T	0.598082	0.10811	20	18	2.15434	0.0656258	0.00250066	20	2	1.89857
CEP97	1	0.337697	20	8	1.96425	0.0656258	0.00250066	20	12	1.75827
AIFM1	1	1	20	14	1.80832	0.0656258	0.00250066	28	4	1.73189
DAAM1	1	0.337697	28	4	0.900656	0.0656258	0.00250066	20	12	1.70382
MAVS	1	1	28	20	0.755911	0.0656258	0.00250066	20	10	1.64282
FJX1	1	1	20	18	1.54654	0.0656258	0.00250066	20	2	1.60002
LOC534391	1	0.337697	20	14	1.16075	0.0656258	0.00250066	20	0	1.45195
GPNMB	1	0.656557	28	22	0.265148	0.0656258	0.00250066	28	20	1.44448
LYSMD3	0.598082	0.10811	20	8	2.75227	0.0656258	0.00250066	28	8	1.43817
WDR35	1	0.235617	20	8	0.7264	0.0656258	0.00250066	20	12	1.42057
ABHD14A	0.784423	0.161232	20	18	2.31143	0.0656258	0.00250066	20	2	1.41887
SETD1A	0.686795	0.13237	20	16	1.83443	0.0656258	0.00250066	20	2	1.35998
VPS13A	1	1	20	6	1.13737	0.0656258	0.00250066	20	12	1.35866
LOC100298356	1	1	28	20	0.691098	0.0656258	0.00250066	28	22	1.32503
PCYOX1L	1	1	20	16	0.675598	0.0656258	0.00250066	20	2	1.31843
NKAIN1	1	1	20	18	4.73782	0.0656258	0.00250066	28	22	1.31613
N4BP2L2	0.784423	0.161232	20	8	1.26923	0.0656258	0.00250066	20	12	1.301
APOBEC3H	0.598082	0.10811	28	20	0.979087	0.0656258	0.00250066	28	20	1.29756
RPS6KC1	1	0.475086	20	8	1.03173	0.0656258	0.00250066	20	12	1.26495
GAREM2	1	0.656557	20	18	1.53803	0.0656258	0.00250066	20	0	1.25519
TRIM4	1	0.235617	20	4	1.00182	0.0656258	0.00250066	20	10	1.19593
SENP5	0.89193	0.195392	20	6	1.31456	0.0656258	0.00250066	24	8	1.17905
CETN4	1	0.656557	24	6	0.538706	0.0656258	0.00250066	28	8	1.1349
CDC42EP4	0.784423	0.161232	20	18	1.416	0.0656258	0.00250066	20	2	1.1286
BUD13	1	1	20	16	1.07372	0.0656258	0.00250066	24	22	1.1267
TPCN1	0.784423	0.161232	24	18	0.589757	0.0656258	0.00250066	28	18	1.12635
CFAP53	1	1	20	6	1.43571	0.0656258	0.00250066	20	10	1.09961
GLIS3	1	0.337697	20	0	1.01693	0.0656258	0.00250066	28	8	1.0526
BRWD1	1	1	20	8	0.704613	0.0656258	0.00250066	20	12	1.04893
DCTN5	0.598082	0.10811	24	6	0.554532	0.0656258	0.00250066	28	6	1.02904
DMXL1	1	0.891934	20	4	0.779207	0.0656258	0.00250066	28	8	0.931369
ARL6	1	0.282747	20	6	1.16312	0.0656258	0.00250066	20	12	0.883927
BOLA1	0.784423	0.161232	20	18	0.99469	0.0656258	0.00250066	20	2	0.882392
MYO9A	1	1	20	6	0.483691	0.0656258	0.00250066	20	12	0.850509
SMIM1	1	0.235617	28	22	0.382303	0.0656258	0.00250066	28	22	0.845784
ALKBH2	1	0.235617	20	14	0.377102	0.0656258	0.00250066	20	2	0.78002
ADA	1	1	20	16	0.549194	0.0656258	0.00250066	24	22	0.754064
SPRED2	1	0.401456	28	20	1.22329	0.0656258	0.00250066	28	26	0.722953
MMACHC	1	1	20	14	0.403924	0.0656258	0.00250066	20	2	0.682314
STK36	1	0.235617	24	0	0.0869255	0.0656258	0.00250066	28	20	0.643647
FXYD6	1	0.656557	28	24	0.125213	0.0656258	0.00250066	28	22	0.6139
FER	1	1	20	10	0.265555	0.0656258	0.00250066	20	10	0.535438
ACRBP	1	0.401456	28	16	0.205973	0.0656258	0.00250066	28	22	0.480904
BTBD8	1	0.337697	20	8	0.37642	0.0656258	0.00250066	20	10	0.467371
ZBTB21	0.598082	0.10811	28	10	0.581669	0.0656258	0.00250066	28	10	0.457577
VRK3	1	1	28	24	0.226195	0.0656258	0.00250066	28	24	0.445683
LOC112441618	1	1	20	16	0.389589	0.0656258	0.00250066	28	24	0.412246
MEIS2	0.686795	0.13237	28	6	0.292094	0.0656258	0.00250066	28	8	0.399551
LOC618409	1	0.235617	28	20	0.127209	0.0656258	0.00250066	28	22	0.393398
LOC101905533	1	0.656557	20	6	0.28929	0.0656258	0.00250066	20	12	0.301562
PCSK5	1	0.891934	28	8	0.0681288	0.0656258	0.00250066	28	8	0.262377
LOC107132235	1	1	24	0	0.0758559	0.0656258	0.00250066	28	4	0.239106
ASB12	1	1	20	8	0.136583	0.0656258	0.00250066	20	12	0.21052
OTX1	1	0.656557	20	16	0.170724	0.0656258	0.00250066	20	0	0.204647
GPR156	1	1	20	18	0.156136	0.0656258	0.00250066	28	10	0.190554
CPEB3	1	1	20	8	0.170894	0.0656258	0.00250066	24	10	0.188125
FAM120B	1	1	20	6	0.102523	0.0656258	0.00250066	20	12	0.175111
LOC101904290	1	1	20	6	0.0924954	0.0656258	0.00250066	20	10	0.141496
C6H4orf36	1	1	20	0	0.052509	0.0656258	0.00250066	20	12	0.124593
SLC52A3	1	1	28	14	0.0458977	0.0656258	0.00250066	28	22	0.0513323
MYPN	1	1	28	0	0.019578	0.0656258	0.00250066	28	24	0.0285524
S100A2	0.784423	0.161232	24	18	248.361	0.0745301	0.00337713	20	2	384.719
RPLP2	1	0.55972	20	18	203.112	0.0745301	0.00337713	20	2	151.632
RPL29	1	1	20	16	90.7136	0.0745301	0.00337713	20	2	93.3781
RPL35	1	0.337697	20	14	72.1004	0.0745301	0.00337713	20	2	91.8255
TPI1	1	0.55972	20	16	40.133	0.0745301	0.00337713	20	2	39.2527
TIMP1	1	0.235617	28	16	26.7121	0.0745301	0.00337713	28	22	37.6522
CSNK2B	1	0.891934	20	14	13.9817	0.0745301	0.00337713	20	0	33.9655
ITGAV	1	0.656557	20	6	18.0381	0.0745301	0.00337713	20	12	32.0945
EIF3G	1	0.766857	20	14	20.1594	0.0745301	0.00337713	20	2	26.3613
ODC1	1	0.766857	28	20	45.0306	0.0745301	0.00337713	28	6	23.1147
PIN1	1	0.337697	20	18	22.4019	0.0745301	0.00337713	20	2	17.8408
PCBP1	1	1	20	16	21.9099	0.0745301	0.00337713	20	2	15.0256
PPP1CA	1	0.475086	20	16	15.9967	0.0745301	0.00337713	20	2	14.1748
PSMD6	1	1	20	16	9.28726	0.0745301	0.00337713	20	0	12.2351
RALY	0.784423	0.161232	20	18	16.8059	0.0745301	0.00337713	20	2	11.1944
RPL26L1	1	1	20	16	3.15639	0.0745301	0.00337713	20	0	10.2696
LANCL1	0.784423	0.161232	20	6	7.54947	0.0745301	0.00337713	20	12	9.73442
RAB13	1	1	20	14	8.0213	0.0745301	0.00337713	28	22	9.27532
DLG1	1	0.235617	20	8	8.53854	0.0745301	0.00337713	20	12	8.58318
MRPS18B	1	1	20	16	6.50665	0.0745301	0.00337713	24	0	8.53461
SEC62	0.89193	0.195392	20	6	9.14474	0.0745301	0.00337713	20	12	8.09177
AP3B1	1	0.475086	20	8	3.70578	0.0745301	0.00337713	20	12	7.92252
ISCU	1	1	24	12	4.70118	0.0745301	0.00337713	20	0	7.62222
SF3A1	1	0.656557	20	16	7.82845	0.0745301	0.00337713	20	0	7.19837
MOB1B	1	0.235617	20	6	9.54555	0.0745301	0.00337713	20	12	7.02761
PRPF31	0.89193	0.195392	20	18	8.93054	0.0745301	0.00337713	20	2	6.6938
KTN1	1	0.401456	20	6	9.8628	0.0745301	0.00337713	20	12	6.50099
DPM2	1	1	20	16	5.75196	0.0745301	0.00337713	24	22	6.04818
DAB2	1	1	20	8	4.61139	0.0745301	0.00337713	20	12	5.78192
SKIL	0.686795	0.13237	24	6	3.09746	0.0745301	0.00337713	24	10	5.02959
CERS6	0.89193	0.195392	20	6	3.42544	0.0745301	0.00337713	20	12	4.98473
CNDP2	0.598082	0.10811	20	18	7.01628	0.0745301	0.00337713	20	2	4.95826
MIR186	1	0.475086	20	8	1.39748	0.0745301	0.00337713	20	12	4.88537
NANS	1	0.55972	20	12	0.522004	0.0745301	0.00337713	28	8	4.81893
STK38L	1	0.55972	20	2	1.0428	0.0745301	0.00337713	20	12	4.58729
ATP7A	0.89193	0.195392	20	6	2.93964	0.0745301	0.00337713	20	12	4.58148
TCEAL4	1	0.656557	20	14	3.90825	0.0745301	0.00337713	28	24	4.46169
MYO5A	1	1	20	6	3.48242	0.0745301	0.00337713	20	12	4.34731
RICTOR	1	0.337697	20	4	3.39903	0.0745301	0.00337713	20	12	4.32724
WDR55	1	0.401456	20	18	3.76867	0.0745301	0.00337713	20	2	4.31088
HOOK3	1	1	20	6	4.00233	0.0745301	0.00337713	20	12	4.28179
ANO6	1	1	20	4	5.21852	0.0745301	0.00337713	20	12	4.24202
DAZAP1	0.784423	0.161232	20	18	4.92884	0.0745301	0.00337713	20	2	4.20037
TP53INP1	1	1	20	6	1.98423	0.0745301	0.00337713	20	12	4.08108
LURAP1L	1	1	20	18	5.1088	0.0745301	0.00337713	28	14	3.74874
LAS1L	1	0.766857	20	16	1.80958	0.0745301	0.00337713	20	0	3.64753
DCAF15	0.598082	0.10811	20	16	3.36009	0.0745301	0.00337713	20	0	3.60289
RSF1	1	1	20	6	2.06881	0.0745301	0.00337713	20	12	3.3474
PRKX	0.598082	0.10811	28	8	1.10108	0.0745301	0.00337713	28	8	3.18067
KPNA1	0.686795	0.13237	24	6	1.97698	0.0745301	0.00337713	28	10	2.91302
PANK3	1	1	20	6	2.75919	0.0745301	0.00337713	20	12	2.79268
TRAPPC6A	1	0.337697	24	18	1.95275	0.0745301	0.00337713	28	22	2.72374
CYP2S1	1	0.235617	20	16	2.9644	0.0745301	0.00337713	20	2	2.71614
NNT	0.89193	0.195392	28	2	1.58341	0.0745301	0.00337713	28	8	2.63373
PET100	0.598082	0.10811	20	16	3.07747	0.0745301	0.00337713	20	2	2.48054
BNC1	1	0.401456	28	6	2.04937	0.0745301	0.00337713	28	6	2.40488
BOLA	1	0.337697	28	24	1.09142	0.0745301	0.00337713	28	22	2.39581
DPH7	0.686795	0.13237	20	18	3.0856	0.0745301	0.00337713	20	2	2.1908
DMTF1	1	0.282747	20	8	1.60606	0.0745301	0.00337713	20	10	2.04893
CACNA2D1	1	1	20	6	1.75984	0.0745301	0.00337713	20	12	1.97108
ELOF1	1	0.766857	20	14	1.62245	0.0745301	0.00337713	20	0	1.93454
PAQR3	1	0.55972	20	6	1.04421	0.0745301	0.00337713	20	12	1.91652
LTN1	0.686795	0.13237	20	8	2.45984	0.0745301	0.00337713	20	12	1.91177
DIP2B	1	1	20	6	1.90379	0.0745301	0.00337713	28	8	1.90413
AVL9	1	1	20	6	1.42925	0.0745301	0.00337713	20	10	1.88609
COG3	1	1	20	6	1.24296	0.0745301	0.00337713	20	12	1.8156
PSPC1	1	1	28	0	0.486791	0.0745301	0.00337713	28	26	1.81507
B3GALT4	1	1	20	16	1.59406	0.0745301	0.00337713	28	22	1.80504
TNFSF12	0.784423	0.161232	28	20	1.12417	0.0745301	0.00337713	28	22	1.80502
PDF	1	1	28	6	1.11911	0.0745301	0.00337713	20	2	1.76911
TSPAN14	1	0.235617	20	18	1.75176	0.0745301	0.00337713	28	22	1.72242
PTPN4	1	0.55972	20	6	1.75003	0.0745301	0.00337713	24	10	1.66821
RIPK1	1	0.282747	20	18	4.04473	0.0745301	0.00337713	28	22	1.61984
RNF113A	1	0.282747	28	16	0.920099	0.0745301	0.00337713	20	2	1.61726
METTL1	0.89193	0.195392	28	6	1.32712	0.0745301	0.00337713	20	0	1.59186
CACUL1	1	0.235617	28	6	1.23038	0.0745301	0.00337713	28	8	1.58934
MMP3	1	1	28	18	6.10547	0.0745301	0.00337713	28	24	1.49877
GSTK1	1	0.337697	28	22	0.749987	0.0745301	0.00337713	28	22	1.44533
WDR37	1	0.475086	20	18	0.567222	0.0745301	0.00337713	28	18	1.4387
FIP1L1	0.686795	0.13237	24	10	0.778609	0.0745301	0.00337713	24	0	1.3937
GTF3C2	1	0.282747	20	16	1.42645	0.0745301	0.00337713	20	0	1.38605
CDK14	0.784423	0.161232	24	6	1.11974	0.0745301	0.00337713	20	12	1.37799
AKT1S1	0.686795	0.13237	20	18	1.98111	0.0745301	0.00337713	20	2	1.24621
AGTPBP1	1	0.656557	20	8	0.702418	0.0745301	0.00337713	20	12	1.24431
PHACTR2	1	0.235617	20	6	1.68497	0.0745301	0.00337713	20	12	1.24392
TNKS	1	1	20	6	0.833255	0.0745301	0.00337713	20	12	1.22773
FAM198B	0.686795	0.13237	28	22	0.987218	0.0745301	0.00337713	28	22	1.21335
LPGAT1	0.784423	0.161232	24	6	1.50084	0.0745301	0.00337713	28	8	1.18322
SNX1	1	1	20	10	0.670979	0.0745301	0.00337713	28	24	1.12556
DGKH	1	1	20	6	0.969668	0.0745301	0.00337713	20	12	1.11187
RCL1	0.686795	0.13237	28	8	0.431669	0.0745301	0.00337713	28	4	1.08281
PQBP1	1	1	20	16	0.844305	0.0745301	0.00337713	20	4	1.0526
EPB41L5	0.89193	0.195392	20	8	0.618989	0.0745301	0.00337713	20	10	0.963767
LIN37	1	1	24	10	0.921735	0.0745301	0.00337713	20	2	0.950438
SYNJ1	1	0.337697	28	22	0.169493	0.0745301	0.00337713	20	12	0.855213
NFKBIB	1	0.475086	20	16	1.97582	0.0745301	0.00337713	20	4	0.840862
HEATR5B	1	1	20	6	0.922703	0.0745301	0.00337713	28	8	0.839883
GATB	1	1	20	16	1.0295	0.0745301	0.00337713	20	0	0.835204
LOC618456	1	0.891934	20	8	0.381964	0.0745301	0.00337713	20	12	0.835129
PXYLP1	1	1	20	6	0.31746	0.0745301	0.00337713	28	20	0.742975
SYNGR1	0.784423	0.161232	28	20	0.396385	0.0745301	0.00337713	28	22	0.72961
EMSY	1	0.337697	20	8	0.857768	0.0745301	0.00337713	20	12	0.72715
INTU	1	0.656557	20	6	0.67958	0.0745301	0.00337713	24	10	0.663948
NFATC1	0.784423	0.161232	28	20	0.146557	0.0745301	0.00337713	28	20	0.662126
TMEM92	1	1	20	16	0.502507	0.0745301	0.00337713	28	22	0.56406
ZSCAN16	1	0.55972	20	8	0.844552	0.0745301	0.00337713	20	10	0.548375
SHISA7	0.89193	0.195392	24	16	0.329033	0.0745301	0.00337713	28	22	0.525288
KLHDC1	0.686795	0.13237	20	8	0.62363	0.0745301	0.00337713	20	12	0.506409
PHF2	0.598082	0.10811	20	16	0.855311	0.0745301	0.00337713	28	22	0.491205
MOSMO	0.598082	0.10811	20	6	0.459562	0.0745301	0.00337713	24	8	0.456625
HSD11B1L	0.89193	0.195392	28	20	0.146234	0.0745301	0.00337713	28	22	0.413128
ZEB1	1	0.891934	0	0	0	0.0745301	0.00337713	20	12	0.38691
IFNE	1	0.282747	20	2	0.19159	0.0745301	0.00337713	20	10	0.366856
ZNF33B	1	1	20	6	0.215532	0.0745301	0.00337713	20	12	0.334103
LOC100299242	1	0.337697	20	8	0.165957	0.0745301	0.00337713	20	10	0.280986
LOC112447797	0.784423	0.161232	20	6	0.203631	0.0745301	0.00337713	20	12	0.26973
SLC25A27	1	1	28	24	0.0830538	0.0745301	0.00337713	20	10	0.26948
TAMM41	1	1	20	18	0.45878	0.0745301	0.00337713	20	4	0.260842
TNS2	0.686795	0.13237	20	16	0.361567	0.0745301	0.00337713	28	22	0.196051
LHX9	1	0.891934	20	8	0.0699032	0.0745301	0.00337713	20	10	0.171808
LOC104974050	1	1	20	8	0.0923773	0.0745301	0.00337713	20	10	0.153948
LOC112449564	1	1	20	18	0.120541	0.0745301	0.00337713	20	2	0.121325
AKAP5	1	0.656557	20	2	0.042	0.0745301	0.00337713	20	10	0.0959553
LOC112442268	0.784423	0.161232	24	22	0.0268866	0.0745301	0.00337713	28	20	0.0435671
PLB1	1	1	20	16	0.0332632	0.0745301	0.00337713	20	4	0.0396703
STXBP6	1	1	28	18	0.0259653	0.0745301	0.00337713	28	20	0.0336617
LOC112448907	1	1	20	4	0.599208	0.0841623	0.00395062	20	0	5.23168
MIR2440	1	1	20	2	0.966871	0.0841623	0.00395062	20	2	1.55742
S100A12	1	1	28	20	0.0890246	0.0841623	0.00395062	28	22	0.169813
TMSB10	1	0.401456	20	14	643.381	0.0841623	0.0045241	20	0	902.297
FTL	1	0.766857	24	18	148.83	0.0841623	0.0045241	20	0	385.161
ACTB	1	0.282747	28	6	213.377	0.0841623	0.0045241	28	10	224.879
MYL6	0.686795	0.13237	20	16	133.57	0.0841623	0.0045241	20	2	122.205
CAPNS1	1	1	20	16	55.1769	0.0841623	0.0045241	20	0	81.7353
PDAP1	1	0.766857	20	16	24.0834	0.0841623	0.0045241	20	0	31.2335
ATP6V0C	1	0.766857	20	16	37.566	0.0841623	0.0045241	20	2	26.7161
U2AF2	0.598082	0.10811	20	18	24.8533	0.0841623	0.0045241	20	2	18.1309
NDUFS8	1	0.401456	20	16	22.223	0.0841623	0.0045241	20	2	16.9565
RAB34	1	0.401456	20	18	17.784	0.0841623	0.0045241	20	2	16.2264
EDF1	1	0.891934	20	16	18.4413	0.0841623	0.0045241	20	2	14.7749
NEDD8	1	1	20	14	13.3362	0.0841623	0.0045241	20	2	14.1372
RNPS1	1	0.282747	20	16	9.55222	0.0841623	0.0045241	20	2	12.8169
TFPI	0.598082	0.10811	20	8	17.5277	0.0841623	0.0045241	20	12	12.6851
MNF1	0.686795	0.13237	20	16	10.5396	0.0841623	0.0045241	20	0	11.5035
ZDHHC20	0.686795	0.13237	20	6	9.35692	0.0841623	0.0045241	20	12	11.3967
LOC784208	0.784423	0.161232	20	8	12.0183	0.0841623	0.0045241	20	10	10.6012
TMOD3	1	0.282747	20	6	11.831	0.0841623	0.0045241	20	10	10.3623
IFITM3	1	1	28	0	4.9728	0.0841623	0.0045241	24	20	10.1524
SELENOM	1	1	20	16	11.6258	0.0841623	0.0045241	20	2	9.00899
WBP1	0.89193	0.195392	28	22	4.26795	0.0841623	0.0045241	28	22	8.89179
ILK	1	0.766857	20	16	8.74321	0.0841623	0.0045241	28	22	8.82802
CPD	1	0.766857	20	6	7.20716	0.0841623	0.0045241	20	12	8.25856
MRPL9	1	1	28	6	3.58374	0.0841623	0.0045241	20	2	8.07561
ARL2	1	0.235617	20	16	8.86072	0.0841623	0.0045241	20	2	7.78458
MARVELD1	1	0.55972	28	20	4.53686	0.0841623	0.0045241	28	22	7.77504
CTSF	0.784423	0.161232	24	18	2.51123	0.0841623	0.0045241	28	22	7.21016
MYDGF	1	0.55972	20	18	7.1315	0.0841623	0.0045241	20	2	6.90204
MRPL49	1	0.891934	20	16	4.40498	0.0841623	0.0045241	20	2	6.63342
TBRG1	1	1	20	18	2.85492	0.0841623	0.0045241	20	0	6.07959
HMBS	0.598082	0.10811	20	18	3.77567	0.0841623	0.0045241	20	2	5.82665
AGPAT2	1	0.766857	20	14	4.63899	0.0841623	0.0045241	20	2	5.40742
RPS6KB2	1	0.235617	20	18	6.89546	0.0841623	0.0045241	20	2	5.28521
PIP4K2C	1	0.235617	28	20	2.5494	0.0841623	0.0045241	28	20	4.61028
SURF6	1	0.656557	20	16	8.48684	0.0841623	0.0045241	20	2	4.58764
LOC101904536	0.784423	0.161232	20	6	2.4476	0.0841623	0.0045241	20	10	4.53271
IKBIP	0.784423	0.161232	20	6	1.87507	0.0841623	0.0045241	20	12	4.24883
CHCHD5	1	0.766857	20	12	0.967385	0.0841623	0.0045241	20	2	4.21451
45544	1	0.282747	20	18	6.07034	0.0841623	0.0045241	20	2	4.20094
RHOBTB1	1	1	28	24	0.657057	0.0841623	0.0045241	20	10	4.18582
ERGIC3	1	1	20	16	3.48535	0.0841623	0.0045241	28	22	4.13306
GLRX5	1	0.235617	20	4	3.68268	0.0841623	0.0045241	28	10	4.03294
NUP85	1	1	28	6	2.3036	0.0841623	0.0045241	20	0	4.01366
MMP11	0.598082	0.10811	28	20	2.60822	0.0841623	0.0045241	28	22	3.9033
PDGFC	0.686795	0.13237	20	2	1.83941	0.0841623	0.0045241	20	10	3.89838
MLST8	1	1	20	18	2.30282	0.0841623	0.0045241	20	0	3.69973
SLC20A1	1	0.282747	20	8	4.05732	0.0841623	0.0045241	20	12	3.65375
THOC5	1	0.401456	20	16	6.13555	0.0841623	0.0045241	20	2	3.6171
RNF13	0.686795	0.13237	20	8	5.0176	0.0841623	0.0045241	20	12	3.61191
ANKRD12	0.89193	0.195392	20	6	4.93722	0.0841623	0.0045241	20	12	3.32749
LOC101906870	0.89193	0.195392	20	16	4.40372	0.0841623	0.0045241	20	0	3.22639
CARM1	0.598082	0.10811	20	16	4.78059	0.0841623	0.0045241	20	2	3.19182
GNPTG	1	1	20	18	1.83378	0.0841623	0.0045241	24	22	3.15674
DENR	1	0.401456	20	8	3.50359	0.0841623	0.0045241	24	0	3.09838
AKT3	1	0.401456	20	4	3.89523	0.0841623	0.0045241	20	12	2.97082
FRYL	1	1	20	6	1.65304	0.0841623	0.0045241	20	12	2.81397
CFDP1	1	1	20	16	1.55607	0.0841623	0.0045241	20	0	2.74883
CRNKL1	1	1	20	16	2.7653	0.0841623	0.0045241	20	0	2.74307
SNIP1	0.784423	0.161232	20	16	2.07146	0.0841623	0.0045241	20	0	2.73562
NUBP2	1	1	20	16	2.45982	0.0841623	0.0045241	20	2	2.7002
NMUR2	1	0.891934	24	12	0.957401	0.0841623	0.0045241	28	20	2.58562
LOC515551	1	0.766857	24	6	2.05926	0.0841623	0.0045241	28	8	2.45964
MUL1	1	0.475086	20	16	1.62526	0.0841623	0.0045241	20	2	2.44025
PAX8	1	0.282747	20	18	2.55446	0.0841623	0.0045241	20	2	2.41962
C18H16orf70	1	0.401456	28	20	2.95146	0.0841623	0.0045241	28	22	2.41649
CLOCK	1	0.55972	24	6	1.71669	0.0841623	0.0045241	28	8	2.20286
DYRK2	1	0.401456	28	6	1.13285	0.0841623	0.0045241	28	8	2.18763
DHPS	1	0.475086	24	20	1.77161	0.0841623	0.0045241	20	2	2.15479
PHC3	1	1	20	6	2.67826	0.0841623	0.0045241	20	12	2.15097
LOC100847890	0.598082	0.10811	20	16	2.21801	0.0841623	0.0045241	20	2	2.08588
AP4E1	1	0.401456	20	6	1.91158	0.0841623	0.0045241	20	12	2.08123
HIPK3	1	1	20	6	2.62192	0.0841623	0.0045241	20	12	2.01678
RHBDD2	1	0.766857	28	22	1.20797	0.0841623	0.0045241	28	22	2.00113
RNF166	1	1	20	14	1.63553	0.0841623	0.0045241	24	22	1.98509
TSSC4	1	0.766857	20	0	2.39825	0.0841623	0.0045241	20	2	1.93496
PLEKHF1	1	0.401456	28	20	1.61553	0.0841623	0.0045241	28	22	1.8625
WDR70	1	1	24	10	0.684708	0.0841623	0.0045241	28	0	1.84708
MFSD5	1	0.656557	20	18	1.04896	0.0841623	0.0045241	20	2	1.82146
IFNGR2	1	0.401456	28	24	2.62883	0.0841623	0.0045241	28	24	1.82065
TMTC1	1	1	20	12	1.41094	0.0841623	0.0045241	20	10	1.78552
POLR3E	1	0.235617	20	16	0.914178	0.0841623	0.0045241	20	2	1.752
SLMAP	1	0.55972	20	8	2.44198	0.0841623	0.0045241	20	12	1.73832
DAXX	1	0.891934	20	16	0.972374	0.0841623	0.0045241	20	4	1.67719
TMEM59L	1	0.337697	24	18	0.652857	0.0841623	0.0045241	28	20	1.6604
ATPAF2	1	0.891934	20	16	1.08111	0.0841623	0.0045241	20	2	1.65879
COMMD1	1	1	20	8	1.07494	0.0841623	0.0045241	20	2	1.63412
BTAF1	0.686795	0.13237	20	8	2.51344	0.0841623	0.0045241	20	12	1.61044
UBR3	1	0.475086	20	6	2.10604	0.0841623	0.0045241	28	8	1.5848
PLK3	0.89193	0.195392	24	18	1.44019	0.0841623	0.0045241	24	22	1.54449
FAM104A	1	0.475086	20	14	0.697077	0.0841623	0.0045241	24	22	1.49411
REXO1	1	0.235617	20	18	3.22789	0.0841623	0.0045241	20	2	1.45372
LOC112446842	1	0.656557	20	2	1.08004	0.0841623	0.0045241	20	14	1.45284
ZNF830	1	1	20	16	0.769469	0.0841623	0.0045241	20	0	1.39739
PTBP2	0.784423	0.161232	20	6	0.847617	0.0841623	0.0045241	20	12	1.34129
PPP1R15A	0.686795	0.13237	24	18	0.912488	0.0841623	0.0045241	24	22	1.28034
KDM7A	1	1	28	20	1.0287	0.0841623	0.0045241	20	10	1.2756
ST6GALNAC2	1	0.475086	20	10	0.872769	0.0841623	0.0045241	28	24	1.27231
MIS12	1	0.55972	20	8	2.21549	0.0841623	0.0045241	28	8	1.23233
RTN4R	1	0.475086	20	16	1.33747	0.0841623	0.0045241	28	22	1.21708
PIP5K1A	1	0.235617	28	2	0.703874	0.0841623	0.0045241	28	0	1.19404
LOC101902972	1	0.337697	20	18	0.830435	0.0841623	0.0045241	28	22	1.17479
MSL2	1	0.766857	20	6	1.27762	0.0841623	0.0045241	20	12	1.10559
FAHD1	1	1	20	8	0.856471	0.0841623	0.0045241	24	2	1.01644
LOC100299281	0.89193	0.195392	20	8	1.59339	0.0841623	0.0045241	28	8	0.987637
EME1	1	1	28	4	0.515621	0.0841623	0.0045241	28	8	0.848558
EFHC1	1	1	28	20	0.577176	0.0841623	0.0045241	20	12	0.836175
OPHN1	1	1	28	20	0.208963	0.0841623	0.0045241	20	12	0.790611
TUSC1	1	1	20	18	1.24511	0.0841623	0.0045241	20	2	0.720741
MRPS18A	1	1	20	16	0.47725	0.0841623	0.0045241	20	2	0.697886
LOC112447056	1	0.475086	20	6	0.20157	0.0841623	0.0045241	20	12	0.69417
FGD4	1	0.55972	20	6	0.610219	0.0841623	0.0045241	20	12	0.686307
SLC41A2	1	0.235617	20	8	0.536886	0.0841623	0.0045241	28	8	0.653921
AGL	0.89193	0.195392	20	6	0.700553	0.0841623	0.0045241	20	12	0.639257
SPN	1	0.337697	28	18	0.747154	0.0841623	0.0045241	28	6	0.62427
KPTN	1	0.656557	20	18	0.935233	0.0841623	0.0045241	20	2	0.623074
ZBTB26	1	1	20	8	0.386133	0.0841623	0.0045241	20	12	0.602778
PCGF5	0.598082	0.10811	20	8	1.10127	0.0841623	0.0045241	28	8	0.566131
USP13	1	0.282747	28	8	0.475105	0.0841623	0.0045241	28	8	0.517892
LOC112445686	1	1	28	18	0.33781	0.0841623	0.0045241	28	26	0.51059
CCDC66	1	0.337697	20	8	0.372726	0.0841623	0.0045241	20	12	0.507608
LOC616720	1	1	20	6	0.471855	0.0841623	0.0045241	20	12	0.506278
CADM4	1	0.401456	28	24	0.157555	0.0841623	0.0045241	28	22	0.481896
DMXL2	1	1	28	20	0.236241	0.0841623	0.0045241	20	12	0.479852
SERPING1	1	0.401456	28	18	0.192467	0.0841623	0.0045241	28	22	0.463322
CCDC141	1	1	20	2	0.293339	0.0841623	0.0045241	24	10	0.397799
LPAR2	1	1	20	16	0.233147	0.0841623	0.0045241	28	22	0.378991
KLHL15	1	0.55972	20	8	0.402959	0.0841623	0.0045241	20	12	0.37723
ACP4	1	0.766857	24	20	0.332608	0.0841623	0.0045241	28	22	0.345563
TMC8	1	1	20	14	0.227823	0.0841623	0.0045241	28	22	0.318768
KPNA5	1	0.235617	20	8	0.344263	0.0841623	0.0045241	20	12	0.305263
SBK2	1	0.438271	28	22	0.0410842	0.0841623	0.0045241	28	20	0.28896
LOC521580	1	1	28	20	0.243927	0.0841623	0.0045241	28	22	0.283193
TMEM26	1	0.282747	28	0	0.10868	0.0841623	0.0045241	28	10	0.252844
FAM117A	1	0.337697	28	22	0.104307	0.0841623	0.0045241	28	24	0.184365
ROR1	0.784423	0.161232	20	4	0.267187	0.0841623	0.0045241	20	12	0.176361
LOC107131311	1	1	28	20	0.0600769	0.0841623	0.0045241	28	16	0.14653
BICD1	1	0.766857	24	6	0.217383	0.0841623	0.0045241	28	10	0.143196
CA4	1	0.235617	20	18	0.190036	0.0841623	0.0045241	24	0	0.114264
ASIC3	1	0.766857	20	18	0.03745	0.0841623	0.0045241	20	2	0.106466
BFSP1	1	1	20	18	0.0334832	0.0841623	0.0045241	20	0	0.0909983
LOC101907622	1	0.475086	28	14	0.0511059	0.0841623	0.0045241	24	12	0.0882167
LOC104974542	1	1	20	2	0.0771318	0.0841623	0.0045241	28	0	0.0804711
LOC104976942	1	1	28	10	0.055404	0.0841623	0.0045241	20	12	0.0739363
ADCY9	1	0.475086	20	18	0.106397	0.0841623	0.0045241	24	10	0.0643528
LOC101909003	1	1	20	4	0.0313867	0.0841623	0.0045241	28	8	0.0610754
A2ML1	1	1	20	4	0.0554979	0.0841623	0.0045241	24	4	0.0459738
MSX2	1	1	20	14	0.108597	0.094976	0.00526883	20	2	0.218491
LOC104973468	1	1	20	0	0.0276131	0.094976	0.00526883	20	10	0.063543
FXYD1	1	0.369576	20	16	0.0616512	0.094976	0.00526883	20	2	0.0253953
STS	1	1	28	16	0.00462693	0.094976	0.00526883	28	24	0.0100757
RPL18A	1	0.55972	20	16	243.169	0.094976	0.00601355	20	2	198.556
IGFBP2	1	0.337697	20	16	162.744	0.094976	0.00601355	28	22	178.682
RPS11	1	1	24	14	97.8869	0.094976	0.00601355	20	2	175.06
MMP13	1	0.282747	28	22	36.6485	0.094976	0.00601355	28	18	164.972
RPL18	1	1	20	16	125.802	0.094976	0.00601355	20	2	131.973
C18H19orf33	0.89193	0.195392	20	16	62.7132	0.094976	0.00601355	20	2	51.0665
SFN	0.686795	0.13237	20	16	53.1834	0.094976	0.00601355	20	2	26.8412
ARHGDIA	1	0.656557	20	18	25.5287	0.094976	0.00601355	20	0	19.2044
CDC37	1	0.235617	20	18	24.0789	0.094976	0.00601355	20	2	18.1324
POLR2I	0.598082	0.10811	20	12	6.44128	0.094976	0.00601355	20	0	17.2545
NDUFB8	1	1	20	16	15.4451	0.094976	0.00601355	20	2	17.026
TMED10	0.686795	0.13237	24	6	10.5931	0.094976	0.00601355	28	8	14.9769
GNB2	1	1	20	16	18.3148	0.094976	0.00601355	20	2	13.6544
MRPL55	1	1	20	16	5.64331	0.094976	0.00601355	20	0	12.1113
INCENP	1	0.337697	20	16	8.27119	0.094976	0.00601355	20	0	10.028
DCTN2	0.598082	0.10811	28	20	6.38204	0.094976	0.00601355	28	22	9.9555
LAMTOR1	1	1	20	16	9.99028	0.094976	0.00601355	20	2	9.22595
ARF3	1	0.401456	20	16	16.388	0.094976	0.00601355	20	2	9.02178
AVEN	1	1	20	16	7.86601	0.094976	0.00601355	20	0	8.00012
NSUN2	0.598082	0.10811	20	16	6.12618	0.094976	0.00601355	20	0	7.25497
CYB5R3	1	0.401456	24	18	6.68427	0.094976	0.00601355	20	2	7.22986
SLC3A2	1	0.766857	20	18	7.17072	0.094976	0.00601355	28	22	7.00782
MFAP1	1	0.656557	20	18	3.21591	0.094976	0.00601355	20	0	6.72084
LYAR	0.598082	0.10811	28	8	2.6805	0.094976	0.00601355	20	2	6.68635
BUD31	1	1	20	16	3.55829	0.094976	0.00601355	20	0	6.18887
PPP5C	0.598082	0.10811	20	16	5.93697	0.094976	0.00601355	20	2	6.13225
NID2	1	0.55972	28	14	1.32189	0.094976	0.00601355	28	20	5.94388
SUN2	1	0.401456	20	18	5.91956	0.094976	0.00601355	20	2	5.78046
MBOAT7	1	0.656557	20	16	9.78182	0.094976	0.00601355	20	2	5.43181
MICAL2	1	1	28	6	3.42326	0.094976	0.00601355	28	8	5.14491
CCDC124	1	0.337697	20	16	8.17998	0.094976	0.00601355	20	2	5.11953
APBB2	1	0.891934	20	6	3.17471	0.094976	0.00601355	20	12	4.92409
LSM12	0.784423	0.161232	20	8	4.77319	0.094976	0.00601355	20	12	4.64018
TBL1XR1	0.598082	0.10811	20	6	6.62407	0.094976	0.00601355	20	12	4.63622
STK24	0.598082	0.10811	20	18	4.67781	0.094976	0.00601355	20	2	4.58135
ZFPL1	0.89193	0.195392	20	16	4.39828	0.094976	0.00601355	20	0	4.55164
CXHXorf56	1	1	20	16	2.1629	0.094976	0.00601355	20	0	4.51988
DDX27	0.89193	0.195392	20	18	3.70398	0.094976	0.00601355	20	2	4.40166
BRD2	0.598082	0.10811	20	16	5.56276	0.094976	0.00601355	20	2	4.26507
TMEM238	1	0.656557	20	14	4.29926	0.094976	0.00601355	28	22	4.18299
MRPL46	1	1	20	16	2.18216	0.094976	0.00601355	20	0	4.17151
LTBR	0.598082	0.10811	24	18	2.23168	0.094976	0.00601355	28	22	4.1531
OSBPL8	0.784423	0.161232	20	6	5.3826	0.094976	0.00601355	20	12	4.09865
RBM4	1	0.282747	20	14	3.49956	0.094976	0.00601355	20	0	4.08046
ATG101	1	0.891934	20	16	5.83709	0.094976	0.00601355	20	2	4.01586
TMEM129	1	1	20	14	2.51835	0.094976	0.00601355	20	2	3.64191
TRAPPC10	1	0.766857	28	6	6.4051	0.094976	0.00601355	28	10	3.60285
PPP2R3A	0.89193	0.195392	20	6	1.87206	0.094976	0.00601355	20	12	3.58442
STX7	1	0.282747	20	6	6.01772	0.094976	0.00601355	20	12	3.56502
BBX	1	1	20	6	1.45939	0.094976	0.00601355	20	12	3.47983
IPO9	1	0.235617	20	18	4.89793	0.094976	0.00601355	20	0	3.32607
MRPL43	1	0.766857	20	16	2.14317	0.094976	0.00601355	20	2	3.26673
NRDC	0.598082	0.10811	20	6	3.55997	0.094976	0.00601355	28	8	3.1582
UBE2J2	0.784423	0.161232	20	16	4.36258	0.094976	0.00601355	20	2	3.09966
HIST1H2BJ	1	0.891934	24	10	1.01318	0.094976	0.00601355	28	4	3.06633
ATRX	1	0.401456	20	6	3.45841	0.094976	0.00601355	20	12	3.04238
UHRF1BP1L	1	0.337697	20	6	2.82999	0.094976	0.00601355	20	12	2.99994
HCCS	1	1	20	18	1.23668	0.094976	0.00601355	20	0	2.95675
PAN3	1	0.282747	20	2	1.28762	0.094976	0.00601355	20	12	2.82431
RUVBL2	1	0.401456	20	16	1.97574	0.094976	0.00601355	20	2	2.80901
RCC1L	1	0.401456	20	16	2.20011	0.094976	0.00601355	20	2	2.78955
ACAP2	1	0.282747	20	6	2.6825	0.094976	0.00601355	24	8	2.76784
ZFAND2B	1	0.656557	20	14	1.96232	0.094976	0.00601355	20	2	2.76178
PSTPIP2	1	0.401456	20	6	0.740587	0.094976	0.00601355	20	12	2.75638
FBXL6	1	0.475086	20	16	1.86015	0.094976	0.00601355	20	0	2.73972
RAB35	1	0.337697	20	16	1.54452	0.094976	0.00601355	20	2	2.52419
RBPJ	0.686795	0.13237	20	8	3.16482	0.094976	0.00601355	20	12	2.51916
H2AFY	1	1	20	16	1.91272	0.094976	0.00601355	20	2	2.43396
FKBP14	0.686795	0.13237	20	6	0.928479	0.094976	0.00601355	20	10	2.43032
EPM2AIP1	1	0.766857	20	6	3.70637	0.094976	0.00601355	20	12	2.41347
MZT2B	0.784423	0.161232	20	16	3.9013	0.094976	0.00601355	20	2	2.28316
RNF167	1	1	20	16	1.92564	0.094976	0.00601355	20	2	2.23233
UTP3	1	1	28	10	1.42854	0.094976	0.00601355	20	2	2.19573
LOC782101	0.598082	0.10811	20	8	3.22539	0.094976	0.00601355	20	12	2.15677
ZNF524	1	1	20	16	2.51982	0.094976	0.00601355	24	20	2.1362
DNAJB14	0.686795	0.13237	20	6	2.79439	0.094976	0.00601355	20	12	2.11061
ELK1	0.784423	0.161232	20	18	2.82545	0.094976	0.00601355	20	2	2.06706
PRKAB2	1	1	20	6	1.97733	0.094976	0.00601355	28	8	1.89316
UBE2W	0.686795	0.13237	20	6	2.27773	0.094976	0.00601355	20	12	1.79825
NLGN1	0.686795	0.13237	20	6	0.690935	0.094976	0.00601355	20	12	1.72649
CISD3	1	1	20	16	0.826759	0.094976	0.00601355	20	0	1.72631
RARA	0.784423	0.161232	20	18	1.91531	0.094976	0.00601355	20	2	1.67733
TRIP11	1	1	20	6	1.65223	0.094976	0.00601355	20	12	1.66871
WARS2	1	0.401456	28	20	0.898229	0.094976	0.00601355	28	22	1.64037
KDF1	0.784423	0.161232	20	18	1.37344	0.094976	0.00601355	28	22	1.58765
SP1	1	1	20	4	0.464548	0.094976	0.00601355	20	12	1.56728
CYP27B1	0.686795	0.13237	28	16	0.838796	0.094976	0.00601355	28	20	1.52002
ALG3	1	0.235617	28	2	1.11727	0.094976	0.00601355	28	26	1.49997
APPBP2	0.686795	0.13237	20	8	1.67686	0.094976	0.00601355	20	12	1.48907
CDK20	0.89193	0.195392	20	16	1.84767	0.094976	0.00601355	24	22	1.46104
ERCC8	0.686795	0.13237	20	8	1.55372	0.094976	0.00601355	28	8	1.40614
CLN6	0.89193	0.195392	20	18	2.70116	0.094976	0.00601355	28	22	1.34693
STRA6	0.89193	0.195392	20	18	0.350372	0.094976	0.00601355	28	20	1.23797
ABHD12	1	0.235617	20	18	2.04801	0.094976	0.00601355	20	2	1.2208
IGFLR1	1	0.401456	28	20	0.519727	0.094976	0.00601355	28	22	1.19779
NCDN	1	0.235617	20	16	2.25809	0.094976	0.00601355	20	0	1.09145
SEMA3A	1	0.337697	20	8	3.65688	0.094976	0.00601355	20	12	1.08913
ZNF484	1	1	20	4	0.552914	0.094976	0.00601355	20	12	1.07183
ASB13	1	1	20	18	1.16771	0.094976	0.00601355	20	2	1.03249
SERINC5	1	1	20	6	0.761824	0.094976	0.00601355	20	12	1.0186
STON1	1	0.235617	20	6	0.697827	0.094976	0.00601355	20	12	0.96041
ABI2	1	0.235617	20	6	0.782633	0.094976	0.00601355	20	12	0.959309
RNPC3	1	1	20	6	0.677194	0.094976	0.00601355	20	12	0.950378
KCNK5	1	0.337697	20	18	0.833136	0.094976	0.00601355	20	2	0.91939
PTPRJ	1	1	20	8	1.73139	0.094976	0.00601355	20	12	0.902813
ARIH2	1	0.235617	20	16	1.60616	0.094976	0.00601355	20	0	0.852368
SPAST	0.598082	0.10811	20	8	1.27518	0.094976	0.00601355	20	12	0.843059
ARTN	0.686795	0.13237	24	18	0.62255	0.094976	0.00601355	28	22	0.842048
CCDC130	1	0.282747	20	16	0.895774	0.094976	0.00601355	28	22	0.834558
CSNK1G1	1	1	20	6	0.414011	0.094976	0.00601355	20	10	0.83295
CCSAP	0.89193	0.195392	28	6	0.801799	0.094976	0.00601355	28	10	0.761536
LOC617875	1	1	20	6	0.618803	0.094976	0.00601355	28	8	0.688288
C26H10orf143	1	0.235617	28	26	0.248025	0.094976	0.00601355	20	2	0.650229
ZNF667	1	1	20	6	0.37172	0.094976	0.00601355	20	12	0.648054
UHRF1BP1	0.784423	0.161232	28	6	0.663348	0.094976	0.00601355	28	8	0.634331
LOC112446381	1	0.766857	28	4	0.493431	0.094976	0.00601355	20	10	0.633644
LOC101907800	1	1	20	0	0.336139	0.094976	0.00601355	28	22	0.631911
GCFC2	0.686795	0.13237	20	6	0.6764	0.094976	0.00601355	24	8	0.624496
PLAC8	1	0.401456	20	6	0.136536	0.094976	0.00601355	28	24	0.620135
LOC100139764	1	0.656557	20	6	0.932378	0.094976	0.00601355	20	12	0.605131
IGSF6	1	1	24	22	0.217612	0.094976	0.00601355	20	10	0.581295
RAD52	1	1	28	20	0.331705	0.094976	0.00601355	28	24	0.570727
ZNF93	1	1	20	6	0.617416	0.094976	0.00601355	20	10	0.547201
AGO4	1	1	28	18	0.0742536	0.094976	0.00601355	20	12	0.519256
BBS12	1	1	20	8	0.759562	0.094976	0.00601355	24	10	0.503672
HIP1	1	1	20	16	0.503744	0.094976	0.00601355	28	16	0.485929
PRELID2	1	0.282747	24	6	0.190942	0.094976	0.00601355	28	8	0.423147
IFIT3	0.784423	0.161232	28	22	0.366329	0.094976	0.00601355	28	24	0.404891
LOC101902926	1	1	20	6	0.311303	0.094976	0.00601355	20	10	0.403594
MON1B	1	0.401456	20	14	0.148173	0.094976	0.00601355	28	18	0.397835
ZNF572	1	1	20	8	0.352525	0.094976	0.00601355	20	10	0.395562
DNAJC6	1	0.235617	24	0	0.221207	0.094976	0.00601355	28	10	0.356735
GDPD3	1	0.656557	24	20	0.133263	0.094976	0.00601355	24	20	0.309557
GLB1L	0.686795	0.13237	24	20	0.273971	0.094976	0.00601355	28	22	0.268288
LOC101902840	1	1	28	26	0.16354	0.094976	0.00601355	20	12	0.265776
ERCC6	1	1	20	8	0.18799	0.094976	0.00601355	20	10	0.259265
ARHGEF3	1	0.401456	20	8	0.13683	0.094976	0.00601355	20	12	0.24585
TCF7L1	1	0.282747	24	8	0.0964618	0.094976	0.00601355	24	20	0.191871
LOC104970711	1	1	28	14	0.0992199	0.094976	0.00601355	20	10	0.176923
UROS	1	1	20	16	0.197096	0.094976	0.00601355	28	22	0.153393
TBC1D16	1	0.766857	24	18	0.0197517	0.094976	0.00601355	28	20	0.148764
PLIN1	1	1	28	10	0.0774536	0.094976	0.00601355	28	4	0.139897
LOC783378	1	0.766857	24	18	0.0838167	0.094976	0.00601355	20	0	0.132484
LOC101910094	1	1	24	0	0.0548315	0.094976	0.00601355	20	10	0.132272
GRIN2D	1	0.282747	20	16	0.153358	0.094976	0.00601355	28	20	0.118908
KSR2	1	1	20	14	0.0542037	0.094976	0.00601355	28	22	0.0932477
SRR	1	0.766857	20	4	0.0620377	0.094976	0.00601355	24	8	0.083669
FHIT	1	1	20	16	0.0615202	0.094976	0.00601355	24	20	0.075594
ABCA13	1	1	20	18	0.0519474	0.094976	0.00601355	28	18	0.0730311
SARDH	1	1	20	18	0.0169112	0.094976	0.00601355	28	22	0.0682831
PADI3	1	1	28	24	0.0156205	0.094976	0.00601355	28	22	0.0536244
CCDC146	1	1	24	10	0.0198856	0.094976	0.00601355	20	10	0.0323948
LOC112446733	1	0.891934	28	4	0.178056	0.10826	0.00697347	20	14	0.16103
HES7	1	1	20	16	0.0198692	0.10826	0.00697347	28	26	0.0791261
LOC104970503	1	1	28	20	0.0344733	0.10826	0.00697347	28	24	0.073125
SLC39A2	1	1	20	8	0.0372945	0.10826	0.00697347	28	22	0.0370946
KLF15	1	1	20	12	0.0309769	0.10826	0.00697347	24	12	0.0352429
FTH1	1	1	20	14	262.272	0.10826	0.00793338	20	18	289.982
-	1	0.235617	20	6	93.3198	0.10826	0.00793338	20	12	139.357
KRT8	1	0.337697	28	22	65.372	0.10826	0.00793338	28	22	114.468
KRT18	0.598082	0.10811	24	18	85.7994	0.10826	0.00793338	28	22	103.388
ITGA6	1	1	20	6	36.6867	0.10826	0.00793338	24	10	47.0306
RPL36A	1	1	28	18	34.8916	0.10826	0.00793338	28	26	39.5209
UBE2C	1	1	28	6	13.5728	0.10826	0.00793338	20	0	30.1888
YWHAZ	0.686795	0.13237	24	6	26.4535	0.10826	0.00793338	28	8	27.6181
FSCN1	1	0.401456	20	16	44.6063	0.10826	0.00793338	20	2	25.9352
MRPL20	1	0.401456	20	16	15.308	0.10826	0.00793338	20	0	23.0546
MFGE8	1	1	20	16	14.9684	0.10826	0.00793338	28	22	13.8943
MRPL11	1	1	24	12	6.47189	0.10826	0.00793338	20	0	13.679
CAT	1	0.337697	28	26	2.08723	0.10826	0.00793338	28	22	13.3902
VMA21	0.598082	0.10811	20	6	15.838	0.10826	0.00793338	20	12	12.0646
TAF10	1	1	20	16	10.9394	0.10826	0.00793338	20	2	11.8752
CDK2AP2	0.598082	0.10811	20	14	11.3619	0.10826	0.00793338	20	0	11.217
YIPF3	0.598082	0.10811	20	18	11.4009	0.10826	0.00793338	28	22	10.8231
TMEM109	1	0.475086	20	16	10.0457	0.10826	0.00793338	20	0	10.7797
C11H9orf16	1	0.337697	20	14	10.7758	0.10826	0.00793338	20	2	10.5732
MAZ	1	0.891934	20	16	17.8519	0.10826	0.00793338	20	2	10.5315
RAB8A	1	0.282747	20	16	9.86565	0.10826	0.00793338	20	0	9.87143
EIF4A3	1	1	24	12	4.41889	0.10826	0.00793338	24	0	9.46727
UTP14A	0.89193	0.195392	28	20	8.30696	0.10826	0.00793338	28	24	8.96599
NRM	0.686795	0.13237	28	6	6.69127	0.10826	0.00793338	28	4	8.23632
TOP2B	1	0.282747	20	6	4.75463	0.10826	0.00793338	20	12	7.83865
CHMP2A	1	1	20	16	11.4999	0.10826	0.00793338	28	22	7.71339
ADIRF	1	0.55972	28	18	6.2918	0.10826	0.00793338	28	22	7.5609
ZNF24	1	0.235617	20	4	5.07779	0.10826	0.00793338	20	12	7.30587
HIST1H1C	1	0.337697	24	10	2.04079	0.10826	0.00793338	28	4	7.19679
DYM	0.784423	0.161232	20	6	4.62533	0.10826	0.00793338	20	12	6.9818
VASN	1	0.337697	20	18	10.3944	0.10826	0.00793338	20	2	6.73015
SMIM4	1	0.766857	20	16	4.56824	0.10826	0.00793338	20	2	6.49309
SAR1B	0.686795	0.13237	20	6	7.12069	0.10826	0.00793338	28	8	6.33986
TXN2	1	1	20	16	7.12706	0.10826	0.00793338	20	2	6.26352
SCAF11	0.598082	0.10811	20	6	7.06642	0.10826	0.00793338	20	12	6.06096
TRMT61A	1	1	20	18	8.52873	0.10826	0.00793338	20	2	5.85495
TEAD1	1	0.656557	20	4	4.53879	0.10826	0.00793338	20	12	5.57952
ARFGAP3	0.89193	0.195392	20	6	2.04281	0.10826	0.00793338	20	12	5.559
MGAT4B	1	0.337697	20	18	6.05022	0.10826	0.00793338	20	2	5.21944
TIMM17A	1	0.891934	20	16	4.09297	0.10826	0.00793338	20	2	5.12065
TROVE2	1	0.282747	20	8	3.78523	0.10826	0.00793338	20	12	5.07479
FCGRT	1	1	20	16	4.17918	0.10826	0.00793338	20	2	4.95084
CHMP4A	1	0.891934	24	18	3.0133	0.10826	0.00793338	28	22	4.95072
H1F0	1	1	20	14	2.6188	0.10826	0.00793338	28	0	4.94311
PSMD9	1	1	20	16	3.11984	0.10826	0.00793338	20	2	4.89013
HSD17B10	1	1	20	16	5.04577	0.10826	0.00793338	20	2	4.84983
SARS	0.89193	0.195392	20	12	6.7034	0.10826	0.00793338	28	24	4.73726
DHRS4	1	1	20	18	5.15071	0.10826	0.00793338	20	2	4.63227
SRSF4	1	1	20	16	2.85788	0.10826	0.00793338	24	22	4.28335
GNPAT	1	1	20	6	3.60994	0.10826	0.00793338	20	12	4.11841
WDFY1	1	0.475086	28	18	2.89944	0.10826	0.00793338	28	22	3.99558
MIER3	0.686795	0.13237	20	6	3.8569	0.10826	0.00793338	20	12	3.91155
GNL2	1	1	20	16	2.62685	0.10826	0.00793338	20	0	3.89316
NCOA4	1	0.235617	20	6	1.78767	0.10826	0.00793338	20	12	3.88624
NT5C3B	1	0.891934	28	14	1.47871	0.10826	0.00793338	28	22	3.86033
PHF6	1	0.401456	20	8	3.77289	0.10826	0.00793338	20	12	3.85494
APMAP	1	1	20	18	2.656	0.10826	0.00793338	20	2	3.83371
ATOX1	1	1	28	18	2.39542	0.10826	0.00793338	24	20	3.81399
CXADR	1	0.656557	20	6	3.24573	0.10826	0.00793338	20	12	3.78426
COLGALT1	1	0.282747	20	18	5.51397	0.10826	0.00793338	20	0	3.74208
FAM126A	0.89193	0.195392	20	8	5.38063	0.10826	0.00793338	20	12	3.71237
FAM120A	0.89193	0.195392	28	8	4.09897	0.10826	0.00793338	28	8	3.66472
SREK1	1	0.766857	20	6	2.62401	0.10826	0.00793338	20	12	3.19202
SETD7	1	1	20	6	2.51409	0.10826	0.00793338	28	8	3.18534
PSME4	1	0.55972	24	6	2.20901	0.10826	0.00793338	28	8	3.01491
KIAA2013	1	1	20	16	3.28586	0.10826	0.00793338	20	0	2.96936
FNDC3A	1	0.475086	20	8	2.24036	0.10826	0.00793338	20	12	2.9672
DENND4C	1	1	20	6	2.1741	0.10826	0.00793338	20	12	2.92383
FAM214A	1	0.282747	20	6	1.57664	0.10826	0.00793338	20	12	2.89627
HAUS4	1	0.891934	28	6	1.64492	0.10826	0.00793338	28	4	2.70151
PIK3R2	0.784423	0.161232	20	18	4.2242	0.10826	0.00793338	20	2	2.69201
KLHL9	0.89193	0.195392	20	6	4.03681	0.10826	0.00793338	20	12	2.67621
IRX5	1	0.401456	20	16	2.59966	0.10826	0.00793338	20	2	2.63529
ATMIN	0.89193	0.195392	20	8	2.03988	0.10826	0.00793338	20	12	2.60414
VPS13C	1	1	28	20	1.44863	0.10826	0.00793338	20	12	2.56668
TTC37	1	0.337697	20	6	1.98631	0.10826	0.00793338	20	12	2.40374
RIN2	1	0.55972	20	18	2.70208	0.10826	0.00793338	20	0	2.35545
GLTP	1	0.475086	20	14	1.10345	0.10826	0.00793338	28	24	2.28172
ESS2	1	0.337697	20	18	4.41716	0.10826	0.00793338	20	2	2.2085
QTRT1	0.89193	0.195392	20	18	3.34283	0.10826	0.00793338	20	2	2.17739
TPST2	1	1	20	14	1.95604	0.10826	0.00793338	24	20	2.09104
PITPNA	1	1	20	18	1.85282	0.10826	0.00793338	20	0	2.02253
RUFY2	1	0.401456	20	8	2.16341	0.10826	0.00793338	20	12	1.98786
BDP1	1	0.55972	20	6	3.38942	0.10826	0.00793338	24	8	1.97779
AP1M1	0.686795	0.13237	20	16	2.26015	0.10826	0.00793338	20	0	1.97674
NUP58	1	0.766857	20	8	2.02806	0.10826	0.00793338	28	8	1.88529
PYM1	1	1	20	16	1.61022	0.10826	0.00793338	20	0	1.84605
YTHDC2	0.686795	0.13237	20	6	1.76616	0.10826	0.00793338	20	12	1.8375
SHKBP1	0.784423	0.161232	20	18	3.38895	0.10826	0.00793338	20	2	1.76543
TARBP1	0.598082	0.10811	20	6	2.51128	0.10826	0.00793338	20	12	1.73368
PIAS4	1	0.475086	20	16	1.6487	0.10826	0.00793338	20	2	1.7225
TMEM245	1	1	20	6	1.82724	0.10826	0.00793338	20	10	1.71816
HPCAL1	0.784423	0.161232	20	14	1.13644	0.10826	0.00793338	20	0	1.65569
CHN2	0.686795	0.13237	20	6	2.07929	0.10826	0.00793338	28	8	1.60863
RASSF8	1	0.282747	20	6	2.00955	0.10826	0.00793338	28	8	1.57331
PRKAB1	1	1	24	10	0.51875	0.10826	0.00793338	20	0	1.55311
MLLT10	0.784423	0.161232	20	8	2.12169	0.10826	0.00793338	20	12	1.55175
MDM4	1	1	20	6	1.30363	0.10826	0.00793338	20	12	1.52242
KDM3A	1	0.891934	20	8	0.912614	0.10826	0.00793338	20	12	1.42927
TRIB1	1	0.337697	24	14	0.786411	0.10826	0.00793338	24	10	1.42114
SIL1	1	0.235617	20	18	2.2908	0.10826	0.00793338	20	2	1.40371
CEP70	0.89193	0.195392	20	8	1.85836	0.10826	0.00793338	20	12	1.30663
CMPK2	1	1	28	20	0.828722	0.10826	0.00793338	28	24	1.25489
PIKFYVE	1	1	20	6	1.20472	0.10826	0.00793338	20	12	1.23282
DUSP15	1	0.891934	24	18	0.779534	0.10826	0.00793338	28	22	1.19764
C4H7orf57	1	0.401456	28	22	0.230919	0.10826	0.00793338	28	22	1.18005
ZSCAN29	1	1	28	20	0.467402	0.10826	0.00793338	20	10	1.17011
YPEL1	1	0.891934	24	20	0.311511	0.10826	0.00793338	28	20	1.15797
PDXDC1	1	0.55972	28	8	0.188997	0.10826	0.00793338	28	10	1.15057
RBMX2	1	1	20	16	0.584073	0.10826	0.00793338	24	22	1.13226
RAD1	0.686795	0.13237	20	8	3.28868	0.10826	0.00793338	28	8	1.12382
PRMT9	1	0.282747	20	8	1.21816	0.10826	0.00793338	24	10	1.03811
AGO3	1	1	20	6	1.51043	0.10826	0.00793338	20	12	1.00773
SMARCD3	0.686795	0.13237	20	18	0.635948	0.10826	0.00793338	28	20	1.00645
YAF2	0.784423	0.161232	20	6	1.35804	0.10826	0.00793338	20	12	1.00539
NUMB	1	0.282747	28	22	2.38969	0.10826	0.00793338	28	24	1.00069
LGALS8	0.89193	0.195392	20	6	0.620167	0.10826	0.00793338	20	12	0.987498
CCDC137	0.784423	0.161232	20	16	1.10902	0.10826	0.00793338	20	2	0.985992
MTFP1	0.686795	0.13237	20	18	1.04184	0.10826	0.00793338	20	2	0.944461
RNF169	1	1	20	6	0.640508	0.10826	0.00793338	20	10	0.883599
MPI	1	0.235617	28	20	0.615001	0.10826	0.00793338	28	22	0.870762
ZNF354A	0.598082	0.10811	20	6	1.57001	0.10826	0.00793338	20	10	0.847549
HIST1H1D	1	0.766857	20	12	0.306125	0.10826	0.00793338	28	2	0.826041
SLC30A4	1	0.337697	20	8	0.591247	0.10826	0.00793338	24	10	0.740187
TERC	1	1	20	16	0.34271	0.10826	0.00793338	20	0	0.715774
PMM1	1	0.656557	20	14	0.856741	0.10826	0.00793338	28	22	0.694867
LOC101905668	1	0.656557	20	14	0.484983	0.10826	0.00793338	20	0	0.624199
ZNF292	1	0.401456	20	8	0.666171	0.10826	0.00793338	20	12	0.610617
MIPOL1	0.784423	0.161232	20	6	0.498423	0.10826	0.00793338	20	12	0.575161
GFRA3	0.598082	0.10811	28	8	0.886166	0.10826	0.00793338	28	8	0.55527
LOC787287	1	0.282747	20	8	0.36205	0.10826	0.00793338	24	10	0.536571
GTPBP8	1	0.766857	20	6	0.554916	0.10826	0.00793338	20	12	0.486582
ZFP57	1	0.282747	28	20	0.198239	0.10826	0.00793338	24	12	0.478656
LOC112443001	1	1	20	6	0.467083	0.10826	0.00793338	28	8	0.468695
ZNF354C	0.784423	0.161232	24	4	0.200911	0.10826	0.00793338	28	10	0.446885
EARS2	1	1	20	4	0.345731	0.10826	0.00793338	28	8	0.443229
ZRSR2	1	1	20	14	0.526772	0.10826	0.00793338	28	24	0.419629
ETFDH	1	0.656557	28	6	0.492044	0.10826	0.00793338	28	2	0.40443
ZNF557	1	1	20	8	0.502163	0.10826	0.00793338	20	12	0.389048
HS3ST1	0.686795	0.13237	28	18	0.191023	0.10826	0.00793338	28	20	0.386598
CEP68	1	0.235617	20	8	0.39798	0.10826	0.00793338	20	10	0.382554
LOC101902681	1	1	20	8	0.442268	0.10826	0.00793338	28	26	0.37312
ZNF568	1	0.55972	20	8	0.371472	0.10826	0.00793338	20	12	0.37079
CHIC1	1	0.55972	20	8	0.264577	0.10826	0.00793338	20	12	0.343799
LOC112444776	1	0.55972	28	22	0.0696692	0.10826	0.00793338	20	8	0.338511
LOC100140915	1	0.55972	28	6	0.166355	0.10826	0.00793338	20	4	0.336201
LOC104973005	1	1	28	20	0.128753	0.10826	0.00793338	20	12	0.32699
LOC101904339	1	1	24	18	0.138824	0.10826	0.00793338	28	22	0.306795
GTF2IRD1	1	0.475086	24	0	0.0619674	0.10826	0.00793338	28	24	0.303606
CNST	0.598082	0.10811	20	6	0.374547	0.10826	0.00793338	20	10	0.298847
ZBTB22	1	0.282747	20	18	0.314159	0.10826	0.00793338	20	2	0.242057
LOC783577	0.598082	0.10811	20	8	0.229603	0.10826	0.00793338	20	12	0.208561
C13H20orf96	1	1	28	10	0.063095	0.10826	0.00793338	28	24	0.206592
KRT10	1	1	28	10	0.0552181	0.10826	0.00793338	20	0	0.199637
LOC782938	1	1	28	10	0.270536	0.10826	0.00793338	28	10	0.184641
TMCC2	0.598082	0.10811	20	16	0.183625	0.10826	0.00793338	20	2	0.164581
LOC112448523	1	0.891934	20	10	0.0278284	0.10826	0.00793338	20	12	0.149243
TTC39A	1	1	28	20	0.0890025	0.10826	0.00793338	28	20	0.146663
RIMS2	1	1	28	14	0.0725926	0.10826	0.00793338	20	12	0.144749
SPI1	1	0.608139	28	20	0.103675	0.10826	0.00793338	28	24	0.122525
TMEM62	0.598082	0.10811	24	4	0.0175254	0.10826	0.00793338	28	2	0.0881222
F12	1	0.891934	24	16	0.0602464	0.10826	0.00793338	24	20	0.0867547
AJM1	1	0.891934	20	14	0.0397794	0.10826	0.00793338	28	18	0.0728082
LOC112448516	1	0.282747	28	20	0.0192644	0.10826	0.00793338	28	20	0.070618
LOC112442618	1	1	28	0	0.0380605	0.10826	0.00793338	24	8	0.0683624
MNX1	0.758619	0.146801	24	10	0.0366155	0.10826	0.00793338	20	2	0.018915
INHBE	1	0.438271	28	22	0.0581107	0.123032	0.00916177	28	22	0.113502
OVOS2	1	1	20	6	0.00829402	0.123032	0.00916177	28	22	0.0330002
FAM3B	1	1	0	0	0	0.123032	0.00916177	20	2	0.0270243
LOC516849	1	1	28	20	0.00620291	0.123032	0.00916177	20	12	0.0114793
YBX1	1	0.282747	20	18	171.315	0.123032	0.0103902	20	0	147.868
RPL30	1	0.401456	20	12	33.8873	0.123032	0.0103902	20	0	143.769
CLIC1	1	0.401456	20	14	95.6775	0.123032	0.0103902	20	0	127.495
SLC25A6	0.686795	0.13237	20	16	167.046	0.123032	0.0103902	20	2	83.0543
LOC112444653	1	1	20	18	93.8017	0.123032	0.0103902	20	0	60.7163
PGAM1	1	0.656557	28	6	31.4015	0.123032	0.0103902	28	6	45.7002
HNRNPAB	0.89193	0.195392	20	16	28.8004	0.123032	0.0103902	20	2	41.4742
MRFAP1L1	1	0.656557	20	18	35.0446	0.123032	0.0103902	20	2	35.3502
TMEM258	1	0.891934	20	14	9.098	0.123032	0.0103902	20	0	32.1416
HNRNPD	1	0.766857	28	6	11.2455	0.123032	0.0103902	20	0	32.0674
EIF4H	1	1	20	18	22.9111	0.123032	0.0103902	20	2	23.5442
NDUFA11	1	0.282747	20	14	15.2244	0.123032	0.0103902	20	0	22.0544
ATP6V1F	1	1	20	16	13.8872	0.123032	0.0103902	20	0	21.073
FAR1	1	0.235617	20	8	16.585	0.123032	0.0103902	20	12	18.7402
NPEPPS	1	1	20	12	7.47175	0.123032	0.0103902	20	12	16.5773
NHP2	1	0.475086	20	18	13.4081	0.123032	0.0103902	20	2	14.6066
TUBB2A	1	0.401456	20	18	12.8586	0.123032	0.0103902	20	0	14.2715
ARPC1B	1	0.656557	20	16	11.9364	0.123032	0.0103902	20	2	13.7473
SERF2	1	1	20	16	10.3606	0.123032	0.0103902	20	0	13.4571
NSFL1C	1	0.55972	20	14	5.94885	0.123032	0.0103902	20	0	11.5024
PCSK1N	1	1	20	16	12.2745	0.123032	0.0103902	28	22	11.4192
TIMM10	1	1	20	18	10.2806	0.123032	0.0103902	20	2	10.6991
C20H5orf51	0.686795	0.13237	20	8	11.6296	0.123032	0.0103902	20	12	10.3712
SCAMP3	1	1	20	16	9.13496	0.123032	0.0103902	20	0	10.0219
CPT1A	1	1	20	18	5.99903	0.123032	0.0103902	28	4	9.81658
SPC24	1	0.282747	28	6	5.98775	0.123032	0.0103902	28	4	9.76608
TACC3	1	0.766857	20	16	4.84743	0.123032	0.0103902	20	0	8.36486
CINP	1	1	20	16	6.78984	0.123032	0.0103902	20	2	7.8501
KLHL24	1	0.891934	20	6	2.30869	0.123032	0.0103902	20	10	7.72188
PES1	1	0.656557	20	16	9.63636	0.123032	0.0103902	20	0	7.72007
JAG1	1	0.891934	20	18	30.6412	0.123032	0.0103902	24	14	7.32714
SERINC1	1	0.401456	20	6	9.76484	0.123032	0.0103902	20	12	6.7618
AURKAIP1	1	0.337697	20	16	6.84933	0.123032	0.0103902	20	2	6.55079
ABHD17A	1	0.656557	20	14	3.11472	0.123032	0.0103902	20	2	6.48829
C8H9orf40	1	0.766857	20	16	2.41987	0.123032	0.0103902	20	0	6.24643
UBC	1	1	20	12	6.59411	0.123032	0.0103902	28	24	6.16387
CYTH2	0.598082	0.10811	20	18	5.84062	0.123032	0.0103902	20	0	5.77695
LOC100847567	1	0.766857	20	16	3.83704	0.123032	0.0103902	20	2	5.33461
POLR2C	1	1	20	16	1.7746	0.123032	0.0103902	20	2	5.08119
DFFA	1	1	20	6	1.81382	0.123032	0.0103902	20	10	4.99295
CTDNEP1	1	0.475086	20	14	3.17047	0.123032	0.0103902	20	0	4.97772
LOC101907653	1	0.401456	20	2	3.50821	0.123032	0.0103902	20	12	4.92553
RAVER1	1	0.475086	20	16	4.22756	0.123032	0.0103902	20	2	4.75418
RBM18	0.784423	0.161232	24	6	4.53354	0.123032	0.0103902	28	10	4.68319
NOP14	1	0.656557	20	18	6.27865	0.123032	0.0103902	20	2	4.50104
PPIH	1	1	20	18	1.9919	0.123032	0.0103902	20	0	4.01531
RER1	1	1	20	16	3.64888	0.123032	0.0103902	24	22	3.99923
ZFP36	1	0.891934	24	18	4.02659	0.123032	0.0103902	20	2	3.73792
SMAD2	1	0.401456	20	6	2.51354	0.123032	0.0103902	20	12	3.58557
ASAH1	1	0.55972	20	6	0.977015	0.123032	0.0103902	28	24	3.52053
OSMR	1	0.55972	20	8	2.6871	0.123032	0.0103902	20	12	3.5004
SSNA1	1	1	20	16	4.12745	0.123032	0.0103902	20	2	3.32227
PRR13	1	1	28	0	1.34862	0.123032	0.0103902	24	20	3.16597
TMEM158	1	1	20	16	2.4158	0.123032	0.0103902	20	2	3.12869
STYX	0.598082	0.10811	24	6	2.9918	0.123032	0.0103902	28	8	2.99399
QPCTL	1	0.55972	20	16	3.36842	0.123032	0.0103902	20	2	2.88096
BAP1	1	0.401456	28	6	3.39131	0.123032	0.0103902	28	4	2.78885
PFDN6	1	0.475086	20	16	4.42232	0.123032	0.0103902	20	2	2.74359
BRWD3	1	0.891934	28	2	1.10103	0.123032	0.0103902	28	8	2.7322
MAGOHB	0.686795	0.13237	28	6	2.30388	0.123032	0.0103902	28	2	2.57337
SBF2	1	0.401456	20	6	2.47738	0.123032	0.0103902	20	12	2.56142
CHERP	1	0.282747	20	16	3.31847	0.123032	0.0103902	20	2	2.51179
AARSD1	0.89193	0.195392	20	18	3.60764	0.123032	0.0103902	20	2	2.50763
C25H7orf43	0.784423	0.161232	20	14	1.62443	0.123032	0.0103902	24	20	2.45085
TMTC4	1	1	20	6	1.29843	0.123032	0.0103902	20	10	2.42832
RAB21	1	0.401456	24	8	2.52988	0.123032	0.0103902	28	10	2.42102
PIK3CA	0.598082	0.10811	20	8	3.43527	0.123032	0.0103902	28	8	2.41986
NOP9	1	0.235617	20	16	2.52447	0.123032	0.0103902	20	2	2.41779
SAMD4B	0.686795	0.13237	20	18	3.30397	0.123032	0.0103902	20	2	2.37511
WIPI1	0.598082	0.10811	20	18	2.82929	0.123032	0.0103902	28	20	2.34258
NOP10	1	0.891934	20	12	0.43393	0.123032	0.0103902	20	2	2.33881
FBXO11	1	0.656557	20	8	2.1053	0.123032	0.0103902	20	12	2.3002
RFX7	1	0.766857	20	6	2.19761	0.123032	0.0103902	20	12	2.25504
NR1H3	1	1	20	16	0.677348	0.123032	0.0103902	28	18	2.0761
COMTD1	1	0.475086	20	18	2.01241	0.123032	0.0103902	20	2	2.05332
CADPS2	1	1	20	4	0.537337	0.123032	0.0103902	20	12	2.04239
DTNBP1	1	0.401456	20	16	1.96864	0.123032	0.0103902	20	2	1.99732
ARMCX3	1	0.766857	28	22	0.593063	0.123032	0.0103902	20	12	1.92272
USP24	1	1	20	6	2.41352	0.123032	0.0103902	28	8	1.84985
FAM3A	1	1	20	16	2.35419	0.123032	0.0103902	20	2	1.82233
TMUB1	1	0.235617	20	16	3.76232	0.123032	0.0103902	20	2	1.81508
LOC112448912	0.686795	0.13237	20	18	3.35362	0.123032	0.0103902	28	16	1.81322
LOC785760	1	1	20	16	3.20495	0.123032	0.0103902	28	24	1.70153
ZBTB38	1	1	28	24	0.63522	0.123032	0.0103902	20	12	1.69981
CDK17	1	0.235617	20	8	2.11614	0.123032	0.0103902	20	12	1.63928
ENTPD4	1	0.235617	28	6	0.692956	0.123032	0.0103902	28	8	1.60207
PPP1R8	1	0.656557	28	6	1.57016	0.123032	0.0103902	28	2	1.59965
EXOSC2	0.784423	0.161232	28	6	2.19749	0.123032	0.0103902	28	4	1.59445
CCDC6	1	0.475086	20	6	2.18294	0.123032	0.0103902	20	12	1.56996
LONP2	0.686795	0.13237	24	18	1.03719	0.123032	0.0103902	28	22	1.56068
TBC1D8B	0.686795	0.13237	20	8	1.4093	0.123032	0.0103902	20	12	1.55296
TBL1X	1	1	20	18	3.61973	0.123032	0.0103902	28	22	1.51968
ARRB2	1	0.282747	20	14	1.60142	0.123032	0.0103902	28	22	1.51467
USP3	0.89193	0.195392	20	6	1.65851	0.123032	0.0103902	20	12	1.47556
PLEKHM1	1	0.475086	20	18	2.3803	0.123032	0.0103902	20	2	1.38981
LOC100848721	1	0.766857	28	6	1.00729	0.123032	0.0103902	28	6	1.37195
PRMT7	1	0.475086	20	16	0.760301	0.123032	0.0103902	28	10	1.33385
RIC1	1	0.282747	20	4	1.03542	0.123032	0.0103902	24	8	1.28944
BIN3	1	0.235617	20	18	1.60828	0.123032	0.0103902	24	20	1.27736
DDX49	1	0.891934	20	16	1.86958	0.123032	0.0103902	20	2	1.26247
HAPLN4	1	0.891934	28	18	0.59959	0.123032	0.0103902	28	22	1.2548
UBXN2B	1	0.401456	28	6	0.581248	0.123032	0.0103902	28	8	1.2474
EAPP	0.89193	0.195392	20	6	1.12435	0.123032	0.0103902	20	12	1.18193
BMT2	0.89193	0.195392	20	6	1.05725	0.123032	0.0103902	20	12	1.17599
DCUN1D4	0.784423	0.161232	20	4	1.07187	0.123032	0.0103902	20	12	1.16796
PPP3CC	1	0.55972	24	6	0.565115	0.123032	0.0103902	28	8	1.13742
LOC100848331	1	0.401456	20	14	0.402524	0.123032	0.0103902	24	22	1.13452
LOC531038	0.598082	0.10811	20	8	1.39648	0.123032	0.0103902	20	12	1.08638
ST14	0.686795	0.13237	20	18	1.1746	0.123032	0.0103902	28	22	1.05564
HELQ	0.598082	0.10811	20	8	1.19811	0.123032	0.0103902	20	12	1.04079
MAP2K5	1	1	28	2	0.652622	0.123032	0.0103902	28	14	1.03085
CYHR1	1	0.401456	24	18	0.793696	0.123032	0.0103902	28	22	1.01591
PAQR8	1	1	20	6	0.597903	0.123032	0.0103902	20	10	0.994345
GPATCH3	0.784423	0.161232	20	18	1.26231	0.123032	0.0103902	20	2	0.988795
WDR36	1	1	20	2	0.507949	0.123032	0.0103902	28	8	0.983547
SMARCD1	1	0.891934	20	16	0.991121	0.123032	0.0103902	20	0	0.97092
TP53BP2	1	1	20	12	0.953984	0.123032	0.0103902	28	22	0.957023
FLVCR1	1	1	20	6	0.94326	0.123032	0.0103902	20	12	0.948087
PLPP5	1	0.337697	24	22	0.498406	0.123032	0.0103902	28	22	0.927312
KIAA0319L	1	0.475086	28	20	1.01335	0.123032	0.0103902	28	16	0.918751
DCAKD	1	0.235617	20	18	0.986045	0.123032	0.0103902	28	22	0.918695
MBD5	1	1	20	4	0.270022	0.123032	0.0103902	20	12	0.915023
BCAS1	1	0.475086	20	18	0.602792	0.123032	0.0103902	20	2	0.908833
CRYAB	1	1	28	20	0.826449	0.123032	0.0103902	20	0	0.890154
ZNF792	1	0.235617	20	6	0.57255	0.123032	0.0103902	20	10	0.884347
C15H11orf49	1	1	20	16	0.904156	0.123032	0.0103902	28	22	0.880275
TCF4	1	0.401456	28	2	0.349714	0.123032	0.0103902	20	12	0.798562
LOC104968891	1	1	28	6	0.292138	0.123032	0.0103902	20	0	0.779865
KIAA1147	0.89193	0.195392	28	18	0.709432	0.123032	0.0103902	28	16	0.760275
TDP1	1	0.235617	28	8	0.505659	0.123032	0.0103902	20	0	0.741956
VPS52	0.686795	0.13237	24	20	0.7934	0.123032	0.0103902	28	20	0.741227
LOC781339	1	1	20	14	0.670257	0.123032	0.0103902	28	0	0.735639
REV3L	1	1	20	6	0.469878	0.123032	0.0103902	20	12	0.710689
SLC39A11	1	1	28	22	0.74296	0.123032	0.0103902	28	20	0.689699
SHROOM4	1	0.235617	20	0	0.28409	0.123032	0.0103902	28	16	0.670727
SYNPR	0.784423	0.161232	24	8	0.783513	0.123032	0.0103902	28	8	0.653074
LOC112448626	1	1	28	18	0.669691	0.123032	0.0103902	20	10	0.638865
NAT16	0.784423	0.161232	28	2	0.280198	0.123032	0.0103902	24	22	0.632482
ZADH2	1	1	20	6	0.587194	0.123032	0.0103902	28	8	0.594361
ZNF75D	1	1	20	18	0.482907	0.123032	0.0103902	20	2	0.569663
LOC511409	1	1	20	6	0.579975	0.123032	0.0103902	28	8	0.564184
TRAF3IP1	1	0.766857	20	18	0.567228	0.123032	0.0103902	20	2	0.542302
NFIA	1	1	20	6	0.475207	0.123032	0.0103902	20	12	0.507534
OSTN	0.89193	0.195392	20	8	2.19308	0.123032	0.0103902	20	12	0.495878
CYP24A1	1	0.401456	20	14	0.443928	0.123032	0.0103902	28	22	0.48532
MGC126945	1	1	24	18	0.22161	0.123032	0.0103902	28	22	0.47157
AP4B1	1	0.401456	20	8	0.449557	0.123032	0.0103902	20	10	0.471142
PARP11	1	1	20	6	0.185958	0.123032	0.0103902	28	14	0.466542
LOC104968873	1	1	28	24	0.243337	0.123032	0.0103902	20	12	0.42481
MKNK1	1	0.282747	20	18	0.571517	0.123032	0.0103902	20	2	0.423619
LOC101907941	1	0.337697	20	6	0.371181	0.123032	0.0103902	20	10	0.416042
RSBN1	1	1	20	6	0.410698	0.123032	0.0103902	28	8	0.414043
PRKRIP1	1	1	20	0	0.393815	0.123032	0.0103902	20	2	0.396077
GPR39	1	1	28	20	0.24079	0.123032	0.0103902	28	14	0.327768
VIM	1	0.55972	28	6	0.0742304	0.123032	0.0103902	28	8	0.326877
RBM15	1	1	20	2	0.200207	0.123032	0.0103902	28	8	0.319211
SLC16A5	1	0.656557	20	18	1.14414	0.123032	0.0103902	20	2	0.297727
MTERF2	0.686795	0.13237	20	6	0.79311	0.123032	0.0103902	20	12	0.292506
ACSF3	0.784423	0.161232	20	16	0.343862	0.123032	0.0103902	28	22	0.277789
JSP.1	1	0.401456	24	18	0.10563	0.123032	0.0103902	24	22	0.261181
LOC100847607	1	1	24	22	0.105321	0.123032	0.0103902	24	8	0.243945
ST7L	0.784423	0.161232	20	6	0.207202	0.123032	0.0103902	20	12	0.243304
IL15RA	1	1	28	10	0.111365	0.123032	0.0103902	28	24	0.231753
LOC112443728	1	0.891934	28	22	0.0585326	0.123032	0.0103902	20	10	0.216489
ISLR	0.89193	0.195392	20	0	0.141591	0.123032	0.0103902	28	22	0.209302
NR6A1	0.89193	0.195392	28	16	0.117853	0.123032	0.0103902	28	14	0.205191
CCER2	1	1	20	18	0.319939	0.123032	0.0103902	24	20	0.19995
AURKC	1	1	20	14	0.120113	0.123032	0.0103902	28	20	0.187862
CCDC173	1	0.282747	20	6	0.350615	0.123032	0.0103902	20	12	0.178053
HYKK	1	0.337697	20	8	0.292211	0.123032	0.0103902	28	8	0.173621
LOC112442023	1	1	28	24	0.13587	0.123032	0.0103902	20	12	0.144504
LOC509618	1	1	28	14	0.0563476	0.123032	0.0103902	28	22	0.129324
CENPBD1	1	1	20	4	0.0950335	0.123032	0.0103902	28	8	0.11587
TLR2	1	0.891934	20	8	0.085445	0.123032	0.0103902	24	14	0.107885
LOC112446777	1	1	20	18	0.0700352	0.123032	0.0103902	20	12	0.104652
FAM221A	1	1	20	2	0.109648	0.123032	0.0103902	28	0	0.0921223
ZBTB46	1	0.475086	28	16	0.0152425	0.123032	0.0103902	28	20	0.0829076
LOC100847791	1	1	20	0	0.042041	0.123032	0.0103902	28	8	0.0825439
ICA1L	1	0.891934	20	8	0.173435	0.123032	0.0103902	20	10	0.0801151
PIEZO2	0.89193	0.195392	24	0	0.0195606	0.123032	0.0103902	28	16	0.0706526
HILS1	1	1	20	18	0.0323824	0.123032	0.0103902	20	2	0.0676037
LOC112446454	0.784423	0.161232	28	20	0.0181292	0.123032	0.0103902	28	24	0.0529178
CACNA1B	1	0.337697	24	20	0.0251108	0.123032	0.0103902	28	22	0.0283902
ANK2	1	0.656557	28	6	0.0048001	0.123032	0.0103902	28	12	0.010338
RN7SL1	1	0.829396	28	10	0.231939	0.139756	0.0119511	20	4	0.122647
LOC112447324	1	1	20	10	0.0263752	0.139756	0.0119511	24	22	0.0476028
LOC782601	1	0.891934	28	4	0.044302	0.139756	0.0119511	28	8	0.032265
CST3	0.686795	0.13237	28	20	166.101	0.139756	0.0135121	28	22	243.024
RPL9	1	0.55972	20	12	58.9396	0.139756	0.0135121	20	0	174.478
NME2	1	0.766857	20	12	49.8446	0.139756	0.0135121	20	0	124.664
RPL32	1	0.891934	20	14	56.9158	0.139756	0.0135121	20	0	104.869
PRDX1	1	0.766857	20	12	41.7036	0.139756	0.0135121	20	0	93.7415
APP	0.598082	0.10811	28	24	32.2668	0.139756	0.0135121	28	20	76.7779
ZC3H10	1	0.337697	20	12	10.8499	0.139756	0.0135121	20	0	35.5519
SDC1	1	0.235617	20	18	40.6061	0.139756	0.0135121	20	2	34.2194
TMA7	0.784423	0.161232	20	16	26.7125	0.139756	0.0135121	20	2	29.5685
C1QBP	1	1	28	6	11.3727	0.139756	0.0135121	20	0	27.5347
EIF3F	0.784423	0.161232	20	16	25.4461	0.139756	0.0135121	20	0	24.7014
COX5B	1	0.766857	20	16	34.1926	0.139756	0.0135121	20	2	23.2225
MRPL16	1	0.656557	20	16	13.3423	0.139756	0.0135121	20	0	18.1977
PDIA6	1	0.891934	20	12	1.73028	0.139756	0.0135121	20	0	17.2215
OTUB1	1	0.55972	20	18	14.9047	0.139756	0.0135121	28	22	17.0812
IER3	1	1	28	18	35.0326	0.139756	0.0135121	28	24	17.0441
CLTA	1	0.475086	20	12	9.59231	0.139756	0.0135121	24	20	16.8295
AKR1B1	1	0.282747	28	4	13.1482	0.139756	0.0135121	28	12	16.5605
PSMB4	1	1	20	16	12.7264	0.139756	0.0135121	20	2	15.3315
HYPK	1	0.282747	20	16	18.5458	0.139756	0.0135121	20	2	14.3543
TAPBP	1	1	20	16	6.50118	0.139756	0.0135121	20	0	14.0506
PPP4C	0.598082	0.10811	20	18	16.7041	0.139756	0.0135121	20	2	13.8848
FAM32A	1	1	20	16	6.67408	0.139756	0.0135121	20	0	12.7479
OCIAD1	0.598082	0.10811	20	8	9.63894	0.139756	0.0135121	20	12	11.8176
TRIR	0.686795	0.13237	20	16	17.7193	0.139756	0.0135121	20	2	11.8145
EZR	0.598082	0.10811	20	16	16.7615	0.139756	0.0135121	20	2	9.97304
TIMM13	0.686795	0.13237	20	18	10.3068	0.139756	0.0135121	20	2	9.32278
LAP3	1	1	20	16	5.78469	0.139756	0.0135121	20	0	8.83605
SDF4	1	0.337697	24	18	4.53107	0.139756	0.0135121	28	22	8.38734
DHX40	1	0.337697	20	8	6.00743	0.139756	0.0135121	20	12	8.2439
ASNA1	1	1	24	12	5.44204	0.139756	0.0135121	20	2	7.66655
ATP6V1E1	1	1	28	0	2.70855	0.139756	0.0135121	28	22	7.42453
XBP1	1	0.235617	20	8	3.5948	0.139756	0.0135121	24	12	7.15664
ZNF622	1	0.475086	20	18	7.95865	0.139756	0.0135121	20	2	6.78685
SCAF1	1	0.282747	20	14	5.61232	0.139756	0.0135121	20	2	5.94602
NDUFB3	1	0.401456	20	14	5.08754	0.139756	0.0135121	20	2	5.59153
LOC101904177	1	1	20	16	2.56409	0.139756	0.0135121	20	2	5.26649
MIB1	1	1	24	22	0.686808	0.139756	0.0135121	20	12	5.25635
RNF181	1	0.766857	20	12	2.46497	0.139756	0.0135121	20	0	5.10981
TIMM44	1	1	20	16	4.11043	0.139756	0.0135121	20	0	4.80827
ZNF358	0.89193	0.195392	28	20	2.76347	0.139756	0.0135121	28	22	4.71086
COQ9	1	0.55972	20	18	2.56854	0.139756	0.0135121	20	0	4.57587
STRN4	0.598082	0.10811	20	18	6.3607	0.139756	0.0135121	20	0	4.42351
ZC3H11A	1	1	20	10	1.3835	0.139756	0.0135121	20	12	4.37144
NOP2	1	0.235617	20	16	2.45953	0.139756	0.0135121	20	0	4.3532
MRTO4	1	1	28	6	3.39397	0.139756	0.0135121	20	2	4.04412
OXA1L	1	1	20	10	2.96969	0.139756	0.0135121	28	24	3.80572
HGH1	0.784423	0.161232	20	16	2.74703	0.139756	0.0135121	20	0	3.62167
BAD	1	1	20	16	3.83926	0.139756	0.0135121	20	2	3.45915
MIEN1	1	0.401456	20	16	4.23266	0.139756	0.0135121	20	2	3.43376
ODF2L	1	0.475086	20	8	4.91561	0.139756	0.0135121	20	12	3.41721
PPP2R5A	0.686795	0.13237	20	8	2.79793	0.139756	0.0135121	20	12	3.38555
CLIP3	0.598082	0.10811	28	24	2.13933	0.139756	0.0135121	28	20	3.35312
RBM15B	0.784423	0.161232	20	18	8.82647	0.139756	0.0135121	20	2	3.29548
DUSP7	1	0.401456	24	12	1.91858	0.139756	0.0135121	20	2	3.22255
SUCLA2	1	0.282747	20	8	4.479	0.139756	0.0135121	20	12	3.12855
FEM1C	1	0.55972	20	8	3.41397	0.139756	0.0135121	20	12	3.09445
ARL8A	1	0.337697	20	14	3.15382	0.139756	0.0135121	20	2	3.08417
THAP7	1	0.235617	20	18	5.66172	0.139756	0.0135121	20	2	3.01739
WDR5	0.598082	0.10811	20	14	1.76139	0.139756	0.0135121	20	2	2.96099
AKR7A2	1	1	20	18	6.6433	0.139756	0.0135121	20	2	2.92361
ZNHIT1	1	1	20	14	7.30667	0.139756	0.0135121	20	2	2.9059
LOC100847850	0.89193	0.195392	20	8	2.34282	0.139756	0.0135121	20	12	2.82718
CREB1	1	1	20	12	1.42825	0.139756	0.0135121	28	16	2.76413
CDK7	0.784423	0.161232	20	8	3.94812	0.139756	0.0135121	20	12	2.74748
RETREG1	0.784423	0.161232	20	6	0.940394	0.139756	0.0135121	20	12	2.73368
ZMYND19	0.89193	0.195392	20	18	3.1732	0.139756	0.0135121	20	2	2.72888
SLC30A1	1	0.401456	20	8	6.38332	0.139756	0.0135121	28	8	2.70404
PRKD3	1	1	20	6	3.47661	0.139756	0.0135121	20	12	2.61099
HEXIM1	1	0.656557	20	18	1.97777	0.139756	0.0135121	20	2	2.59377
NR2F1	0.598082	0.10811	28	20	1.1535	0.139756	0.0135121	28	22	2.57234
PRR3	1	1	20	16	1.27661	0.139756	0.0135121	20	2	2.55933
PCGF3	1	0.656557	20	16	2.94728	0.139756	0.0135121	20	2	2.52876
PMM2	0.598082	0.10811	20	14	1.44626	0.139756	0.0135121	20	2	2.52109
SYT4	0.598082	0.10811	20	6	0.842432	0.139756	0.0135121	20	12	2.47808
SETX	1	1	20	6	1.96777	0.139756	0.0135121	20	12	2.47587
NKTR	1	0.401456	20	6	1.77539	0.139756	0.0135121	20	12	2.41846
NEK9	1	1	28	10	0.844087	0.139756	0.0135121	28	8	2.38367
LOC100336830	0.784423	0.161232	20	16	1.80865	0.139756	0.0135121	20	0	2.32521
HEATR1	1	1	20	4	2.40168	0.139756	0.0135121	28	8	2.31323
FMR1	1	0.235617	24	6	2.26556	0.139756	0.0135121	20	12	2.27156
LOC112441456	1	0.282747	24	8	2.3701	0.139756	0.0135121	28	4	2.23956
TMEM86A	1	1	20	18	1.37344	0.139756	0.0135121	20	2	2.22519
HIPK1	1	1	20	6	2.45594	0.139756	0.0135121	24	10	2.2009
POLA2	1	0.55972	28	6	2.10277	0.139756	0.0135121	28	4	2.14624
C14H8orf33	1	0.235617	20	16	1.13369	0.139756	0.0135121	20	2	2.14018
PEF1	1	1	20	18	2.38555	0.139756	0.0135121	28	20	1.91254
ASB3	0.598082	0.10811	20	8	1.53839	0.139756	0.0135121	20	12	1.89917
ERAL1	1	1	20	16	0.634637	0.139756	0.0135121	24	0	1.89307
RC3H1	1	1	20	6	1.83452	0.139756	0.0135121	20	12	1.87731
RDM1	0.686795	0.13237	28	8	0.675645	0.139756	0.0135121	28	6	1.85257
RAD9A	1	0.401456	28	8	0.668253	0.139756	0.0135121	20	2	1.82553
PSRC1	1	1	20	0	1.20249	0.139756	0.0135121	20	0	1.82438
TBC1D14	1	0.475086	20	18	1.82331	0.139756	0.0135121	20	0	1.79882
VPS11	1	0.282747	20	16	3.38677	0.139756	0.0135121	28	20	1.71832
EXOSC5	1	1	20	0	1.68638	0.139756	0.0135121	20	2	1.65529
CBLB	0.89193	0.195392	20	6	1.7751	0.139756	0.0135121	20	12	1.63065
HSCB	1	1	20	18	0.97024	0.139756	0.0135121	24	22	1.58949
TNNI3	1	1	20	16	1.20805	0.139756	0.0135121	20	0	1.56966
LACC1	1	1	20	6	0.9811	0.139756	0.0135121	20	10	1.52175
LOC100296324	1	0.282747	24	18	0.920571	0.139756	0.0135121	28	22	1.52147
JMY	1	1	20	6	0.536365	0.139756	0.0135121	20	12	1.46062
RABGAP1	1	0.55972	20	6	0.921883	0.139756	0.0135121	20	12	1.45682
ALDH5A1	1	0.337697	28	24	1.03327	0.139756	0.0135121	28	16	1.45229
UTP18	0.686795	0.13237	28	10	1.23881	0.139756	0.0135121	24	0	1.44024
PTPN14	1	0.891934	20	0	1.26791	0.139756	0.0135121	28	8	1.43569
USP37	1	0.235617	28	6	0.921482	0.139756	0.0135121	28	8	1.41702
PCNX1	1	1	28	20	0.730183	0.139756	0.0135121	20	12	1.413
CCND2	0.89193	0.195392	20	16	3.69142	0.139756	0.0135121	28	22	1.37224
ZCCHC6	1	1	20	6	0.740312	0.139756	0.0135121	20	12	1.34588
MIR2385	1	1	20	16	1.0859	0.139756	0.0135121	24	22	1.34174
PCYT1A	1	1	20	6	0.963508	0.139756	0.0135121	20	12	1.33449
ZCCHC14	1	1	20	6	1.42803	0.139756	0.0135121	28	6	1.30959
NR2F6	1	0.337697	20	18	1.88679	0.139756	0.0135121	24	20	1.29826
CMTM6	1	0.401456	28	4	0.70146	0.139756	0.0135121	28	8	1.16504
KDM6A	0.686795	0.13237	20	6	1.1993	0.139756	0.0135121	20	12	1.15765
HPS6	0.89193	0.195392	20	16	1.73794	0.139756	0.0135121	20	2	1.15764
INSIG2	0.89193	0.195392	20	8	2.11763	0.139756	0.0135121	20	12	1.15494
SECISBP2	1	0.766857	20	8	0.927859	0.139756	0.0135121	20	10	1.14936
STARD3NL	0.686795	0.13237	20	4	0.584847	0.139756	0.0135121	20	12	1.11986
RRP1B	1	0.766857	20	16	0.721318	0.139756	0.0135121	20	4	1.08841
LOC101906397	1	1	20	6	0.742018	0.139756	0.0135121	20	10	1.06753
CXHXorf38	1	0.891934	24	8	0.616496	0.139756	0.0135121	20	12	0.985476
LRP6	1	1	20	6	0.831924	0.139756	0.0135121	20	12	0.963668
ATG2B	1	1	20	6	0.786311	0.139756	0.0135121	20	12	0.960045
EN1	1	1	28	10	0.454962	0.139756	0.0135121	20	2	0.940791
CEACAM19	0.89193	0.195392	28	20	0.454917	0.139756	0.0135121	28	22	0.934995
HIST1H2BN	1	1	20	16	0.844605	0.139756	0.0135121	28	4	0.929495
FLT3LG	0.89193	0.195392	28	20	0.425666	0.139756	0.0135121	28	22	0.928484
GSAP	1	1	28	24	0.40002	0.139756	0.0135121	20	12	0.876907
SNAPC2	1	0.337697	24	18	0.986175	0.139756	0.0135121	20	2	0.874842
LOC100848895	1	0.235617	20	6	1.02115	0.139756	0.0135121	20	12	0.868583
PIGM	0.784423	0.161232	20	6	1.30132	0.139756	0.0135121	24	8	0.840681
SYDE2	1	0.766857	20	8	1.11813	0.139756	0.0135121	24	10	0.811277
LOC785761	1	0.235617	24	6	0.549143	0.139756	0.0135121	28	8	0.802381
EXD2	1	1	28	20	0.420426	0.139756	0.0135121	20	10	0.768905
BORCS8	1	0.766857	20	16	0.703265	0.139756	0.0135121	24	20	0.756607
DDX59	1	0.235617	20	0	0.630244	0.139756	0.0135121	20	0	0.738642
ZNF280C	0.89193	0.195392	20	8	0.53379	0.139756	0.0135121	20	12	0.730809
E2F3	1	0.235617	24	6	0.932578	0.139756	0.0135121	28	8	0.713789
FOXP2	1	1	20	4	0.425656	0.139756	0.0135121	20	12	0.672262
LOC100848484	1	1	28	10	0.320289	0.139756	0.0135121	20	2	0.653295
HINT3	0.598082	0.10811	20	8	1.25172	0.139756	0.0135121	20	10	0.628758
SPRY1	0.598082	0.10811	28	22	0.520771	0.139756	0.0135121	28	20	0.622498
ZNF132	1	0.891934	28	8	0.15962	0.139756	0.0135121	20	10	0.607194
CEP19	1	0.401456	20	6	1.22006	0.139756	0.0135121	28	8	0.606003
TMEM170B	0.784423	0.161232	20	4	0.725076	0.139756	0.0135121	28	8	0.603722
PIGA	1	0.401456	20	8	0.748669	0.139756	0.0135121	28	8	0.560072
LOC782437	1	0.282747	20	12	0.3958	0.139756	0.0135121	20	0	0.551829
ADPGK	1	0.235617	20	8	0.681189	0.139756	0.0135121	28	8	0.541779
LOC107131289	1	1	28	24	0.404252	0.139756	0.0135121	20	12	0.506361
RUNDC3A	1	0.55972	24	18	0.230629	0.139756	0.0135121	28	22	0.499214
RORA	1	1	20	6	0.229542	0.139756	0.0135121	20	12	0.497795
PHKA1	1	1	28	24	0.292252	0.139756	0.0135121	20	12	0.47657
LOC104971296	1	1	28	0	0.320839	0.139756	0.0135121	20	10	0.467601
RNF214	0.89193	0.195392	28	20	0.293779	0.139756	0.0135121	28	20	0.455522
HOXA2	1	0.891934	28	18	0.248766	0.139756	0.0135121	28	24	0.454205
MIEF1	1	0.656557	28	6	0.901791	0.139756	0.0135121	28	10	0.427494
CRYBG3	1	0.282747	28	8	0.419505	0.139756	0.0135121	28	8	0.414831
ZNF180	1	0.891934	20	6	0.311236	0.139756	0.0135121	24	8	0.35434
ABL2	1	1	20	0	0.28439	0.139756	0.0135121	28	8	0.32511
ARL16	0.89193	0.195392	28	20	0.242229	0.139756	0.0135121	28	20	0.321641
ZNF345	1	1	28	20	0.0827588	0.139756	0.0135121	20	12	0.310724
LOC101901900	1	1	28	20	0.1175	0.139756	0.0135121	20	10	0.30359
DOK1	0.89193	0.195392	20	16	0.311573	0.139756	0.0135121	20	2	0.285147
C20H5orf22	0.89193	0.195392	20	6	0.565643	0.139756	0.0135121	20	12	0.284414
LOC112442374	1	1	20	6	0.170098	0.139756	0.0135121	20	12	0.280877
TESK2	1	0.891934	28	14	0.119753	0.139756	0.0135121	28	10	0.271306
LOC112443475	1	0.475086	24	18	0.205149	0.139756	0.0135121	20	2	0.260957
ZMYND15	0.686795	0.13237	24	20	0.157528	0.139756	0.0135121	28	22	0.258038
WC1	1	1	20	18	0.0919495	0.139756	0.0135121	24	10	0.251118
EGR2	0.784423	0.161232	20	12	0.242822	0.139756	0.0135121	28	22	0.246554
LOC107131932	1	1	28	18	0.104258	0.139756	0.0135121	20	10	0.239091
SPAG11B	1	1	28	22	0.080903	0.139756	0.0135121	24	12	0.236071
DNAJC27	1	1	20	10	0.201218	0.139756	0.0135121	28	8	0.221136
SPATA46	0.598082	0.10811	24	4	0.13798	0.139756	0.0135121	20	10	0.218277
ABCD4	1	1	20	4	0.158769	0.139756	0.0135121	28	8	0.191883
RAD51D	1	1	20	12	0.0934109	0.139756	0.0135121	28	20	0.187034
FICD	1	1	20	6	0.132331	0.139756	0.0135121	20	10	0.174359
CCL5	1	1	20	10	0.102229	0.139756	0.0135121	28	26	0.168113
ENPP3	1	1	28	20	0.126802	0.139756	0.0135121	28	22	0.160919
SLC2A4	0.598082	0.10811	28	22	0.277559	0.139756	0.0135121	28	18	0.157028
EDN2	1	0.608139	28	4	0.0494026	0.139756	0.0135121	20	4	0.155932
LOC112442980	1	0.369576	24	16	0.081329	0.139756	0.0135121	20	0	0.137808
TOM1L1	1	0.337697	20	8	0.175098	0.139756	0.0135121	20	12	0.107493
PLEKHH1	0.784423	0.161232	24	18	0.0629228	0.139756	0.0135121	28	20	0.100235
LOC112449100	1	1	28	10	0.029364	0.139756	0.0135121	24	22	0.0888722
LOC104969159	0.89193	0.195392	20	8	0.0832948	0.139756	0.0135121	20	8	0.0866289
KCP	1	0.475086	20	12	0.0275139	0.139756	0.0135121	20	2	0.0825385
LOC101908406	1	1	20	16	0.122647	0.139756	0.0135121	20	2	0.0786743
IGSF10	1	1	20	6	0.0660282	0.139756	0.0135121	20	12	0.0740382
C26H6orf52	1	1	20	6	0.0902309	0.139756	0.0135121	28	6	0.0517486
ASXL3	1	1	20	18	0.0504862	0.139756	0.0135121	24	12	0.0474858
LOC100299705	1	1	20	14	0.0336135	0.139756	0.0135121	28	8	0.044213
SPATA13	1	1	28	6	0.0230816	0.139756	0.0135121	28	22	0.0377937
CACNA1A	1	0.401456	20	18	0.0251265	0.139756	0.0135121	20	0	0.0373087
LOC101901951	1	0.401456	24	10	0.00970994	0.139756	0.0135121	20	8	0.0372319
LOC107133075	1	1	28	20	0.0477709	0.139756	0.0135121	20	8	0.0338789
ALOX12E	1	1	20	12	0.0371005	0.139756	0.0135121	20	10	0.0334423
TTN	1	1	28	6	0.0235537	0.139756	0.0135121	28	8	0.0322749
BACE1	1	1	20	18	0.0223674	0.139756	0.0135121	28	22	0.0258395
LOC112448743	1	1	20	10	0.0230684	0.139756	0.0135121	24	8	0.0248687
DNHD1	1	1	28	4	0.0218875	0.139756	0.0135121	28	6	0.0198229
CCDC153	1	0.369576	24	10	0.0885374	0.159801	0.0154823	28	22	0.165329
LOC112446462	1	1	24	0	0.112629	0.159801	0.0154823	28	2	0.136331
CATSPER4	1	0.766857	24	18	0.0813082	0.159801	0.0154823	28	20	0.115903
PLK5	1	0.438271	28	22	0.0739955	0.159801	0.0154823	28	22	0.0894407
MFAP4	1	0.259182	20	16	0.073527	0.159801	0.0154823	20	2	0.0506824
LOC112447426	1	1	20	6	0.0494428	0.159801	0.0154823	20	2	0.0431267
ZFP69B	1	0.235617	24	22	0.0182868	0.159801	0.0154823	24	10	0.0284439
RPLP1	1	1	20	16	168.625	0.162118	0.0174524	20	2	196.374
RPSA	1	1	20	16	151.433	0.162118	0.0174524	20	0	179.733
RPL35A	0.686795	0.13237	20	12	41.7156	0.162118	0.0174524	20	0	89.3484
SSR4	1	1	20	16	56.0495	0.162118	0.0174524	20	2	69.8733
GPX1	1	0.235617	24	20	66.7079	0.162118	0.0174524	20	2	49.5791
RPL11	1	1	20	16	36.5067	0.162118	0.0174524	20	2	33.2968
TIMP2	1	0.55972	20	18	48.2154	0.162118	0.0174524	20	2	33.2361
COX4I1	1	1	20	16	36.6627	0.162118	0.0174524	20	0	26.3698
LOC100847759	1	1	20	16	12.8885	0.162118	0.0174524	28	22	25.6478
UBE2M	1	0.401456	20	16	17.0723	0.162118	0.0174524	20	2	17.9534
ATP5MF	1	0.235617	20	14	13.2006	0.162118	0.0174524	20	2	16.2358
TBCB	1	0.475086	24	18	9.94892	0.162118	0.0174524	20	2	15.5668
MTPN	0.598082	0.10811	24	6	8.69537	0.162118	0.0174524	28	8	13.0534
CHCHD10	0.89193	0.195392	20	14	9.98557	0.162118	0.0174524	20	0	12.3494
ARPC4	0.784423	0.161232	20	12	2.09737	0.162118	0.0174524	20	0	11.8019
PSMD3	1	0.55972	20	16	7.98172	0.162118	0.0174524	20	0	11.0519
UQCR10	1	1	20	16	10.2491	0.162118	0.0174524	20	2	10.8863
SOX4	0.784423	0.161232	20	16	7.28225	0.162118	0.0174524	28	16	9.74243
PARK7	1	1	20	16	2.77405	0.162118	0.0174524	20	2	9.49586
FAM89B	0.686795	0.13237	20	16	15.4983	0.162118	0.0174524	28	22	9.4644
MCM5	0.686795	0.13237	28	6	11.3576	0.162118	0.0174524	28	4	9.08462
CUTA	1	1	20	16	6.4591	0.162118	0.0174524	24	20	9.0217
SAP18	1	0.337697	20	12	0.984406	0.162118	0.0174524	20	0	8.69723
CAMK2D	1	0.401456	20	6	4.34336	0.162118	0.0174524	20	10	8.6658
NENF	1	1	20	16	6.89906	0.162118	0.0174524	20	2	8.62579
IMPDH2	1	0.55972	28	8	1.08834	0.162118	0.0174524	28	4	8.5464
PHC2	1	0.401456	20	16	12.743	0.162118	0.0174524	20	0	8.27575
STK16	1	0.891934	20	16	7.99566	0.162118	0.0174524	20	0	7.94568
DNPH1	1	1	20	18	9.10678	0.162118	0.0174524	20	2	7.71581
TMEM259	1	0.55972	20	16	7.54381	0.162118	0.0174524	20	0	7.52109
MCM2	1	0.401456	28	6	7.80306	0.162118	0.0174524	28	4	6.81591
C3H1orf123	1	0.656557	20	14	5.06997	0.162118	0.0174524	20	0	6.55776
MAPKAPK2	1	0.766857	20	18	6.15215	0.162118	0.0174524	20	0	6.55573
ZDHHC7	1	0.475086	20	18	5.18411	0.162118	0.0174524	20	2	6.50226
CAST	1	0.475086	20	6	6.55822	0.162118	0.0174524	20	12	6.38645
HIGD2A	1	1	20	16	7.30303	0.162118	0.0174524	20	2	6.24943
PRRC1	0.686795	0.13237	20	8	4.22034	0.162118	0.0174524	20	12	6.02038
SUMO3	1	1	20	16	3.84885	0.162118	0.0174524	20	2	5.42459
API5	0.686795	0.13237	28	6	5.12884	0.162118	0.0174524	28	8	5.39251
PIN4	1	1	20	16	3.50646	0.162118	0.0174524	20	0	5.38187
REX1BD	1	0.656557	20	16	6.13016	0.162118	0.0174524	20	2	5.33503
ORMDL2	1	0.891934	20	12	5.11277	0.162118	0.0174524	28	22	5.21512
ERBIN	1	0.475086	20	6	7.15225	0.162118	0.0174524	20	12	5.13974
NDUFS7	1	0.235617	20	14	3.21769	0.162118	0.0174524	20	2	5.08365
CDC34	1	0.337697	20	16	5.42349	0.162118	0.0174524	20	2	5.03742
XRCC1	1	0.401456	20	16	5.00071	0.162118	0.0174524	20	2	4.88394
ABHD2	1	1	20	18	6.4082	0.162118	0.0174524	28	14	4.65064
RNF19B	1	0.891934	20	12	0.157385	0.162118	0.0174524	20	0	4.50899
SERTAD1	1	1	20	14	3.89265	0.162118	0.0174524	20	2	4.41056
UHRF1	1	0.401456	28	6	4.72715	0.162118	0.0174524	28	6	4.39663
ENTPD2	0.89193	0.195392	20	18	2.88658	0.162118	0.0174524	20	0	4.18607
XPR1	1	1	20	10	1.60232	0.162118	0.0174524	20	12	4.16025
DNAJC13	1	1	20	6	4.17908	0.162118	0.0174524	20	12	4.09362
CLPP	1	1	20	16	2.5171	0.162118	0.0174524	20	2	4.04433
KIAA1551	0.784423	0.161232	20	8	2.57514	0.162118	0.0174524	20	12	3.80214
PTPA	1	0.656557	20	18	6.62426	0.162118	0.0174524	20	2	3.72386
GTPBP4	0.784423	0.161232	28	4	2.68416	0.162118	0.0174524	24	0	3.70627
OTUD5	1	0.55972	20	18	4.7182	0.162118	0.0174524	28	22	3.64093
PTHLH	1	1	20	14	1.59685	0.162118	0.0174524	28	22	3.61608
E2F4	1	0.337697	20	16	2.38333	0.162118	0.0174524	20	2	3.48145
ZMAT2	1	0.337697	28	6	3.04909	0.162118	0.0174524	28	2	3.42133
KIF21A	1	0.337697	20	8	2.13574	0.162118	0.0174524	20	12	3.32731
OGFR	1	0.235617	20	18	6.69144	0.162118	0.0174524	20	2	3.31155
WWTR1	0.89193	0.195392	20	6	2.35436	0.162118	0.0174524	20	12	3.30533
SHB	0.598082	0.10811	20	18	6.05783	0.162118	0.0174524	20	2	3.30129
TIA1	1	0.656557	20	8	2.59005	0.162118	0.0174524	20	12	3.29441
YRDC	1	1	20	16	2.54259	0.162118	0.0174524	20	2	3.27486
ELOVL6	0.89193	0.195392	20	8	4.6807	0.162118	0.0174524	20	12	3.26967
ARID4B	1	1	20	6	1.63911	0.162118	0.0174524	20	12	3.04438
MOB2	1	0.337697	20	16	5.16428	0.162118	0.0174524	20	2	3.00497
EBNA1BP2	1	0.337697	28	6	4.40621	0.162118	0.0174524	28	2	2.97838
OTUD4	1	0.766857	20	6	4.31281	0.162118	0.0174524	20	12	2.93822
OSBPL6	0.598082	0.10811	20	6	1.0583	0.162118	0.0174524	20	12	2.91793
TRAPPC8	0.598082	0.10811	20	8	5.28759	0.162118	0.0174524	20	12	2.7759
FAM208A	1	0.282747	20	6	3.0508	0.162118	0.0174524	20	12	2.56217
KIAA1109	1	1	28	20	1.60472	0.162118	0.0174524	20	12	2.54455
PSME2	1	1	20	18	2.20526	0.162118	0.0174524	20	2	2.51231
EEFSEC	0.598082	0.10811	20	18	3.94796	0.162118	0.0174524	20	2	2.38631
MMP1	0.686795	0.13237	20	10	5.10144	0.162118	0.0174524	28	22	2.36972
ARL5A	1	0.766857	24	6	2.83502	0.162118	0.0174524	28	8	2.28986
OPA1	1	0.235617	20	6	3.16537	0.162118	0.0174524	28	8	2.28852
MCIDAS	0.598082	0.10811	20	18	1.66006	0.162118	0.0174524	20	2	2.28207
SMAP1	1	0.766857	20	8	0.984915	0.162118	0.0174524	20	12	2.20842
UBE2T	1	0.282747	20	10	1.75878	0.162118	0.0174524	28	0	2.15256
NAA40	0.686795	0.13237	20	18	1.93386	0.162118	0.0174524	20	2	2.00004
LOC618541	1	0.401456	28	20	1.34786	0.162118	0.0174524	28	20	1.98036
LOC112448915	1	0.369576	28	18	0.673055	0.162118	0.0174524	28	20	1.97391
ZMPSTE24	0.89193	0.195392	20	6	2.69537	0.162118	0.0174524	28	8	1.96277
OXR1	0.89193	0.195392	20	8	2.06938	0.162118	0.0174524	20	12	1.94394
RAVER2	1	0.401456	20	8	1.04714	0.162118	0.0174524	20	12	1.90073
B4GALT4	1	0.475086	28	20	1.74253	0.162118	0.0174524	28	24	1.82007
DCPS	1	0.475086	20	18	1.71433	0.162118	0.0174524	20	0	1.77003
SNX8	0.686795	0.13237	20	16	2.46142	0.162118	0.0174524	20	2	1.76937
DNAJC24	1	0.282747	20	6	1.7709	0.162118	0.0174524	20	12	1.76782
CAMK2N2	0.784423	0.161232	20	14	1.66143	0.162118	0.0174524	28	22	1.75533
NEK1	0.784423	0.161232	20	8	1.61651	0.162118	0.0174524	20	12	1.73214
PCM1	1	0.282747	24	6	1.89335	0.162118	0.0174524	28	8	1.73047
AGGF1	1	1	20	6	1.40549	0.162118	0.0174524	20	12	1.62002
MRPL13	1	1	20	10	2.7881	0.162118	0.0174524	24	0	1.60445
MAFK	0.598082	0.10811	20	18	1.61065	0.162118	0.0174524	20	2	1.57894
MTM1	1	0.337697	20	6	1.52977	0.162118	0.0174524	20	12	1.54797
LOC112441507	1	0.235617	28	24	0.547641	0.162118	0.0174524	28	26	1.53739
TRMU	1	0.475086	20	18	1.05821	0.162118	0.0174524	20	2	1.50351
LRRFIP1	1	0.401456	24	12	0.286625	0.162118	0.0174524	20	10	1.48232
LOC101906021	1	1	20	6	0.390723	0.162118	0.0174524	28	8	1.43779
AKAP9	1	1	20	6	0.743106	0.162118	0.0174524	20	12	1.43289
COG5	0.686795	0.13237	20	6	1.15066	0.162118	0.0174524	20	12	1.39176
CARF	1	0.55972	20	8	0.877645	0.162118	0.0174524	20	10	1.39093
DLX2	1	1	20	16	1.23731	0.162118	0.0174524	20	2	1.37659
PATL1	1	0.55972	24	16	0.957934	0.162118	0.0174524	28	24	1.25058
CDC25A	1	0.475086	28	8	0.525462	0.162118	0.0174524	28	4	1.24967
NUDT12	1	0.55972	20	8	1.31991	0.162118	0.0174524	20	10	1.19913
LOC515169	1	0.656557	20	14	0.41977	0.162118	0.0174524	20	0	1.19558
EDEM1	1	1	28	10	0.754932	0.162118	0.0174524	28	10	1.15473
TRPC4AP	1	0.337697	24	14	0.667819	0.162118	0.0174524	20	16	1.14566
SNW1	1	1	20	10	0.604518	0.162118	0.0174524	28	24	1.12995
CYTH1	1	0.475086	20	16	0.890777	0.162118	0.0174524	20	2	1.09684
TEDC2	1	0.656557	20	16	1.01459	0.162118	0.0174524	20	2	1.0922
MBLAC1	1	0.766857	20	18	1.39389	0.162118	0.0174524	20	2	0.986163
BCAS3	1	0.475086	28	20	0.457996	0.162118	0.0174524	28	18	0.966548
GCAT	0.784423	0.161232	20	18	0.795725	0.162118	0.0174524	28	22	0.960482
KATNAL1	0.686795	0.13237	20	6	0.698839	0.162118	0.0174524	20	12	0.940765
POGLUT1	0.89193	0.195392	20	6	1.25026	0.162118	0.0174524	28	10	0.940114
LOC100297170	1	0.401456	20	18	0.669189	0.162118	0.0174524	20	0	0.934967
LOC112446882	1	0.401456	20	16	1.06268	0.162118	0.0174524	20	2	0.932849
DHRS13	1	1	20	18	1.27898	0.162118	0.0174524	28	22	0.930668
TBC1D19	0.784423	0.161232	20	6	1.05787	0.162118	0.0174524	20	12	0.927842
CABLES1	1	0.235617	20	16	1.00928	0.162118	0.0174524	28	22	0.925541
LYST	1	1	28	20	1.48877	0.162118	0.0174524	20	12	0.911298
C17H22orf39	0.89193	0.195392	20	16	1.03059	0.162118	0.0174524	20	2	0.89521
STAT5A	1	1	28	24	0.48196	0.162118	0.0174524	28	20	0.877147
PEX14	1	0.337697	20	16	1.10816	0.162118	0.0174524	28	22	0.843186
TSTD2	1	0.55972	20	6	0.826596	0.162118	0.0174524	28	16	0.823064
IDH3G	1	0.235617	20	14	0.326799	0.162118	0.0174524	20	0	0.762442
RALGAPA1	1	1	20	6	1.16918	0.162118	0.0174524	20	12	0.746276
MALT1	0.784423	0.161232	20	6	1.18306	0.162118	0.0174524	20	12	0.732818
TTPAL	1	0.475086	28	6	0.570681	0.162118	0.0174524	28	8	0.727701
SFSWAP	0.686795	0.13237	20	16	1.06783	0.162118	0.0174524	20	2	0.683598
LOC615112	1	0.337697	20	6	0.311038	0.162118	0.0174524	20	10	0.654787
RSBN1L	0.598082	0.10811	20	6	0.677746	0.162118	0.0174524	20	12	0.640745
LOC107131906	1	1	20	14	0.436264	0.162118	0.0174524	20	2	0.587034
ZNF784	1	1	20	16	0.582447	0.162118	0.0174524	24	22	0.539857
LRRK2	1	0.475086	20	4	0.430793	0.162118	0.0174524	20	12	0.522283
KDM4C	1	1	28	2	0.321814	0.162118	0.0174524	28	8	0.504378
TRUB2	1	1	28	6	0.422033	0.162118	0.0174524	28	6	0.480411
SERPINB1	1	1	20	16	0.832529	0.162118	0.0174524	20	2	0.479633
KCNAB1	0.686795	0.13237	24	0	0.529598	0.162118	0.0174524	20	12	0.469264
LOC112446709	1	1	20	6	0.290988	0.162118	0.0174524	20	12	0.46386
ZNF382	1	0.337697	20	4	0.278255	0.162118	0.0174524	28	8	0.461943
DENND1A	1	0.891934	20	16	0.691143	0.162118	0.0174524	28	22	0.45224
TRPS1	1	0.656557	20	2	0.258107	0.162118	0.0174524	28	8	0.445188
LOC107131607	1	0.656557	20	14	0.289092	0.162118	0.0174524	20	18	0.434258
ALDOC	0.89193	0.195392	28	20	0.326213	0.162118	0.0174524	28	22	0.416424
DTX3	1	0.401456	24	20	0.281299	0.162118	0.0174524	28	22	0.397091
PPM1K	0.686795	0.13237	20	8	1.40255	0.162118	0.0174524	20	12	0.395446
SIGLEC10	1	0.337697	20	12	0.156169	0.162118	0.0174524	24	20	0.38538
HLCS	0.89193	0.195392	28	6	0.296853	0.162118	0.0174524	28	8	0.366263
LOC112446701	1	1	20	6	0.225996	0.162118	0.0174524	20	12	0.35056
LOC512248	1	1	20	16	0.206019	0.162118	0.0174524	20	0	0.345444
ZNF565	1	0.337697	20	8	0.149288	0.162118	0.0174524	20	12	0.330964
SYTL4	1	0.891934	20	12	0.162038	0.162118	0.0174524	20	12	0.329144
LOC112444888	0.686795	0.13237	20	18	0.424583	0.162118	0.0174524	20	2	0.311472
HACL1	1	0.891934	20	8	0.257734	0.162118	0.0174524	28	4	0.304898
KCNH7	1	1	20	4	0.136277	0.162118	0.0174524	24	8	0.277307
LOC112444773	1	0.401456	20	6	0.217929	0.162118	0.0174524	20	10	0.256638
MAP2	1	1	28	20	0.169329	0.162118	0.0174524	20	12	0.17749
LOC112447411	1	0.766857	28	10	0.122643	0.162118	0.0174524	24	10	0.163371
PRDM15	1	1	24	22	0.244727	0.162118	0.0174524	28	12	0.154593
LOC107131697	1	1	20	18	0.312746	0.162118	0.0174524	20	2	0.154355
AKAIN1	1	1	20	2	0.0487018	0.162118	0.0174524	20	2	0.107479
TMEM236	1	0.337697	20	6	0.167153	0.162118	0.0174524	24	8	0.102842
MOB3B	1	0.235617	28	6	0.133217	0.162118	0.0174524	28	10	0.0980251
LOC101903038	1	1	28	26	0.144885	0.162118	0.0174524	20	4	0.0868174
LOC101904836	1	0.656557	20	0	0.0439225	0.162118	0.0174524	28	8	0.0828775
LOC112449321	1	1	20	6	0.0547931	0.162118	0.0174524	24	18	0.0794182
LOC107131817	1	1	24	0	0.125202	0.162118	0.0174524	20	10	0.0779365
TRIM55	1	0.401456	24	0	0.015066	0.162118	0.0174524	28	20	0.0770828
LOC101906730	1	1	20	6	0.0329511	0.162118	0.0174524	20	12	0.0767504
FOXG1	1	0.656557	28	4	0.0528341	0.162118	0.0174524	28	2	0.0707086
ENOX1	1	1	28	6	0.0848791	0.162118	0.0174524	24	8	0.0569333
KCNH1	1	1	28	20	0.0347705	0.162118	0.0174524	28	18	0.0502718
LOC107133049	1	1	20	12	0.0543846	0.162118	0.0174524	24	14	0.0402342
LOC112446779	1	1	20	6	0.0568714	0.162118	0.0174524	28	4	0.0369491
CILP	1	1	28	20	0.0258466	0.162118	0.0174524	28	14	0.0330062
MYBPC2	1	0.475086	24	20	0.0197717	0.162118	0.0174524	28	20	0.0321275
ZC3H12D	0.89193	0.195392	28	16	0.0666605	0.162118	0.0174524	20	18	0.0280345
LOC112443237	1	1	28	10	0.0174666	0.162118	0.0174524	20	8	0.025069
ASPRV1	1	0.891934	0	0	0	0.162118	0.0174524	28	20	0.0211933
LOC112446069	1	1	28	24	0.495979	0.184621	0.0199227	20	12	0.748139
SPATA33	1	1	28	14	0.137033	0.184621	0.0199227	24	22	0.237425
ARHGDIG	1	1	20	16	0.0543357	0.184621	0.0199227	28	22	0.123151
LOC112445091	1	1	20	10	0.0728757	0.184621	0.0199227	24	8	0.106378
PIP5KL1	1	0.259182	24	20	0.0512322	0.184621	0.0199227	28	6	0.0529913
CLCN1	1	0.310222	24	16	0.022433	0.184621	0.0199227	20	18	0.0493985
ITIH4	1	1	20	4	0.0182785	0.184621	0.0199227	24	20	0.0390774
LOC101906030	1	1	24	0	0.0268597	0.184621	0.0199227	20	8	0.0144307
TNC	1	0.656557	28	6	48.9541	0.186876	0.0223929	28	4	46.652
MIR4657	0.686795	0.13237	24	8	17.105	0.186876	0.0223929	24	8	26.6533
MRPL23	1	0.337697	20	16	24.2209	0.186876	0.0223929	20	2	22.5219
ATP5F1D	1	1	20	16	28.9103	0.186876	0.0223929	20	2	20.2532
MSMO1	0.784423	0.161232	20	8	14.7117	0.186876	0.0223929	20	12	16.9705
TNFRSF12A	1	1	20	16	25.8496	0.186876	0.0223929	20	2	16.6009
CLTC	1	1	20	6	17.6531	0.186876	0.0223929	20	12	15.6875
PGLS	1	0.337697	20	14	11.3886	0.186876	0.0223929	20	2	13.3181
LOC100848689	1	0.891934	20	6	10.5436	0.186876	0.0223929	20	10	12.6394
HNRNPUL1	1	0.475086	20	16	20.9772	0.186876	0.0223929	20	2	12.2894
TMEM147	1	0.475086	20	18	7.30911	0.186876	0.0223929	20	2	11.6691
TMED9	1	0.891934	20	16	10.4036	0.186876	0.0223929	20	2	10.1051
SEC31A	1	1	20	10	2.69966	0.186876	0.0223929	20	12	9.96931
NDUFA8	1	0.891934	20	14	4.78207	0.186876	0.0223929	20	0	9.95083
XG	1	1	28	24	2.47457	0.186876	0.0223929	20	12	9.25401
ITGA2	1	1	20	6	9.15397	0.186876	0.0223929	20	12	8.85503
IMP4	1	0.55972	20	16	5.29979	0.186876	0.0223929	20	0	7.93964
RRAS	0.784423	0.161232	28	22	5.24058	0.186876	0.0223929	28	22	7.6991
SIGMAR1	1	0.337697	28	8	3.63104	0.186876	0.0223929	28	4	7.19376
SHMT2	1	0.766857	20	16	3.82714	0.186876	0.0223929	20	2	6.94304
ZDHHC5	1	0.337697	20	16	7.59174	0.186876	0.0223929	20	2	6.36584
FBLN7	1	0.656557	28	6	3.63898	0.186876	0.0223929	28	22	6.33353
GNB4	1	0.235617	20	6	5.07161	0.186876	0.0223929	20	12	6.27886
PDLIM2	1	0.475086	20	16	7.69889	0.186876	0.0223929	20	2	6.11962
PATJ	1	1	28	20	2.59597	0.186876	0.0223929	20	12	5.9499
MRPL2	1	0.235617	20	16	5.62994	0.186876	0.0223929	20	0	5.81819
LOC112444252	1	1	20	6	6.98678	0.186876	0.0223929	24	8	5.6564
GDI1	0.598082	0.10811	20	14	5.72299	0.186876	0.0223929	28	22	5.46518
LOC100299845	1	1	28	24	4.60539	0.186876	0.0223929	28	24	5.40176
TUBG1	1	0.766857	20	18	4.406	0.186876	0.0223929	20	0	5.22263
CTBP1	1	0.891934	20	16	8.21835	0.186876	0.0223929	20	2	5.03261
NIPAL1	0.686795	0.13237	20	6	2.92058	0.186876	0.0223929	20	12	4.70412
AGPS	0.784423	0.161232	20	8	4.31582	0.186876	0.0223929	20	12	4.37228
LNPEP	1	1	20	6	5.39485	0.186876	0.0223929	20	12	4.32654
DDA1	1	1	20	16	4.81903	0.186876	0.0223929	20	2	4.30607
SLC9A3R1	1	0.235617	20	14	4.0475	0.186876	0.0223929	28	22	4.24124
HNRNPH3	1	1	24	12	1.81692	0.186876	0.0223929	20	0	4.157
CDK6	1	1	20	4	3.30404	0.186876	0.0223929	24	10	4.0752
UFC1	1	0.55972	20	10	1.06788	0.186876	0.0223929	20	0	4.07342
RNF130	1	0.475086	20	10	2.33745	0.186876	0.0223929	28	20	3.96815
CFAP298	1	0.766857	20	14	1.79002	0.186876	0.0223929	24	22	3.94974
LOC112441893	1	1	24	6	1.19164	0.186876	0.0223929	24	20	3.91223
NIPBL	1	1	20	6	4.42079	0.186876	0.0223929	24	10	3.86109
RNF187	1	1	20	16	4.64375	0.186876	0.0223929	20	2	3.82046
EMG1	1	1	20	16	2.59455	0.186876	0.0223929	20	0	3.81916
YIF1A	1	1	20	16	6.24004	0.186876	0.0223929	24	20	3.7935
IP6K2	1	0.891934	28	22	0.955294	0.186876	0.0223929	28	20	3.29207
PELP1	1	0.401456	20	16	3.68927	0.186876	0.0223929	20	0	3.28803
UVSSA	1	1	28	20	1.5558	0.186876	0.0223929	20	12	3.2738
LOC112448166	1	0.235617	28	8	2.74992	0.186876	0.0223929	28	4	3.08392
MRPS21	1	0.891934	24	8	2.2201	0.186876	0.0223929	20	0	3.01828
BRD7	0.598082	0.10811	20	8	1.49425	0.186876	0.0223929	28	0	2.96406
TIMM8A	1	0.656557	28	8	3.27448	0.186876	0.0223929	28	2	2.95931
TRAPPC1	1	1	20	14	2.79126	0.186876	0.0223929	20	0	2.8211
MXI1	1	1	20	10	1.18822	0.186876	0.0223929	20	10	2.71625
DPY19L1	1	0.282747	20	6	2.35713	0.186876	0.0223929	20	12	2.68908
ARFGEF1	1	1	20	6	3.04226	0.186876	0.0223929	20	12	2.64268
C11H9orf78	1	1	20	16	1.3862	0.186876	0.0223929	20	2	2.63554
ATG4A	1	0.475086	20	6	1.16549	0.186876	0.0223929	24	10	2.62658
MEX3D	0.89193	0.195392	20	14	2.79639	0.186876	0.0223929	20	2	2.47993
RNF114	1	0.475086	28	20	0.80703	0.186876	0.0223929	28	22	2.43206
MOSPD3	1	1	20	16	2.34251	0.186876	0.0223929	20	2	2.40334
NDUFA6	1	0.282747	20	14	1.34466	0.186876	0.0223929	20	0	2.35067
LOC101904449	1	1	20	16	1.08812	0.186876	0.0223929	20	2	2.24605
ZNF219	0.686795	0.13237	20	16	2.67022	0.186876	0.0223929	20	0	2.18474
HECA	1	0.282747	20	4	1.63342	0.186876	0.0223929	20	12	2.138
GSK3B	1	0.55972	20	6	4.09314	0.186876	0.0223929	20	12	2.12856
TAF5L	1	1	20	16	1.03255	0.186876	0.0223929	20	0	2.10643
ARHGAP28	1	0.891934	24	6	1.5286	0.186876	0.0223929	20	12	2.07617
MIR2443	1	1	28	12	1.0522	0.186876	0.0223929	28	22	2.05894
SH3BP4	0.784423	0.161232	20	18	2.6123	0.186876	0.0223929	20	0	2.01676
EXOC4	1	0.282747	28	20	2.2167	0.186876	0.0223929	28	16	1.99881
LOC786726	1	0.475086	20	6	2.06575	0.186876	0.0223929	28	2	1.98782
JAK1	1	0.891934	20	4	2.95721	0.186876	0.0223929	20	12	1.97709
CHM	0.784423	0.161232	20	8	1.77221	0.186876	0.0223929	20	12	1.9618
RMDN1	0.89193	0.195392	20	6	2.72209	0.186876	0.0223929	20	10	1.92958
LOC535280	0.686795	0.13237	20	18	3.02018	0.186876	0.0223929	20	2	1.83993
NF2	1	0.656557	20	16	3.32649	0.186876	0.0223929	20	2	1.82414
CDC14B	1	0.235617	20	6	2.35859	0.186876	0.0223929	20	12	1.82051
NDE1	1	1	28	6	0.869449	0.186876	0.0223929	20	0	1.69425
LOC112443457	1	1	20	16	1.01149	0.186876	0.0223929	20	12	1.65845
NUBP1	1	0.235617	20	18	1.37767	0.186876	0.0223929	20	0	1.5713
POLR3F	0.686795	0.13237	20	8	3.2088	0.186876	0.0223929	28	6	1.56691
CBL	1	1	20	6	1.75786	0.186876	0.0223929	20	12	1.55966
PPM1A	1	0.401456	20	6	0.882721	0.186876	0.0223929	20	12	1.55128
LOC112443668	1	1	28	26	0.702658	0.186876	0.0223929	20	10	1.53271
LOC107132697	0.598082	0.10811	20	14	1.31586	0.186876	0.0223929	20	0	1.5108
IER2	1	1	20	14	2.4225	0.186876	0.0223929	20	2	1.43975
PCIF1	1	0.891934	20	18	1.37501	0.186876	0.0223929	20	2	1.4317
RAPH1	1	1	20	6	2.09711	0.186876	0.0223929	20	12	1.41493
ING5	0.89193	0.195392	20	16	2.31248	0.186876	0.0223929	20	2	1.40134
SOS1	1	1	20	6	1.76551	0.186876	0.0223929	20	12	1.39871
FOXK2	1	0.55972	28	8	0.584982	0.186876	0.0223929	28	10	1.38339
TP53	1	1	28	24	0.75039	0.186876	0.0223929	28	22	1.38147
KCTD20	1	1	20	4	0.331783	0.186876	0.0223929	20	12	1.33341
RITA1	1	0.282747	20	14	0.276009	0.186876	0.0223929	20	2	1.31681
VANGL1	1	0.55972	28	6	0.947448	0.186876	0.0223929	28	8	1.30489
NIN	1	0.656557	20	4	1.62262	0.186876	0.0223929	20	10	1.27932
FIG4	1	1	20	12	0.983809	0.186876	0.0223929	20	12	1.26698
PAXIP1	1	0.55972	20	16	0.45649	0.186876	0.0223929	20	2	1.23023
UFSP2	1	0.766857	28	16	0.676189	0.186876	0.0223929	20	12	1.2088
RRP15	0.598082	0.10811	28	8	1.23012	0.186876	0.0223929	28	2	1.18026
WDFY3	1	1	28	20	0.425368	0.186876	0.0223929	20	12	1.16231
PIGL	0.784423	0.161232	20	18	1.18433	0.186876	0.0223929	20	2	1.14931
SLC35D1	1	1	20	8	1.13922	0.186876	0.0223929	28	8	1.11731
LOC112445002	0.784423	0.161232	20	8	0.652167	0.186876	0.0223929	28	10	1.07224
PUS10	1	1	20	8	1.02272	0.186876	0.0223929	20	12	1.05207
FZD8	1	0.766857	20	16	1.11914	0.186876	0.0223929	20	2	1.03514
KLHL5	0.89193	0.195392	20	6	0.696243	0.186876	0.0223929	28	18	0.962584
TRADD	1	1	20	2	0.454586	0.186876	0.0223929	20	2	0.957455
RNF146	1	1	20	10	0.714295	0.186876	0.0223929	28	26	0.943797
TMLHE	1	1	28	20	0.439703	0.186876	0.0223929	20	12	0.928904
NFYC	0.686795	0.13237	28	6	0.742407	0.186876	0.0223929	20	0	0.878036
CMTM4	1	1	20	2	1.29899	0.186876	0.0223929	28	8	0.867416
EPB41L4A	1	1	24	14	0.782606	0.186876	0.0223929	28	20	0.862413
DPH2	0.89193	0.195392	24	10	0.50155	0.186876	0.0223929	20	4	0.856726
ZNF184	1	0.235617	20	6	0.54521	0.186876	0.0223929	20	12	0.836441
RAB3GAP2	1	1	20	6	1.40072	0.186876	0.0223929	20	14	0.832859
TANC2	1	1	20	18	1.50433	0.186876	0.0223929	28	16	0.80149
SLC38A6	1	0.401456	20	4	0.657819	0.186876	0.0223929	20	12	0.77044
NPHP3	0.686795	0.13237	20	6	0.647962	0.186876	0.0223929	20	10	0.756437
SMIM3	1	1	20	14	0.251269	0.186876	0.0223929	20	2	0.749308
ADCY7	0.598082	0.10811	20	18	0.543421	0.186876	0.0223929	28	18	0.741839
PDGFRA	1	1	20	6	0.266451	0.186876	0.0223929	20	12	0.740102
NCOA2	1	1	20	8	0.385935	0.186876	0.0223929	20	12	0.701166
RBL2	1	0.235617	20	8	1.19856	0.186876	0.0223929	20	12	0.680682
SHPRH	0.784423	0.161232	20	6	0.797017	0.186876	0.0223929	20	12	0.678967
RPS6KA2	1	0.656557	20	18	0.761091	0.186876	0.0223929	28	18	0.670414
DOPEY2	0.89193	0.195392	24	18	0.314583	0.186876	0.0223929	28	14	0.668314
LOC100849865	1	1	24	2	0.264081	0.186876	0.0223929	20	12	0.647199
CCDC107	1	0.891934	28	20	0.462431	0.186876	0.0223929	28	22	0.633334
TSC22D2	1	1	20	6	0.885394	0.186876	0.0223929	20	12	0.632434
TMEM131L	1	1	24	0	0.498127	0.186876	0.0223929	28	16	0.632373
TUBD1	0.598082	0.10811	20	6	0.691186	0.186876	0.0223929	28	6	0.609487
PSMF1	1	0.656557	20	18	1.2367	0.186876	0.0223929	20	2	0.603988
CLPB	1	1	24	6	0.449224	0.186876	0.0223929	28	8	0.587157
TTC13	0.598082	0.10811	20	6	1.06147	0.186876	0.0223929	20	12	0.58568
[truncated: 1,472 more rows]

## Sheet: 15LNa-Loss
gene_id	Con_BH.Q	Con_ADJ.P	Con_PER	Con_LAG	Con_AMP	15LNa_BH.Q	15LNa_ADJ.P	15LNa_PER	15LNa_LAG	15LNa_AMP
DVL1	0.000238308	2.0529e-08	24	18	2.3148	0.604401	0.13237	28	20	2.4571
LSS	0.000327371	4.24415e-08	24	16	4.82745	0.522326	0.10811	28	20	4.22701
ASNS	0.000327371	8.46041e-08	24	8	5.28208	1	1	24	12	1.40185
LRRC71	0.000355228	1.63206e-07	28	18	0.118967	0.696206	0.161232	28	20	0.119845
ARHGEF40	0.00055409	5.56875e-07	20	18	6.70538	0.522326	0.10811	28	20	4.94525
PTK2	0.00055409	5.56875e-07	24	18	1.50973	1	0.282747	20	0	1.4662
NARS	0.000650337	9.89745e-07	28	4	7.81619	1	1	28	6	3.89829
XRN2	0.000650337	9.89745e-07	28	4	4.66817	1	0.766857	28	2	3.18077
LIPG	0.000650337	9.89745e-07	28	16	3.14259	0.696206	0.161232	28	22	0.981056
CAPN10	0.000650337	9.89745e-07	20	18	1.49627	1	0.656557	24	20	0.641243
SLC25A29	0.00128839	2.92269e-06	20	18	1.2864	0.696206	0.161232	28	22	0.650346
MAPRE1	0.00160044	4.87141e-06	24	6	10.3451	1	0.55972	28	6	6.81779
NFU1	0.00160044	4.87141e-06	20	8	2.86588	0.604401	0.13237	28	4	3.11265
PWP1	0.00160044	4.87141e-06	20	8	2.59293	1	1	24	6	1.95311
NCKAP5L	0.00160044	4.87141e-06	20	18	1.79614	1	0.475086	28	22	0.705496
PSME3	0.00222054	7.97037e-06	24	6	4.10901	1	0.766857	28	2	2.24254
SPHK2	0.00222054	7.97037e-06	20	18	3.48478	1	0.282747	20	2	0.476678
PLCB3	0.00222054	7.97037e-06	20	16	3.37	0.604401	0.13237	28	22	1.36277
PCK2	0.00222054	7.97037e-06	28	18	2.9129	0.522326	0.10811	28	20	8.25696
CHEK1	0.00222054	7.97037e-06	28	6	2.80804	0.604401	0.13237	28	8	1.60432
TMEM87A	0.0028071	1.28163e-05	20	6	4.89832	1	0.475086	20	10	3.4587
LIMA1	0.0028071	1.28163e-05	20	6	3.31179	1	1	28	20	1.6509
PPM1M	0.0028071	1.28163e-05	24	18	2.10904	1	0.475086	28	22	1.35861
GNB1L	0.0028071	1.28163e-05	20	16	1.62106	0.522326	0.10811	28	20	1.2085
RRAS2	0.00373593	2.02754e-05	28	4	7.08294	1	0.282747	28	6	5.77592
LMBRD1	0.00373593	2.02754e-05	20	8	4.15244	0.920916	0.235617	20	12	3.44297
UNC93B1	0.00373593	2.02754e-05	24	18	3.72716	0.696206	0.161232	28	20	4.32876
LARP7	0.00373593	2.02754e-05	24	6	3.1595	0.522326	0.10811	28	6	3.16355
ADCY6	0.00373593	2.02754e-05	24	18	2.3855	1	0.401456	28	16	1.92887
PCMT1	0.00373593	2.02754e-05	20	8	2.30555	0.920916	0.235617	28	8	0.830881
MISP	0.00373593	2.02754e-05	28	18	1.70002	0.696206	0.161232	28	20	1.55112
KANK2	0.00373593	2.02754e-05	28	18	1.55051	0.802043	0.195392	28	22	0.663014
FCHSD1	0.00373593	2.02754e-05	20	18	0.924651	0.920916	0.235617	28	20	0.908295
ING2	0.00373593	2.02754e-05	20	8	0.664893	1	1	24	6	0.239016
ND1	0.00478267	3.15869e-05	20	6	649.367	1	0.282747	20	12	177.214
MBD2	0.00478267	3.15869e-05	24	8	19.6515	1	1	20	16	6.56867
RFC3	0.00478267	3.15869e-05	24	6	7.65169	0.604401	0.13237	28	8	3.96561
DDX1	0.00478267	3.15869e-05	24	8	4.08705	0.920916	0.235617	28	6	3.92525
DSN1	0.00478267	3.15869e-05	28	8	3.77436	0.604401	0.13237	28	4	4.619
PPIG	0.00478267	3.15869e-05	20	8	3.71907	0.604401	0.13237	20	12	0.788222
ENO2	0.00478267	3.15869e-05	28	16	2.05023	0.802043	0.195392	28	20	1.57784
LOC505972	0.00478267	3.15869e-05	24	18	0.305873	0.522326	0.10811	28	20	0.365167
B3GNT3	0.00478267	3.15869e-05	28	20	0.122359	1	1	28	14	0.0676974
TSPAN3	0.00594734	4.85009e-05	20	6	9.70172	1	0.766857	20	12	5.55045
DNAJA2	0.00594734	4.85009e-05	20	6	8.22755	0.696206	0.161232	28	6	4.56089
CD58	0.00594734	4.85009e-05	20	6	7.08796	1	0.401456	20	12	3.69468
SLC2A6	0.00594734	4.85009e-05	28	16	4.64413	1	0.766857	24	20	1.07895
RIOK2	0.00594734	4.85009e-05	24	6	2.92345	1	0.55972	28	8	0.789482
SCIN	0.00594734	4.85009e-05	24	6	2.64835	1	0.656557	24	8	1.08289
ZC3H14	0.00594734	4.85009e-05	24	6	2.22664	1	0.401456	28	8	1.24123
TTC27	0.00594734	4.85009e-05	20	8	1.2991	1	0.401456	20	12	0.385582
SLC8B1	0.00594734	4.85009e-05	20	18	1.02889	0.522326	0.10811	20	2	0.73853
CRY2	0.00594734	4.85009e-05	20	18	0.916467	1	1	24	0	0.656876
LOC112442221	0.00594734	4.85009e-05	24	18	0.811322	0.604401	0.13237	28	22	0.825007
VWA5B2	0.00594734	4.85009e-05	24	18	0.136816	1	0.337697	28	20	0.0884655
ZC3H15	0.00748	7.34576e-05	24	6	11.3289	1	0.656557	28	8	4.27997
ST13	0.00748	7.34576e-05	20	6	8.81893	0.920916	0.235617	20	12	3.33393
ARL6IP1	0.00748	7.34576e-05	24	6	8.81308	1	0.337697	28	6	7.21464
EI24	0.00748	7.34576e-05	24	6	6.84115	0.522326	0.10811	28	6	4.06453
CFDP2	0.00748	7.34576e-05	20	8	6.6957	1	1	20	16	3.87185
SCRIB	0.00748	7.34576e-05	20	18	5.71738	0.522326	0.10811	20	0	2.48959
MAN1B1	0.00748	7.34576e-05	20	18	5.52142	1	0.55972	20	2	1.47939
DNAJC2	0.00748	7.34576e-05	24	6	4.82359	0.920916	0.235617	20	12	0.981421
MTMR2	0.00748	7.34576e-05	24	6	3.95603	0.696206	0.161232	28	8	1.74428
TKFC	0.00748	7.34576e-05	20	18	3.21279	1	0.282747	28	22	1.30345
POLR1E	0.00748	7.34576e-05	24	8	2.79591	0.604401	0.13237	28	4	1.43408
LAMB2	0.00748	7.34576e-05	24	18	2.77666	1	0.337697	28	20	2.16668
SH3BP5L	0.00748	7.34576e-05	20	18	2.64599	1	1	28	20	1.97579
NOL10	0.00748	7.34576e-05	28	6	1.90372	0.696206	0.161232	28	6	1.86496
PUS7	0.00748	7.34576e-05	28	4	1.1719	0.522326	0.10811	28	6	0.813687
FHDC1	0.00748	7.34576e-05	28	18	0.875849	1	0.401456	28	20	0.576589
ITGB7	0.00748	7.34576e-05	28	20	0.515627	0.522326	0.10811	24	20	0.28427
TRMT11	0.00748	7.34576e-05	24	6	0.341975	1	1	28	6	0.188912
RPS4X	0.00944304	0.000109819	20	8	175.698	1	1	28	2	67.4246
ANXA1	0.00944304	0.000109819	20	8	101.978	1	0.656557	28	0	50.1317
CCZ1	0.00944304	0.000109819	20	8	7.32865	1	1	24	6	3.01103
GTF2H1	0.00944304	0.000109819	24	8	5.39104	1	0.55972	28	6	2.29837
MCFD2	0.00944304	0.000109819	20	8	3.86925	0.696206	0.161232	28	4	1.83233
PARN	0.00944304	0.000109819	20	6	2.2338	1	0.337697	20	12	0.754153
NFKB2	0.00944304	0.000109819	24	18	2.12396	1	0.337697	28	22	1.3705
PPP6R2	0.00944304	0.000109819	20	18	2.07465	1	0.55972	20	0	0.578979
DHX16	0.00944304	0.000109819	20	16	1.9321	0.802043	0.195392	20	2	0.618181
NEIL3	0.00944304	0.000109819	28	6	1.07322	0.604401	0.13237	28	8	0.685222
TM7SF2	0.00944304	0.000109819	24	20	1.0617	1	0.337697	28	20	1.10814
MTRF1	0.00944304	0.000109819	24	6	0.879391	1	0.282747	28	8	0.455124
FBF1	0.00944304	0.000109819	20	18	0.847876	0.802043	0.195392	20	0	0.512087
PFKM	0.00944304	0.000109819	28	20	0.785268	0.920916	0.235617	28	20	0.756322
CHAC2	0.00944304	0.000109819	20	8	0.659779	0.522326	0.10811	28	10	0.29402
CAPN15	0.00944304	0.000109819	20	16	0.619228	1	0.282747	20	2	0.270173
ARSI	0.00944304	0.000109819	20	18	0.355944	1	1	28	16	0.250025
MCF2L	0.00944304	0.000109819	28	20	0.0726767	0.522326	0.10811	28	20	0.10027
EIF2S2	0.0121709	0.000162162	20	8	34.1958	1	1	28	6	11.1248
EIF2S3	0.0121709	0.000162162	20	8	24.6626	0.604401	0.13237	28	8	14.6363
FBLIM1	0.0121709	0.000162162	28	20	5.36284	0.802043	0.195392	28	22	9.0495
WWP2	0.0121709	0.000162162	20	18	4.26961	0.522326	0.10811	24	20	3.14375
HP1BP3	0.0121709	0.000162162	24	6	4.2067	1	0.282747	28	2	5.0684
VAPA	0.0121709	0.000162162	24	6	3.39922	1	1	28	6	2.06634
ATG3	0.0121709	0.000162162	24	6	2.72315	1	1	20	10	1.00644
MAK16	0.0121709	0.000162162	28	6	2.21071	0.522326	0.10811	28	2	1.38114
TCF3	0.0121709	0.000162162	20	18	2.11811	0.604401	0.13237	28	22	1.09479
TRIM3	0.0121709	0.000162162	24	20	1.49789	1	1	20	6	0.993883
MAPKAP1	0.0121709	0.000162162	28	6	0.837427	0.920916	0.235617	20	18	0.873024
HOXB6	0.0121709	0.000162162	24	18	0.482916	1	0.337697	28	20	0.482049
MAP3K14	0.0121709	0.000162162	20	18	0.425344	0.604401	0.13237	28	22	0.228847
DAPP1	0.0121709	0.000162162	20	6	0.286826	1	0.282747	28	2	0.180586
TXNL1	0.0149302	0.000236654	20	8	15.6292	1	1	24	6	6.26115
SH3GLB1	0.0149302	0.000236654	20	8	14.7408	1	0.337697	28	8	7.60922
C15H11orf58	0.0149302	0.000236654	20	8	12.5743	1	0.55972	0	0	0
ASL	0.0149302	0.000236654	20	18	4.65941	0.920916	0.235617	20	2	1.61232
CCDC25	0.0149302	0.000236654	20	8	3.74453	1	0.282747	28	8	0.9624
SMC3	0.0149302	0.000236654	24	6	3.57254	0.920916	0.235617	28	6	5.32781
SEC22B	0.0149302	0.000236654	20	8	2.5446	1	0.337697	20	12	0.796869
EXOC3	0.0149302	0.000236654	20	18	2.15724	1	0.282747	20	2	0.358569
IQCE	0.0149302	0.000236654	20	18	2.0313	0.802043	0.195392	28	22	0.807915
LLGL1	0.0149302	0.000236654	24	18	2.01437	1	1	28	14	1.88577
RBM12	0.0149302	0.000236654	28	2	1.888	1	0.891934	28	6	3.35712
PIGB	0.0149302	0.000236654	24	6	1.69565	0.802043	0.195392	28	8	1.55103
GABPB1	0.0149302	0.000236654	20	8	1.6802	1	1	20	10	0.942618
ATP8B2	0.0149302	0.000236654	20	18	1.54477	1	1	28	16	1.15866
SMIM19	0.0149302	0.000236654	20	6	1.53311	1	1	28	2	0.997001
ELF1	0.0149302	0.000236654	20	6	1.49367	0.920916	0.235617	20	12	0.919945
LOC101906134	0.0149302	0.000236654	24	6	1.23441	0.696206	0.161232	28	6	1.05506
OGFOD1	0.0149302	0.000236654	20	8	1.21273	1	1	24	6	0.650105
NEURL4	0.0149302	0.000236654	24	18	1.19588	0.920916	0.235617	28	22	0.74168
DDX19A	0.0149302	0.000236654	24	6	0.981911	1	1	28	24	0.331753
FBXL16	0.0149302	0.000236654	28	20	0.721395	0.522326	0.10811	28	22	0.577223
SLC5A2	0.0149302	0.000236654	24	18	0.629096	0.920916	0.235617	20	2	0.161437
PLEKHD1	0.0149302	0.000236654	28	18	0.567649	1	0.337697	28	22	0.264604
XRCC4	0.0149302	0.000236654	20	8	0.54256	1	0.656557	20	12	0.148589
PECAM1	0.0149302	0.000236654	28	6	0.442281	1	1	28	6	0.23725
GNB3	0.0149302	0.000236654	24	18	0.412921	0.604401	0.13237	28	20	0.449979
SCT	0.0149302	0.000236654	28	22	0.24273	1	0.337697	24	20	0.503774
LOC112446048	0.0149302	0.000236654	28	18	0.131622	0.920916	0.235617	28	20	0.144424
DEGS1	0.0184105	0.000341514	20	8	27.7621	1	1	28	2	13.954
EIF2A	0.0184105	0.000341514	20	8	10.4781	0.522326	0.10811	20	12	3.94541
CEBPZ	0.0184105	0.000341514	20	8	6.45581	1	1	28	6	3.5875
CKAP5	0.0184105	0.000341514	28	6	6.28504	0.920916	0.235617	28	6	9.55369
NAP1L4	0.0184105	0.000341514	28	4	5.88214	1	0.656557	28	2	1.18762
KLHDC3	0.0184105	0.000341514	20	18	4.50747	0.696206	0.161232	28	22	3.73483
LOC112446639	0.0184105	0.000341514	20	6	3.63146	1	1	20	10	3.29805
RIPK4	0.0184105	0.000341514	24	22	3.15746	1	0.55972	28	16	1.49374
ATP13A2	0.0184105	0.000341514	20	18	3.1426	0.920916	0.235617	24	20	1.05053
MFSD1	0.0184105	0.000341514	20	6	2.91817	0.522326	0.10811	24	8	1.64392
AK3	0.0184105	0.000341514	20	8	2.74784	0.802043	0.195392	20	12	1.1291
PRODH	0.0184105	0.000341514	28	20	2.53404	0.696206	0.161232	28	22	1.14463
NEPRO	0.0184105	0.000341514	20	6	2.49892	1	0.891934	20	12	1.42661
BSPRY	0.0184105	0.000341514	28	18	2.44356	1	0.282747	28	22	1.52165
TMEM41A	0.0184105	0.000341514	24	6	2.21967	0.696206	0.161232	28	8	0.981736
ESF1	0.0184105	0.000341514	20	8	2.11819	1	0.891934	28	2	0.896488
SOCS3	0.0184105	0.000341514	20	16	1.32246	1	0.282747	20	0	0.786085
GTPBP1	0.0184105	0.000341514	20	16	1.08055	0.522326	0.10811	20	2	0.610461
GLCCI1	0.0184105	0.000341514	28	4	0.74469	0.802043	0.195392	20	12	0.4687
TBPL1	0.0184105	0.000341514	20	6	0.641692	1	0.891934	28	4	0.235027
FBXO2	0.0184105	0.000341514	24	18	0.603861	0.522326	0.10811	24	20	0.454902
ABCB9	0.0184105	0.000341514	24	18	0.551243	1	0.282747	24	20	0.332793
SPIRE2	0.0184105	0.000341514	20	16	0.401042	1	1	28	16	0.151028
SUMO2	0.0227311	0.000487585	20	8	55.3183	0.802043	0.195392	28	0	24.5854
DARS	0.0227311	0.000487585	20	6	19.1947	0.920916	0.235617	20	12	6.11577
KPNB1	0.0227311	0.000487585	28	6	18.8224	0.522326	0.10811	28	6	15.5819
ACSS2	0.0227311	0.000487585	28	18	14.5461	0.920916	0.235617	28	16	4.94212
ACADVL	0.0227311	0.000487585	20	18	13.1228	1	1	28	20	8.32912
EIF3H	0.0227311	0.000487585	20	8	11.1864	1	1	24	12	4.08306
MFF	0.0227311	0.000487585	20	6	8.59964	1	0.282747	20	12	1.56026
RBBP8	0.0227311	0.000487585	20	8	7.49705	0.696206	0.161232	28	8	3.89617
RCHY1	0.0227311	0.000487585	20	8	6.19499	1	1	24	12	2.54823
VBP1	0.0227311	0.000487585	24	8	5.25732	0.802043	0.195392	28	6	2.94085
GPSM1	0.0227311	0.000487585	20	18	4.73107	0.802043	0.195392	28	22	1.09014
UCHL5	0.0227311	0.000487585	24	6	4.01317	0.802043	0.195392	28	8	2.13393
CDC73	0.0227311	0.000487585	20	8	3.81438	0.522326	0.10811	20	12	1.34959
ELAVL1	0.0227311	0.000487585	28	6	3.75608	1	1	28	6	3.50842
RSRC1	0.0227311	0.000487585	20	6	3.58237	0.696206	0.161232	28	4	2.5523
NUDT22	0.0227311	0.000487585	20	18	3.44581	1	0.766857	20	2	0.10906
IFNAR2	0.0227311	0.000487585	28	0	3.13373	0.522326	0.10811	20	12	3.28651
OTUD6B	0.0227311	0.000487585	20	6	2.77052	1	0.766857	20	12	0.31198
IVD	0.0227311	0.000487585	28	20	2.72606	1	0.55972	28	22	2.14712
MRPS27	0.0227311	0.000487585	28	6	2.69786	1	0.401456	28	4	1.77148
TMEM254	0.0227311	0.000487585	24	6	2.41847	0.604401	0.13237	28	8	1.57446
E2F8	0.0227311	0.000487585	28	6	2.34669	1	0.656557	28	2	0.938377
EDNRA	0.0227311	0.000487585	24	6	2.11763	1	0.337697	20	12	2.26789
NSL1	0.0227311	0.000487585	24	8	2.06965	0.604401	0.13237	28	8	0.666478
ASCC1	0.0227311	0.000487585	20	6	1.92268	1	1	24	12	1.74692
MRPL53	0.0227311	0.000487585	28	4	1.73726	1	0.337697	28	4	2.56694
MCCC2	0.0227311	0.000487585	20	6	1.68863	1	0.337697	20	12	0.647558
DIS3	0.0227311	0.000487585	20	8	1.48772	0.604401	0.13237	28	6	0.820325
PPP2R5B	0.0227311	0.000487585	28	16	1.22365	0.696206	0.161232	28	20	2.07088
IGHMBP2	0.0227311	0.000487585	20	18	0.976683	1	0.282747	24	20	1.19518
GPHN	0.0227311	0.000487585	28	6	0.899433	1	1	28	6	0.397965
TNS3	0.0227311	0.000487585	20	18	0.707255	1	1	24	0	0.255323
LOC515089	0.0227311	0.000487585	20	8	0.462715	0.522326	0.10811	20	12	0.222171
ZNF341	0.0227311	0.000487585	24	18	0.330537	0.920916	0.235617	28	22	0.216497
PTGER1	0.0227311	0.000487585	20	18	0.0634271	1	1	24	0	0.0278116
LOC530599	0.0227311	0.000487585	20	18	0.0539171	1	1	20	6	0.0271048
SRCIN1	0.0227311	0.000487585	28	20	0.0525198	0.604401	0.13237	28	22	0.0331843
LOC101903205	0.0227311	0.000487585	20	8	0.0381075	1	1	20	4	0.0233065
YWHAE	0.027805	0.000689038	20	8	24.8931	1	0.337697	28	6	13.3788
TNKS1BP1	0.027805	0.000689038	20	18	11.6007	0.696206	0.161232	28	22	3.00453
WAC	0.027805	0.000689038	20	6	7.22811	0.522326	0.10811	20	12	3.30044
USP16	0.027805	0.000689038	20	6	6.35448	0.522326	0.10811	20	12	2.01061
THOC1	0.027805	0.000689038	20	8	5.787	0.604401	0.13237	28	8	1.6782
TXNDC12	0.027805	0.000689038	20	6	5.00404	1	0.282747	28	4	2.5882
ATP6AP1L	0.027805	0.000689038	28	4	4.42644	1	1	20	16	2.25293
SNX5	0.027805	0.000689038	24	6	4.19906	1	1	28	0	3.64521
RPE	0.027805	0.000689038	20	8	3.83815	0.696206	0.161232	20	10	3.1756
NAA35	0.027805	0.000689038	20	8	3.48219	1	0.55972	20	12	0.646142
UBE2O	0.027805	0.000689038	20	18	3.15227	1	1	28	16	1.57755
DYNC1LI1	0.027805	0.000689038	20	8	2.62815	0.920916	0.235617	20	12	1.10868
LOC781254	0.027805	0.000689038	20	8	2.59596	1	1	20	18	1.92851
RBM25	0.027805	0.000689038	20	6	2.44006	1	0.282747	20	12	0.596374
INHBB	0.027805	0.000689038	20	18	2.36012	1	1	28	16	1.2076
B3GNT8	0.027805	0.000689038	20	16	2.32388	0.604401	0.13237	20	2	0.47129
FAM46B	0.027805	0.000689038	20	18	2.28478	1	0.656557	20	2	1.39078
PHYH	0.027805	0.000689038	20	6	2.2825	1	0.282747	28	8	1.4515
VTA1	0.027805	0.000689038	20	6	2.22785	1	1	24	12	1.50974
MPHOSPH10	0.027805	0.000689038	24	6	1.9469	1	1	24	6	1.58877
TRIP6	0.027805	0.000689038	20	18	1.80378	0.920916	0.235617	28	22	1.32662
FOXRED1	0.027805	0.000689038	20	18	1.76756	1	0.766857	20	2	0.771765
SEMA4F	0.027805	0.000689038	20	18	1.70336	0.696206	0.161232	20	2	0.314863
TLE1	0.027805	0.000689038	28	2	1.56037	0.696206	0.161232	0	0	0
C22H3orf14	0.027805	0.000689038	28	6	1.33316	1	0.337697	28	8	0.858559
ACADL	0.027805	0.000689038	20	8	1.21443	0.604401	0.13237	20	12	0.48583
MGME1	0.027805	0.000689038	28	6	1.20997	0.696206	0.161232	28	2	0.902667
IKBKG	0.027805	0.000689038	20	18	1.17292	1	0.55972	28	20	0.935329
PEX6	0.027805	0.000689038	24	18	1.16633	1	0.401456	28	20	0.899412
E2F6	0.027805	0.000689038	28	4	1.10393	0.696206	0.161232	28	8	0.528969
TBX3	0.027805	0.000689038	28	14	1.02977	1	0.475086	28	0	0.225674
TMEM39B	0.027805	0.000689038	24	18	0.921701	0.522326	0.10811	28	22	0.574546
SHQ1	0.027805	0.000689038	24	8	0.9189	0.802043	0.195392	28	6	0.992121
METTL15	0.027805	0.000689038	20	8	0.791881	1	0.337697	24	8	0.532511
PUDP	0.027805	0.000689038	28	6	0.740124	1	0.766857	28	8	0.190414
ZNF276	0.027805	0.000689038	20	18	0.734468	0.802043	0.195392	20	2	0.380936
ZNF7	0.027805	0.000689038	20	18	0.72426	1	0.475086	20	2	0.307859
MAPK8IP3	0.027805	0.000689038	20	18	0.602317	0.920916	0.235617	20	2	0.211573
ZBTB43	0.027805	0.000689038	28	4	0.509569	0.696206	0.161232	28	6	0.450212
PPP1R12B	0.027805	0.000689038	20	16	0.500148	1	0.401456	28	20	0.332968
POLR3GL	0.027805	0.000689038	28	18	0.498166	1	1	28	20	0.208465
SMG8	0.027805	0.000689038	28	6	0.48351	1	0.656557	28	4	0.393914
CCDC136	0.027805	0.000689038	24	18	0.429614	1	1	24	18	0.465404
PEX12	0.027805	0.000689038	20	6	0.384846	1	1	28	2	0.287711
LOC101903015	0.027805	0.000689038	28	18	0.376061	1	0.282747	28	22	0.289495
LOC107133323	0.027805	0.000689038	24	18	0.196295	1	1	28	16	0.0629202
FHOD3	0.027805	0.000689038	20	18	0.108212	1	1	20	8	0.0992172
LOC104975064	0.027805	0.000689038	28	22	0.0308593	1	0.401456	28	20	0.0167018
LOC107131447	0.03328	0.000826625	24	22	0.127643	1	0.401456	28	2	0.0903663
GJA3	0.03328	0.000826625	24	22	0.0863202	1	1	24	12	0.0457031
RPS3A	0.0336797	0.000964212	20	8	248.58	1	1	28	2	106.517
CDC42	0.0336797	0.000964212	20	8	42.8926	1	1	24	6	18.7855
HSPA4	0.0336797	0.000964212	20	8	12.5119	0.522326	0.10811	28	8	7.21709
GARS	0.0336797	0.000964212	24	8	11.1823	1	1	20	14	10.0946
EIF3J	0.0336797	0.000964212	24	6	8.77292	0.802043	0.195392	28	8	2.26687
ZDHHC6	0.0336797	0.000964212	20	8	5.60076	0.696206	0.161232	28	8	2.0627
PACSIN3	0.0336797	0.000964212	20	18	5.51593	0.522326	0.10811	28	20	6.6744
LOC100139548	0.0336797	0.000964212	20	18	4.88519	0.920916	0.235617	28	20	1.58122
MTHFD2	0.0336797	0.000964212	20	8	4.83772	1	1	28	2	1.67018
OSBP	0.0336797	0.000964212	20	18	4.14274	1	1	28	16	2.12417
DEDD2	0.0336797	0.000964212	28	18	3.06108	0.522326	0.10811	28	20	3.80855
NMI	0.0336797	0.000964212	20	8	2.89837	1	0.891934	28	26	0.669702
SEC16A	0.0336797	0.000964212	20	16	2.48616	1	0.55972	28	14	1.87512
CSNK2A2	0.0336797	0.000964212	28	6	2.29353	0.604401	0.13237	28	8	1.50273
C23H6orf52	0.0336797	0.000964212	28	6	1.93392	1	0.401456	28	2	1.24616
LMO4	0.0336797	0.000964212	28	2	1.91767	1	1	24	6	1.14687
RBL1	0.0336797	0.000964212	28	6	1.66967	0.604401	0.13237	28	8	1.20683
STK39	0.0336797	0.000964212	28	10	1.22389	1	0.766857	28	8	0.399319
CTCF	0.0336797	0.000964212	28	6	1.15573	1	0.401456	28	4	0.875783
GHDC	0.0336797	0.000964212	24	20	1.0792	1	0.337697	28	22	0.547708
TAOK3	0.0336797	0.000964212	24	6	1.06492	1	1	20	16	1.06245
LOC101902106	0.0336797	0.000964212	24	18	0.991521	0.522326	0.10811	28	22	0.967499
LOC112448014	0.0336797	0.000964212	20	18	0.840831	0.920916	0.235617	28	20	0.643334
AP4S1	0.0336797	0.000964212	20	8	0.83275	1	1	28	6	0.422523
ATP9B	0.0336797	0.000964212	24	20	0.797268	0.696206	0.161232	28	18	0.476671
KIF7	0.0336797	0.000964212	20	18	0.782811	1	1	24	18	0.638868
RHOBTB2	0.0336797	0.000964212	24	18	0.779798	1	1	20	0	0.572611
ZNF174	0.0336797	0.000964212	20	18	0.745153	1	1	20	6	0.600825
BRPF3	0.0336797	0.000964212	20	16	0.663308	1	1	20	8	0.452955
SETD1B	0.0336797	0.000964212	20	18	0.620887	1	0.891934	20	2	0.158923
LOC100848469	0.0336797	0.000964212	20	6	0.606854	1	1	24	12	0.282698
ST3GAL2	0.0336797	0.000964212	20	18	0.600229	1	0.55972	0	0	0
LOC100851369	0.0336797	0.000964212	24	6	0.527677	1	1	24	6	0.218587
USP20	0.0336797	0.000964212	24	20	0.514906	0.920916	0.235617	28	22	0.394651
PRPF18	0.0336797	0.000964212	20	8	0.370518	1	1	28	6	0.30057
IQSEC2	0.0336797	0.000964212	24	18	0.329591	1	0.282747	28	20	0.328778
LOC112443175	0.0336797	0.000964212	28	20	0.232505	1	0.656557	28	16	0.10969
SPSB2	0.0336797	0.000964212	28	20	0.207999	0.696206	0.161232	28	22	0.152798
CHCHD6	0.0336797	0.000964212	24	18	0.158022	1	1	28	20	0.147201
KIAA2012	0.0336797	0.000964212	20	8	0.139893	1	0.475086	28	8	0.0238146
RPS27A	0.0405826	0.00133663	20	8	291.85	1	1	20	18	122.06
SUB1	0.0405826	0.00133663	20	8	24.2147	0.920916	0.235617	20	12	4.07863
TOMM20	0.0405826	0.00133663	20	8	22.4135	0.604401	0.13237	28	8	7.60496
ATIC	0.0405826	0.00133663	20	6	22.4073	1	0.656557	28	0	12.7998
RAP1B	0.0405826	0.00133663	20	6	21.0645	0.522326	0.10811	20	10	13.4285
ARL8B	0.0405826	0.00133663	20	8	12.3476	0.522326	0.10811	20	12	10.7614
TSG101	0.0405826	0.00133663	20	8	9.53648	1	1	20	18	5.4366
LXN	0.0405826	0.00133663	20	8	7.5403	1	0.656557	28	8	2.46318
KLF5	0.0405826	0.00133663	20	8	7.40258	1	1	20	16	2.43086
PXDN	0.0405826	0.00133663	20	18	7.34211	1	0.891934	24	20	0.966136
POFUT2	0.0405826	0.00133663	20	18	7.06865	0.604401	0.13237	20	2	2.66312
UBE2A	0.0405826	0.00133663	20	8	5.88552	1	1	24	6	2.00404
TMEM9B	0.0405826	0.00133663	20	6	5.43943	1	1	28	2	2.64242
DBNL	0.0405826	0.00133663	24	18	4.53432	0.522326	0.10811	28	22	3.34907
USF1	0.0405826	0.00133663	20	18	4.52189	0.604401	0.13237	20	0	2.99391
RPF1	0.0405826	0.00133663	24	6	4.44174	1	0.401456	28	6	4.43953
MANEA	0.0405826	0.00133663	20	6	4.0735	0.920916	0.235617	28	8	1.14035
MMP28	0.0405826	0.00133663	20	18	3.99314	0.802043	0.195392	28	22	1.39664
VPS16	0.0405826	0.00133663	20	16	3.95175	0.920916	0.235617	20	2	0.972283
SEC24B	0.0405826	0.00133663	20	6	3.89651	0.920916	0.235617	20	12	0.920034
NUMBL	0.0405826	0.00133663	20	18	3.37517	1	0.656557	20	2	1.67113
ACTL6A	0.0405826	0.00133663	20	8	3.16774	1	1	28	2	0.998554
ADORA2B	0.0405826	0.00133663	24	10	2.88846	1	1	20	0	1.35294
TRIM13	0.0405826	0.00133663	20	6	2.71533	1	0.55972	20	14	1.27893
SNAI2	0.0405826	0.00133663	28	2	2.49558	1	1	20	0	4.11628
MSL3	0.0405826	0.00133663	20	6	2.48562	1	0.475086	20	12	1.16632
ABRAXAS1	0.0405826	0.00133663	20	6	2.43976	1	1	28	2	1.10021
COPS5	0.0405826	0.00133663	20	8	2.39661	1	0.55972	28	6	2.41376
BCL2L13	0.0405826	0.00133663	20	18	2.34712	1	0.656557	20	2	0.641245
AKAP17A	0.0405826	0.00133663	20	16	2.2967	0.604401	0.13237	20	2	1.18864
CCNH	0.0405826	0.00133663	20	8	2.19684	1	1	28	2	1.07829
TBC1D2	0.0405826	0.00133663	20	16	2.03087	0.604401	0.13237	28	20	2.20117
CWC22	0.0405826	0.00133663	20	6	1.99789	0.696206	0.161232	20	12	0.489252
FAM69A	0.0405826	0.00133663	20	6	1.906	0.920916	0.235617	20	12	0.773315
PHOSPHO2	0.0405826	0.00133663	20	6	1.89678	0.802043	0.195392	20	12	0.750877
P2RX4	0.0405826	0.00133663	28	20	1.47344	0.696206	0.161232	28	20	1.76221
C8H9orf85	0.0405826	0.00133663	20	6	1.34814	1	1	20	10	0.803344
BAHCC1	0.0405826	0.00133663	20	18	1.13888	1	1	24	0	0.394204
OSBPL3	0.0405826	0.00133663	28	2	1.0976	0.696206	0.161232	24	8	1.00124
ALG5	0.0405826	0.00133663	24	8	0.941545	0.522326	0.10811	28	8	0.757547
EPPK1	0.0405826	0.00133663	20	18	0.927447	1	0.55972	28	14	0.623107
FOXK1	0.0405826	0.00133663	20	18	0.859154	1	1	20	8	0.805944
CIB2	0.0405826	0.00133663	20	18	0.783904	1	1	20	6	0.355434
BBS1	0.0405826	0.00133663	24	20	0.761872	1	0.337697	28	20	0.863024
ZNF710	0.0405826	0.00133663	20	18	0.561129	0.604401	0.13237	20	4	0.00575617
SOGA3	0.0405826	0.00133663	20	18	0.502824	1	1	20	0	0.0939647
GNG7	0.0405826	0.00133663	20	18	0.469363	1	0.401456	28	22	0.148887
RECQL5	0.0405826	0.00133663	20	18	0.465726	1	0.475086	28	20	0.403017
KDM6B	0.0405826	0.00133663	24	18	0.460224	0.802043	0.195392	28	18	0.53499
LRRC49	0.0405826	0.00133663	24	6	0.409836	0.802043	0.195392	28	6	0.59772
CCDC142	0.0405826	0.00133663	20	18	0.319294	1	0.282747	24	20	0.281981
FNDC11	0.0405826	0.00133663	28	20	0.282575	1	1	20	12	0.113025
MAPK15	0.0405826	0.00133663	24	18	0.141364	0.522326	0.10811	28	22	0.0984376
LOC112442663	0.0405826	0.00133663	24	18	0.111904	1	0.55972	28	18	0.106382
SORCS2	0.0405826	0.00133663	20	18	0.097959	1	0.475086	28	20	0.0698903
GPR155	0.0405826	0.00133663	24	4	0.053066	0.522326	0.10811	28	10	0.0424165
RPL34	0.0477209	0.00183621	20	8	43.8213	1	0.55972	24	8	10.1333
SLC25A1	0.0477209	0.00183621	20	18	37.1337	0.604401	0.13237	28	22	11.4118
COL18A1	0.0477209	0.00183621	20	18	26.6076	1	0.282747	28	22	13.4493
SSB	0.0477209	0.00183621	20	8	24.4252	1	0.282747	28	6	9.58752
FASN	0.0477209	0.00183621	24	18	24.171	0.802043	0.195392	28	16	19.2983
UBE2D3	0.0477209	0.00183621	20	8	20.5662	1	0.282747	20	12	3.86857
RAC1	0.0477209	0.00183621	20	8	17.5994	1	0.401456	28	0	12.3653
AIMP1	0.0477209	0.00183621	20	6	12.9476	1	0.656557	20	12	1.79959
MVD	0.0477209	0.00183621	20	16	10.0129	1	0.475086	28	22	3.01197
ARF4	0.0477209	0.00183621	20	8	9.5728	0.696206	0.161232	20	12	8.07113
LOC785403	0.0477209	0.00183621	28	4	8.76434	0.604401	0.13237	28	10	5.66335
CWC15	0.0477209	0.00183621	24	6	8.25318	0.696206	0.161232	28	2	7.52884
C14H8orf59	0.0477209	0.00183621	20	8	7.67271	1	1	24	6	4.49568
MINK1	0.0477209	0.00183621	20	18	6.61609	0.522326	0.10811	20	0	3.63058
ADK	0.0477209	0.00183621	20	6	6.43568	0.920916	0.235617	28	6	3.40459
MRPL45	0.0477209	0.00183621	20	8	6.23819	1	1	20	16	3.33544
PSPH	0.0477209	0.00183621	20	8	5.98299	1	0.766857	20	10	2.94607
USP8	0.0477209	0.00183621	20	8	5.92582	0.604401	0.13237	20	12	3.48705
NR1H2	0.0477209	0.00183621	20	18	5.04479	0.802043	0.195392	24	20	1.94255
PNKP	0.0477209	0.00183621	20	18	4.45188	0.522326	0.10811	24	22	4.392
ZNF408	0.0477209	0.00183621	20	18	4.37305	0.604401	0.13237	20	2	1.33417
TRMT5	0.0477209	0.00183621	20	8	3.58727	0.522326	0.10811	24	8	1.55689
CHIC2	0.0477209	0.00183621	20	6	3.54749	1	0.337697	20	12	3.0502
UTP6	0.0477209	0.00183621	28	4	3.16283	1	0.891934	28	6	4.0458
MND1	0.0477209	0.00183621	28	6	3.15656	0.802043	0.195392	28	6	3.00318
TMEM167B	0.0477209	0.00183621	20	6	2.98488	0.696206	0.161232	20	12	3.18519
CSNK2A1	0.0477209	0.00183621	20	8	2.96789	1	0.766857	20	12	0.975612
DGKQ	0.0477209	0.00183621	20	16	2.89684	1	0.282747	28	20	1.95887
ARFGAP1	0.0477209	0.00183621	20	18	2.84883	0.522326	0.10811	20	2	0.726853
EDC4	0.0477209	0.00183621	20	18	2.7156	0.696206	0.161232	20	2	1.71822
TCERG1	0.0477209	0.00183621	24	6	2.63816	1	1	20	16	2.37723
SUPV3L1	0.0477209	0.00183621	20	8	2.62456	0.696206	0.161232	20	10	1.59419
SYNJ2BP	0.0477209	0.00183621	24	6	2.61145	0.802043	0.195392	20	12	2.67121
RAP2B	0.0477209	0.00183621	20	12	2.52933	1	1	24	18	1.45418
JAM2	0.0477209	0.00183621	20	8	2.43952	0.604401	0.13237	28	14	1.57556
LTA4H	0.0477209	0.00183621	20	6	2.3617	0.920916	0.235617	20	12	1.07293
LOC100336564	0.0477209	0.00183621	20	18	2.29123	1	1	24	22	1.31981
TOX4	0.0477209	0.00183621	20	8	2.20642	1	1	20	14	0.747527
FEZ2	0.0477209	0.00183621	20	6	2.06159	1	1	28	24	0.789642
EOGT	0.0477209	0.00183621	20	6	1.9292	1	1	24	6	0.953901
UTP23	0.0477209	0.00183621	20	8	1.92143	1	0.475086	28	8	0.313423
AADAT	0.0477209	0.00183621	20	6	1.89061	0.604401	0.13237	20	8	0.2772
PPWD1	0.0477209	0.00183621	20	8	1.7621	1	1	28	0	1.30977
RPAP1	0.0477209	0.00183621	20	16	1.71935	1	1	24	0	0.715775
MOGS	0.0477209	0.00183621	28	18	1.69381	1	1	24	0	1.39816
MVK	0.0477209	0.00183621	24	18	1.67192	1	0.282747	28	22	0.78089
MUS81	0.0477209	0.00183621	20	18	1.5832	0.604401	0.13237	28	22	1.23102
PUM3	0.0477209	0.00183621	24	6	1.41938	1	0.656557	28	6	1.00465
C1H3orf33	0.0477209	0.00183621	20	6	1.39285	1	0.475086	28	8	0.56932
DNAAF2	0.0477209	0.00183621	20	8	1.3178	0.696206	0.161232	28	8	0.314331
ERI1	0.0477209	0.00183621	28	6	1.31344	0.696206	0.161232	28	8	0.897545
EBAG9	0.0477209	0.00183621	20	8	1.28376	1	1	28	2	0.862434
SUOX	0.0477209	0.00183621	28	20	1.23336	0.696206	0.161232	28	20	1.03734
CRYBG2	0.0477209	0.00183621	20	18	1.22433	1	0.475086	28	22	0.469755
ZUP1	0.0477209	0.00183621	20	8	1.22084	1	0.401456	28	6	0.895324
PFKFB2	0.0477209	0.00183621	24	18	1.18215	0.522326	0.10811	28	22	0.805236
EML2	0.0477209	0.00183621	24	18	1.04286	1	0.55972	28	20	1.34759
CHST3	0.0477209	0.00183621	20	18	0.989849	1	1	24	18	0.443458
DYNC2LI1	0.0477209	0.00183621	20	6	0.975382	1	1	20	12	0.796579
MECP2	0.0477209	0.00183621	20	18	0.935816	1	1	24	18	0.421526
PEX2	0.0477209	0.00183621	20	8	0.90706	1	1	28	6	0.370236
TRIM65	0.0477209	0.00183621	28	20	0.890485	0.696206	0.161232	28	20	1.06969
TRMT10B	0.0477209	0.00183621	20	8	0.850886	1	0.475086	20	12	0.239636
MRRF	0.0477209	0.00183621	20	8	0.839634	1	1	24	6	0.378469
MTPAP	0.0477209	0.00183621	20	8	0.748092	1	0.401456	20	12	0.289645
SP6	0.0477209	0.00183621	20	16	0.73474	1	0.282747	20	4	0.200415
MATN4	0.0477209	0.00183621	28	20	0.632868	0.920916	0.235617	28	20	0.848926
ST7	0.0477209	0.00183621	20	8	0.61285	0.696206	0.161232	20	12	0.229785
GOLM1	0.0477209	0.00183621	24	2	0.594493	1	1	20	18	0.568213
GPALPP1	0.0477209	0.00183621	24	6	0.40988	1	0.656557	20	12	0.147636
C29H11orf86	0.0477209	0.00183621	24	18	0.394354	0.522326	0.10811	20	2	0.205526
STAC3	0.0477209	0.00183621	20	18	0.341239	0.604401	0.13237	28	22	0.16375
SEZ6	0.0477209	0.00183621	28	20	0.267821	1	1	28	20	0.159737
TRAF1	0.0477209	0.00183621	20	18	0.267508	0.604401	0.13237	20	4	0.00572889
NUDT13	0.0477209	0.00183621	28	20	0.164815	1	1	20	12	0.149373
C3H1orf56	0.0477209	0.00183621	20	10	0.101306	1	1	28	0	0.0210178
LOC100336757	0.0562292	0.00216844	28	0	0.0232207	1	1	24	18	0.0518098
PDE2A	0.0562292	0.00216844	24	20	0.0170223	1	1	28	20	0.0074405
B2M	0.0572931	0.00250066	20	8	67.8735	1	1	20	12	23.4731
LAMA5	0.0572931	0.00250066	20	18	34.2175	1	1	24	18	18.5835
SOD1	0.0572931	0.00250066	20	8	15.9502	1	1	24	6	10.1242
PDLIM7	0.0572931	0.00250066	20	18	15.5077	0.604401	0.13237	28	22	7.02645
SDHD	0.0572931	0.00250066	20	6	12.2096	1	0.656557	28	8	1.33765
COL8A1	0.0572931	0.00250066	20	2	11.6903	1	0.891934	20	10	8.65525
SUMO1	0.0572931	0.00250066	20	8	11.4456	1	1	24	6	7.8973
CCT8	0.0572931	0.00250066	28	8	10.8617	1	0.401456	28	2	9.62038
LSM3	0.0572931	0.00250066	28	6	10.4867	0.802043	0.195392	28	6	10.7429
CDV3	0.0572931	0.00250066	28	6	10.006	0.696206	0.161232	28	8	3.776
PPP6R1	0.0572931	0.00250066	20	18	9.84303	1	1	28	14	4.30797
HDAC2	0.0572931	0.00250066	20	6	9.7703	1	1	24	12	5.17615
SLC39A7	0.0572931	0.00250066	20	18	9.27821	1	0.401456	20	2	1.89362
PMPCB	0.0572931	0.00250066	20	8	8.88305	0.920916	0.235617	20	12	2.01001
CUL7	0.0572931	0.00250066	20	18	8.20167	0.920916	0.235617	28	20	4.71321
PPP1R18	0.0572931	0.00250066	20	18	7.66054	0.696206	0.161232	28	22	4.91501
FNTA	0.0572931	0.00250066	20	8	7.27833	1	0.656557	20	12	0.888088
MNAT1	0.0572931	0.00250066	20	8	6.33829	1	0.401456	28	2	1.91708
MRPL1	0.0572931	0.00250066	20	8	6.23682	0.604401	0.13237	28	6	3.27184
DDAH2	0.0572931	0.00250066	24	18	6.14643	0.522326	0.10811	28	20	11.0856
RAD23B	0.0572931	0.00250066	24	6	5.11992	1	0.656557	20	12	1.40957
CCDC43	0.0572931	0.00250066	20	8	4.94975	1	1	24	6	1.36944
PHLDB1	0.0572931	0.00250066	20	16	4.65051	0.696206	0.161232	20	2	1.51897
CDK2AP1	0.0572931	0.00250066	28	6	4.39095	1	0.337697	28	2	3.1331
RAMMET	0.0572931	0.00250066	20	8	4.29956	1	1	20	18	2.57676
PTPN23	0.0572931	0.00250066	20	18	4.23969	0.920916	0.235617	28	20	2.39318
YTHDC1	0.0572931	0.00250066	20	6	4.01658	1	1	20	12	0.801528
UCHL3	0.0572931	0.00250066	24	6	3.90607	1	0.891934	28	6	2.07737
GAR1	0.0572931	0.00250066	28	6	3.66266	0.802043	0.195392	28	2	2.15744
MPZL1	0.0572931	0.00250066	20	8	3.33608	1	1	28	20	0.891352
INSIG1	0.0572931	0.00250066	28	16	3.09493	1	0.475086	28	22	1.65693
COBLL1	0.0572931	0.00250066	20	8	3.04661	0.604401	0.13237	20	12	0.814894
LRRC41	0.0572931	0.00250066	24	20	2.58991	1	1	20	6	3.11134
DEPDC7	0.0572931	0.00250066	20	8	2.56388	1	1	28	2	1.15757
MARK3	0.0572931	0.00250066	28	6	2.5292	1	1	28	0	1.2775
SAR1A	0.0572931	0.00250066	24	8	2.45431	1	0.337697	28	8	1.45411
ACAD9	0.0572931	0.00250066	20	16	2.41879	0.604401	0.13237	20	2	1.5059
WDR89	0.0572931	0.00250066	20	8	2.29137	1	0.401456	28	6	0.59139
KMT2D	0.0572931	0.00250066	24	18	2.28144	1	1	24	18	1.96847
BTBD10	0.0572931	0.00250066	20	8	2.17964	0.522326	0.10811	20	10	1.29208
ZNF706	0.0572931	0.00250066	28	6	2.08896	1	0.401456	28	6	1.56787
UBLCP1	0.0572931	0.00250066	20	6	1.9222	1	0.337697	20	12	0.535631
PANK4	0.0572931	0.00250066	20	18	1.88429	1	0.55972	20	2	0.592758
MEGF6	0.0572931	0.00250066	20	18	1.84981	1	0.282747	28	20	1.37391
ETS2	0.0572931	0.00250066	28	18	1.78791	1	0.401456	28	2	0.833565
PGPEP1	0.0572931	0.00250066	28	22	1.76038	0.920916	0.235617	28	18	1.78604
MUM1	0.0572931	0.00250066	20	18	1.69194	1	0.401456	28	20	1.35253
POLA1	0.0572931	0.00250066	28	6	1.66411	0.604401	0.13237	28	6	2.71744
DUSP3	0.0572931	0.00250066	28	20	1.63097	0.522326	0.10811	28	18	1.29612
CANT1	0.0572931	0.00250066	20	18	1.57328	1	0.401456	20	2	0.572756
TMEM39A	0.0572931	0.00250066	20	6	1.51291	0.522326	0.10811	24	10	0.9775
RNF138	0.0572931	0.00250066	20	6	1.4861	0.696206	0.161232	28	8	0.369753
KCNAB2	0.0572931	0.00250066	20	18	1.29974	1	0.55972	28	22	0.10028
PTCD2	0.0572931	0.00250066	20	8	1.26528	0.522326	0.10811	28	6	0.704349
PLXNA1	0.0572931	0.00250066	20	16	1.17941	1	1	28	16	0.67275
COL4A5	0.0572931	0.00250066	28	24	1.15663	1	0.475086	20	10	1.4304
SSH1	0.0572931	0.00250066	20	18	1.03176	1	0.475086	28	22	0.118152
VMAC	0.0572931	0.00250066	28	20	0.630143	1	1	28	20	0.319946
DLG3	0.0572931	0.00250066	28	22	0.628625	1	0.656557	28	20	0.512291
NME6	0.0572931	0.00250066	20	16	0.596825	1	0.282747	20	2	0.242456
CEP104	0.0572931	0.00250066	20	18	0.55828	1	1	28	14	0.348436
GLYCTK	0.0572931	0.00250066	20	18	0.539995	1	0.891934	28	20	0.438489
FBXL12	0.0572931	0.00250066	20	18	0.502464	1	1	20	0	0.569814
LOC112447320	0.0572931	0.00250066	28	22	0.489796	1	0.475086	28	20	0.385713
LRRC45	0.0572931	0.00250066	24	18	0.478182	1	1	28	20	0.254713
CCDC28A	0.0572931	0.00250066	20	6	0.475763	1	1	28	2	0.336779
CEP128	0.0572931	0.00250066	28	8	0.379619	0.522326	0.10811	28	6	0.532283
VSIG10	0.0572931	0.00250066	28	16	0.257753	1	0.282747	20	10	0.500406
LIPE	0.0572931	0.00250066	24	18	0.195636	0.522326	0.10811	28	22	0.144611
MCM9	0.0572931	0.00250066	28	6	0.187624	1	0.282747	28	10	0.0692136
SYT1	0.0572931	0.00250066	28	20	0.183024	1	0.337697	28	18	0.15691
HSPA1L	0.0572931	0.00250066	20	18	0.182765	1	1	24	18	0.0867119
LSMEM2	0.0572931	0.00250066	24	20	0.159402	1	0.259182	28	22	0.044246
TEX13B	0.0572931	0.00250066	20	16	0.0901105	0.920916	0.235617	28	22	0.0723688
LOC104974498	0.0572931	0.00250066	20	2	0.0605288	1	0.475086	20	12	0.0783483
LOC101908144	0.0572931	0.00250066	28	22	0.0259589	1	1	24	12	0.0254241
LOC101905908	0.0672893	0.00293889	28	16	0.0314841	1	0.475086	24	0	0.0013836
GNG10	0.0678641	0.00337713	20	6	31.413	0.696206	0.161232	24	8	8.29274
GDI2	0.0678641	0.00337713	24	6	30.3217	0.802043	0.195392	20	12	11.6414
LAD1	0.0678641	0.00337713	20	18	24.9675	0.604401	0.13237	28	22	12.7903
IER3IP1	0.0678641	0.00337713	20	6	19.4993	0.920916	0.235617	28	8	6.65659
PSMG1	0.0678641	0.00337713	20	6	18.9257	0.802043	0.195392	28	6	9.37066
PCBP2	0.0678641	0.00337713	28	6	15.9657	1	0.55972	28	2	4.71406
SELENOW	0.0678641	0.00337713	24	0	10.9372	1	0.55972	28	4	9.79967
BCKDHA	0.0678641	0.00337713	20	18	10.2439	0.920916	0.235617	28	22	4.21976
GCSH	0.0678641	0.00337713	20	6	9.74295	1	1	24	6	3.98091
CSRP1	0.0678641	0.00337713	20	18	8.23133	1	0.475086	20	2	2.61134
EPCAM	0.0678641	0.00337713	20	8	7.78502	1	0.475086	28	24	3.84329
FASTK	0.0678641	0.00337713	20	18	7.20247	0.696206	0.161232	20	2	2.7596
ACAA2	0.0678641	0.00337713	20	8	5.8815	0.802043	0.195392	20	12	3.42977
SLC30A9	0.0678641	0.00337713	20	8	5.03724	0.802043	0.195392	28	8	2.59034
RTCB	0.0678641	0.00337713	28	6	3.94286	0.522326	0.10811	28	6	4.19567
HTT	0.0678641	0.00337713	20	18	3.92271	1	1	28	16	1.262
MBTPS1	0.0678641	0.00337713	20	18	3.73036	1	1	24	0	1.44668
GNG11	0.0678641	0.00337713	20	6	3.34934	1	1	28	20	5.00951
GGNBP2	0.0678641	0.00337713	20	8	3.28796	1	1	20	16	2.57269
ALDH4A1	0.0678641	0.00337713	24	18	3.27911	1	0.55972	28	20	3.95457
PAIP1	0.0678641	0.00337713	20	6	3.27063	1	1	28	2	2.01843
WDR61	0.0678641	0.00337713	24	4	3.25695	0.920916	0.235617	28	2	3.57144
SUGT1	0.0678641	0.00337713	20	8	3.18707	1	1	28	6	1.35914
CD37	0.0678641	0.00337713	20	18	2.95378	1	0.337697	28	20	2.12157
RDH11	0.0678641	0.00337713	20	10	2.91766	1	1	20	0	2.21359
INAFM1	0.0678641	0.00337713	20	18	2.67556	0.604401	0.13237	20	0	1.72882
PPID	0.0678641	0.00337713	24	8	2.57994	1	1	20	2	2.10893
NUP88	0.0678641	0.00337713	24	8	2.54891	1	0.337697	28	2	1.62716
HCN2	0.0678641	0.00337713	20	16	2.38084	0.802043	0.195392	28	20	1.39106
TAOK2	0.0678641	0.00337713	20	18	2.36035	1	0.656557	20	2	0.657797
IRS1	0.0678641	0.00337713	20	18	2.29377	1	1	20	2	0.857962
GMPPA	0.0678641	0.00337713	24	18	2.09386	1	1	24	0	1.13193
SPRYD3	0.0678641	0.00337713	20	16	2.04394	1	1	28	20	1.95312
ARHGEF17	0.0678641	0.00337713	20	18	1.85012	1	1	28	16	0.941474
KIAA0513	0.0678641	0.00337713	20	18	1.82786	1	0.55972	28	14	0.841655
ZNF746	0.0678641	0.00337713	20	18	1.81433	1	0.656557	20	2	0.923145
KAT7	0.0678641	0.00337713	24	6	1.59396	1	1	20	16	1.75688
TBCCD1	0.0678641	0.00337713	20	8	1.50301	0.604401	0.13237	28	6	1.45698
SRBD1	0.0678641	0.00337713	24	6	1.38823	0.920916	0.235617	28	6	1.73293
DNAJB2	0.0678641	0.00337713	24	18	1.35843	0.920916	0.235617	24	20	1.44074
FAM234A	0.0678641	0.00337713	20	18	1.29205	1	0.766857	20	2	0.300919
ECHDC1	0.0678641	0.00337713	20	6	1.26675	1	0.891934	20	10	1.1168
CMBL	0.0678641	0.00337713	20	8	1.15258	1	1	28	6	0.604444
TECPR2	0.0678641	0.00337713	20	18	0.993727	1	1	28	8	0.307295
TMCO3	0.0678641	0.00337713	24	18	0.991531	1	1	28	20	1.36581
SOCS1	0.0678641	0.00337713	20	16	0.98231	1	0.766857	20	2	0.794243
BAHD1	0.0678641	0.00337713	28	18	0.97724	1	0.55972	28	22	0.432998
IFT46	0.0678641	0.00337713	20	8	0.944174	0.522326	0.10811	20	12	0.87665
SMURF1	0.0678641	0.00337713	20	16	0.8954	1	1	24	18	0.984882
KIAA0556	0.0678641	0.00337713	20	16	0.876835	0.604401	0.13237	28	22	0.34138
PLEKHA6	0.0678641	0.00337713	28	18	0.714664	0.604401	0.13237	28	24	0.275291
COP1	0.0678641	0.00337713	20	6	0.695649	1	0.55972	20	12	0.994012
SPART	0.0678641	0.00337713	20	8	0.61897	1	0.656557	20	12	0.587661
ZNF783	0.0678641	0.00337713	20	18	0.570792	0.802043	0.195392	28	20	0.753539
METTL22	0.0678641	0.00337713	24	20	0.565362	1	0.475086	28	22	0.210546
TTC30A	0.0678641	0.00337713	20	8	0.510365	0.522326	0.10811	20	12	0.240313
CLDN12	0.0678641	0.00337713	20	6	0.497103	1	1	24	6	0.40421
IL10RB	0.0678641	0.00337713	28	2	0.476112	1	1	28	6	0.431353
PHETA1	0.0678641	0.00337713	20	16	0.430304	1	0.766857	20	2	0.0473682
CRACR2B	0.0678641	0.00337713	20	16	0.385311	1	1	20	0	0.244895
SPACA4	0.0678641	0.00337713	28	18	0.338243	0.766348	0.178312	28	18	0.329624
RNF43	0.0678641	0.00337713	20	14	0.332888	1	0.766857	28	22	0.0960178
HIC2	0.0678641	0.00337713	20	16	0.330455	1	1	20	8	0.274117
TRMT10A	0.0678641	0.00337713	20	8	0.282072	0.920916	0.235617	20	12	0.217073
CLIC3	0.0678641	0.00337713	20	16	0.209547	0.522326	0.10811	28	22	0.203697
LOC101907007	0.0678641	0.00337713	24	4	0.156852	1	1	20	4	0.133344
CHN1	0.0678641	0.00337713	24	4	0.144647	1	0.475086	28	6	0.132051
COL13A1	0.0678641	0.00337713	28	20	0.144231	0.920916	0.235617	20	6	0.0325387
LOC104969714	0.0678641	0.00337713	28	20	0.12284	0.920916	0.235617	28	24	0.0902117
PAMR1	0.0678641	0.00337713	24	0	0.0542648	1	1	28	14	0.032164
LOXL3	0.0678641	0.00337713	28	20	0.0496058	0.522326	0.10811	28	18	0.0445361
DNAH12	0.0678641	0.00337713	20	6	0.0410189	1	0.55972	20	12	0.0620224
LOC101907581	0.0678641	0.00337713	28	6	0.0408028	1	1	28	16	0.0135784
SLFNL1	0.0678641	0.00337713	24	0	0.0224995	1	1	20	0	0.0301817
GAB3	0.0678641	0.00337713	20	2	0.00761874	1	1	28	20	0.0135429
MIR141	0.0792969	0.00395062	28	20	0.827008	1	1	20	12	0.423745
ND3	0.0806304	0.0045241	20	8	413.957	0.920916	0.235617	28	2	240.372
MYL12A	0.0806304	0.0045241	20	8	59.3052	0.920916	0.235617	28	24	41.4631
PDIA3	0.0806304	0.0045241	20	8	55.5508	1	1	20	18	27.1155
45542	0.0806304	0.0045241	20	6	19.862	1	0.656557	20	10	5.7826
FSTL1	0.0806304	0.0045241	28	2	13.4707	0.802043	0.195392	28	8	8.38157
FAM96A	0.0806304	0.0045241	20	8	13.1252	1	0.475086	28	8	2.15295
GCLC	0.0806304	0.0045241	28	20	10.9169	1	0.401456	28	20	1.65792
EHBP1L1	0.0806304	0.0045241	20	16	10.3997	1	1	24	18	6.96589
KIF2A	0.0806304	0.0045241	20	8	9.23838	0.604401	0.13237	20	12	2.77453
C7H5orf15	0.0806304	0.0045241	20	6	9.22045	1	0.401456	28	8	1.77279
PLXNB1	0.0806304	0.0045241	20	18	7.89574	1	0.337697	24	20	2.87344
PIGK	0.0806304	0.0045241	20	8	7.37161	1	0.475086	20	12	0.998562
GATC	0.0806304	0.0045241	24	6	6.68335	1	0.282747	28	6	6.83093
SBF1	0.0806304	0.0045241	20	18	6.10061	1	1	28	16	3.50837
ERBB2	0.0806304	0.0045241	20	18	6.04874	1	0.401456	28	22	1.68209
MIDN	0.0806304	0.0045241	20	16	5.97629	0.920916	0.235617	28	20	2.45024
CSTF3	0.0806304	0.0045241	20	8	5.11364	1	1	24	6	1.3008
DOCK6	0.0806304	0.0045241	20	18	4.94608	1	0.55972	24	20	0.88944
SLC38A10	0.0806304	0.0045241	20	18	4.77791	1	1	24	18	1.976
DDX10	0.0806304	0.0045241	24	6	4.63222	0.920916	0.235617	28	8	2.14371
ELOVL5	0.0806304	0.0045241	24	6	4.63065	0.522326	0.10811	28	8	3.17393
PLCG1	0.0806304	0.0045241	20	18	4.48911	1	1	28	16	1.7807
SGPL1	0.0806304	0.0045241	28	20	4.25486	0.696206	0.161232	28	20	5.38847
FAM206A	0.0806304	0.0045241	20	8	4.0113	1	0.656557	28	8	0.514509
SAAL1	0.0806304	0.0045241	24	6	3.94022	0.522326	0.10811	28	8	2.57236
TEX30	0.0806304	0.0045241	20	8	3.93379	1	0.282747	28	2	1.23647
SGK1	0.0806304	0.0045241	24	22	3.78869	1	0.337697	20	14	3.48879
ZDHHC4	0.0806304	0.0045241	28	26	3.70565	1	1	20	18	2.92541
CHPF2	0.0806304	0.0045241	20	18	3.48386	1	0.656557	20	2	0.557445
PPIC	0.0806304	0.0045241	20	8	3.341	1	0.766857	24	8	0.676739
CYB5R1	0.0806304	0.0045241	20	18	3.18581	0.604401	0.13237	28	20	2.29892
YARS	0.0806304	0.0045241	28	8	3.07537	1	1	20	6	2.13377
CNOT2	0.0806304	0.0045241	20	8	3.01179	1	1	28	6	1.71998
ADGRF4	0.0806304	0.0045241	28	26	3.0036	0.522326	0.10811	20	10	5.04628
TFPT	0.0806304	0.0045241	20	16	2.98915	1	0.337697	20	2	0.781641
LIPA	0.0806304	0.0045241	20	6	2.66803	0.920916	0.235617	28	8	1.3442
IMPAD1	0.0806304	0.0045241	28	10	2.59821	0.522326	0.10811	28	6	4.09814
KLF9	0.0806304	0.0045241	28	18	2.55153	0.522326	0.10811	24	20	0.547393
PKD1	0.0806304	0.0045241	20	18	2.44054	1	0.475086	24	20	0.372328
BDH2	0.0806304	0.0045241	20	6	2.40171	0.920916	0.235617	20	12	3.81617
RXRB	0.0806304	0.0045241	20	18	2.35673	0.522326	0.10811	28	22	1.54839
AKIRIN1	0.0806304	0.0045241	20	8	2.35533	1	0.656557	24	2	0.00714484
CDK2	0.0806304	0.0045241	28	6	2.1288	0.604401	0.13237	28	4	2.49205
DDHD1	0.0806304	0.0045241	20	6	2.10229	0.522326	0.10811	20	12	0.882955
TRRAP	0.0806304	0.0045241	20	18	2.07262	1	1	28	6	0.928807
TRAFD1	0.0806304	0.0045241	24	18	2.02271	1	0.337697	28	22	1.17118
CC2D1B	0.0806304	0.0045241	20	18	2.0122	1	1	20	8	1.04119
STIM2	0.0806304	0.0045241	24	8	1.96634	0.696206	0.161232	20	12	0.321057
WNT7A	0.0806304	0.0045241	24	18	1.93184	0.802043	0.195392	28	20	1.97193
AFAP1L2	0.0806304	0.0045241	20	18	1.79768	1	0.337697	28	20	2.51437
MEF2D	0.0806304	0.0045241	28	18	1.7164	0.696206	0.161232	28	22	0.626305
EIF2B2	0.0806304	0.0045241	24	6	1.71247	1	0.337697	28	2	0.921136
PIP5K1C	0.0806304	0.0045241	20	18	1.55145	1	0.766857	28	20	0.656385
GFM2	0.0806304	0.0045241	20	8	1.49367	0.522326	0.10811	20	12	1.11566
ESRP2	0.0806304	0.0045241	24	20	1.31913	1	0.475086	28	20	2.45495
IGSF8	0.0806304	0.0045241	24	18	1.31831	0.920916	0.235617	28	22	0.791492
ELOA	0.0806304	0.0045241	28	6	1.31579	1	1	28	6	0.451072
SMAD1	0.0806304	0.0045241	28	2	1.26377	1	0.656557	20	14	1.10263
SIGIRR	0.0806304	0.0045241	20	18	1.19132	0.802043	0.195392	20	2	0.434633
DALRD3	0.0806304	0.0045241	20	14	1.19107	1	1	20	0	0.706707
LOC112442036	0.0806304	0.0045241	20	18	1.18611	1	0.282747	20	2	0.569237
ANKS1A	0.0806304	0.0045241	20	18	1.11528	1	0.891934	28	20	0.789253
GTF2F2	0.0806304	0.0045241	28	4	1.04725	1	1	28	6	0.493635
PRMT6	0.0806304	0.0045241	20	16	1.03012	1	1	20	6	0.643866
LOC104968831	0.0806304	0.0045241	28	22	0.923734	1	0.475086	28	20	0.699814
SLC35A1	0.0806304	0.0045241	20	8	0.923682	1	1	20	18	0.306145
ZFYVE19	0.0806304	0.0045241	28	20	0.8426	1	1	28	18	0.478514
RNF219	0.0806304	0.0045241	20	8	0.827001	0.696206	0.161232	28	8	0.538944
SLC25A30	0.0806304	0.0045241	28	2	0.825614	1	1	20	18	0.433716
ZNF212	0.0806304	0.0045241	20	18	0.816439	0.522326	0.10811	20	2	0.329037
HSPA12B	0.0806304	0.0045241	20	16	0.792195	1	0.401456	20	2	0.350689
ZNF575	0.0806304	0.0045241	20	16	0.715166	1	0.282747	28	22	0.172397
MBD4	0.0806304	0.0045241	20	8	0.681016	1	0.766857	24	8	0.335071
SAP30L	0.0806304	0.0045241	28	18	0.678298	1	1	28	18	0.766125
NQO1	0.0806304	0.0045241	24	0	0.646314	1	1	20	4	0.636264
POLL	0.0806304	0.0045241	24	18	0.637153	1	1	24	0	0.361565
KCTD11	0.0806304	0.0045241	28	20	0.620406	1	1	28	20	0.536861
ZCCHC4	0.0806304	0.0045241	20	6	0.603106	0.696206	0.161232	20	12	0.785988
ZCCHC7	0.0806304	0.0045241	20	8	0.58587	0.522326	0.10811	20	12	0.445621
NARFL	0.0806304	0.0045241	24	18	0.559408	1	1	28	20	0.814315
WDR25	0.0806304	0.0045241	24	18	0.522692	1	0.656557	28	20	0.373908
SDR39U1	0.0806304	0.0045241	24	18	0.501865	1	0.337697	28	22	0.285379
OLFM1	0.0806304	0.0045241	28	24	0.356819	1	0.656557	28	22	0.160957
TRAIP	0.0806304	0.0045241	28	8	0.331232	1	0.401456	28	4	0.443444
LOC789258	0.0806304	0.0045241	24	8	0.293562	1	0.766857	28	8	0.122778
UNC93A	0.0806304	0.0045241	20	18	0.289503	1	0.656557	28	16	0.228775
SH2B2	0.0806304	0.0045241	20	16	0.287797	0.802043	0.195392	20	2	0.149146
FARP2	0.0806304	0.0045241	20	18	0.196495	1	0.475086	28	20	0.171175
LOC783163	0.0806304	0.0045241	28	20	0.18951	0.802043	0.195392	28	16	0.0818075
UROC1	0.0806304	0.0045241	24	18	0.184126	1	0.766857	20	4	0.0633933
FIBIN	0.0806304	0.0045241	24	20	0.173614	1	0.282747	28	22	0.135816
RAPSN	0.0806304	0.0045241	28	24	0.158709	0.802043	0.195392	28	22	0.146729
SERPIND1	0.0806304	0.0045241	24	18	0.156	0.802043	0.195392	28	6	0.0790654
LOC104972660	0.0806304	0.0045241	20	18	0.152452	1	1	24	10	0.106588
TCTEX1D4	0.0806304	0.0045241	20	18	0.1227	1	1	28	20	0.0957234
IGLON5	0.0806304	0.0045241	28	18	0.117425	0.920916	0.235617	28	22	0.203822
LOC539069	0.0806304	0.0045241	28	20	0.0921085	1	1	28	20	0.0678887
LOC101902293	0.0806304	0.0045241	20	6	0.0818989	0.604401	0.13237	20	12	0.126825
LOC615514	0.0806304	0.0045241	28	24	0.0699812	1	0.766857	28	20	0.143127
MPP2	0.0806304	0.0045241	24	22	0.0651582	0.696206	0.161232	28	20	0.0851819
LOC614531	0.0806304	0.0045241	20	6	0.0474148	1	0.766857	20	10	0.0249335
UNC13D	0.0806304	0.0045241	28	18	0.0408237	0.766348	0.178312	28	22	0.0264921
ABLIM2	0.0806304	0.0045241	28	22	0.0386862	1	1	20	8	0.0251007
EXD1	0.0806304	0.0045241	20	4	0.0226913	1	0.766857	28	10	0.0191317
H2AFZ	0.0968649	0.00601355	28	8	65.4877	0.522326	0.10811	28	6	86.0037
SKP1	0.0968649	0.00601355	20	8	34.6396	1	0.766857	20	12	7.47001
TAF9	0.0968649	0.00601355	20	8	33.7932	1	1	28	2	16.6437
HMGN1	0.0968649	0.00601355	28	8	24.294	0.696206	0.161232	28	2	27.0215
-	0.0968649	0.00601355	24	2	22.0289	0.604401	0.13237	20	10	27.0308
NDUFAB1	0.0968649	0.00601355	20	8	18.2893	1	0.891934	28	0	6.34331
HSPA1A	0.0968649	0.00601355	28	18	12.1608	1	0.891934	28	20	21.4641
FCF1	0.0968649	0.00601355	20	8	9.11461	1	0.282747	28	0	6.47964
DPY30	0.0968649	0.00601355	20	8	8.49794	1	0.891934	28	2	3.87799
WDR6	0.0968649	0.00601355	20	18	8.17074	1	1	28	14	3.61719
INPPL1	0.0968649	0.00601355	20	18	8.11988	1	0.401456	24	20	1.79071
GNS	0.0968649	0.00601355	20	6	6.64545	0.522326	0.10811	20	12	7.66916
PLSCR2	0.0968649	0.00601355	20	6	6.074	1	1	24	6	3.3621
SINHCAF	0.0968649	0.00601355	20	8	5.63469	1	0.282747	20	10	2.29143
PBDC1	0.0968649	0.00601355	20	8	5.21223	0.696206	0.161232	28	2	3.06227
SAMM50	0.0968649	0.00601355	20	18	4.85122	0.802043	0.195392	20	2	0.977064
RAB3D	0.0968649	0.00601355	28	20	4.54859	0.522326	0.10811	28	18	3.74992
PLPP1	0.0968649	0.00601355	20	8	4.5284	0.604401	0.13237	20	12	1.85875
TIPRL	0.0968649	0.00601355	20	8	4.4999	1	0.475086	28	8	0.985854
MEGF8	0.0968649	0.00601355	20	18	3.87451	0.696206	0.161232	28	20	2.92889
SLC22A23	0.0968649	0.00601355	20	18	3.84415	1	1	28	16	1.34425
C15H11orf74	0.0968649	0.00601355	20	8	3.79556	1	1	28	2	1.19228
CCDC59	0.0968649	0.00601355	24	6	3.6702	1	0.475086	28	6	2.87091
NOSIP	0.0968649	0.00601355	20	18	3.65484	0.802043	0.195392	28	22	2.476
ALDH18A1	0.0968649	0.00601355	28	6	3.4788	0.920916	0.235617	28	6	3.05004
NATD1	0.0968649	0.00601355	20	18	3.1141	0.802043	0.195392	28	22	1.53739
CCDC85C	0.0968649	0.00601355	20	16	3.08278	1	1	24	0	2.18592
AXL	0.0968649	0.00601355	20	18	2.74564	1	1	24	18	2.21221
MYO9B	0.0968649	0.00601355	20	18	2.65005	1	1	24	18	1.15419
MAP1S	0.0968649	0.00601355	20	16	2.53487	0.696206	0.161232	20	2	1.35332
IL17RA	0.0968649	0.00601355	20	18	2.36091	0.604401	0.13237	20	2	1.16589
IL17RC	0.0968649	0.00601355	20	16	2.11824	1	0.656557	20	2	0.528023
CA2	0.0968649	0.00601355	24	10	2.09161	1	0.337697	28	24	0.804575
CCDC97	0.0968649	0.00601355	20	18	1.96174	1	0.337697	24	20	0.650015
PWWP2B	0.0968649	0.00601355	20	16	1.64672	1	0.656557	28	20	1.12617
CBR4	0.0968649	0.00601355	20	6	1.63184	1	0.282747	20	12	0.940835
SPINDOC	0.0968649	0.00601355	20	18	1.56538	0.696206	0.161232	20	2	0.695031
IMPA1	0.0968649	0.00601355	20	6	1.55869	0.696206	0.161232	20	12	1.5304
ATG4D	0.0968649	0.00601355	20	16	1.53265	1	1	24	0	0.818165
SCHIP1	0.0968649	0.00601355	28	6	1.5036	0.604401	0.13237	28	10	0.707576
LRP12	0.0968649	0.00601355	28	2	1.447	0.920916	0.235617	28	8	1.21841
ZSWIM4	0.0968649	0.00601355	20	18	1.35033	1	1	20	8	1.25984
EIF2B3	0.0968649	0.00601355	28	6	1.3115	0.802043	0.195392	28	8	0.971358
INTS9	0.0968649	0.00601355	28	6	1.22009	1	1	28	6	0.675185
QSOX2	0.0968649	0.00601355	20	18	1.20428	0.522326	0.10811	20	2	1.17248
MIGA2	0.0968649	0.00601355	20	18	1.17135	1	0.656557	20	2	0.467861
MS4A8	0.0968649	0.00601355	28	24	1.16784	0.522326	0.10811	28	22	1.79053
LOC112449302	0.0968649	0.00601355	24	6	1.15911	1	1	28	6	1.29715
GPR87	0.0968649	0.00601355	28	2	0.984416	1	1	20	16	1.35031
RFC1	0.0968649	0.00601355	24	6	0.969336	1	0.656557	28	6	1.15422
ABHD8	0.0968649	0.00601355	24	20	0.880329	1	0.891934	28	22	0.0672367
KLHL25	0.0968649	0.00601355	20	18	0.799987	1	0.656557	28	20	0.462544
STRADA	0.0968649	0.00601355	20	18	0.76867	1	0.891934	28	16	0.31934
PREX1	0.0968649	0.00601355	20	16	0.731424	1	1	28	16	0.296215
CLN8	0.0968649	0.00601355	20	16	0.656059	0.920916	0.235617	28	22	0.302094
LOC781412	0.0968649	0.00601355	20	4	0.551738	0.604401	0.13237	24	8	0.845746
TATDN1	0.0968649	0.00601355	20	6	0.541831	0.696206	0.161232	28	18	0.916912
XRCC3	0.0968649	0.00601355	20	16	0.531232	0.802043	0.195392	20	0	0.380425
CCR7	0.0968649	0.00601355	20	12	0.514848	0.522326	0.10811	20	0	0.386413
CCDC127	0.0968649	0.00601355	24	4	0.50271	0.920916	0.235617	28	0	0.326876
PTPN3	0.0968649	0.00601355	24	8	0.498031	0.522326	0.10811	20	12	0.239139
[truncated: 1,853 more rows]

## Sheet: All genes
gene_id	Con_BH.Q	Con_ADJ.P	Con_PER	Con_LAG	Con_AMP	15LNa_BH.Q	15LNa_ADJ.P	15LNa_PER	15LNa_LAG	15LNa_AMP
[truncated: 34,825 more rows]
