# Supplementary material for: Lactate induces oxidative stress by HIF1α stabilization and circadian clock disturbance in mammary gland of dairy cows
Source: J Anim Sci Biotechnol. 2025 May 1;16:62. doi: 10.1186/s40104-025-01181-1 (PMC12044779; doi:10.1186/s40104-025-01181-1)
Supplement: Supplementary file 6 — Additional file 6: Table S4. 30 mmol/L sodium lactate reprograms mammary gland diurnal transcriptome. [file 40104_2025_1181_MOESM6_ESM.xlsx]

## Sheet: 30LNa-Unaffected
gene_id	Con_BH.Q	Con_ADJ.P	Con_PER	Con_LAG	Con_AMP	30LNa_BH.Q	30LNa_ADJ.P	30LNa_PER	30LNa_LAG	30LNa_AMP
OSBPL2	0.0028071	1.28163e-05	28	20	2.07976	0.363572	7.34576e-05	28	16	2.94736
PUS7	0.00748	7.34576e-05	28	4	1.1719	0.363572	7.34576e-05	28	2	1.19877
CDKN3	0.213477	0.0223929	28	6	0.960298	0.363572	0.000109819	28	6	1.62099
KNDC1	0.292033	0.0361676	24	18	0.0803057	0.363572	0.000109819	28	20	0.11396
FST	0.156592	0.0135121	20	8	65.5322	0.363572	0.000162162	28	4	51.6759
UPRT	0.00748	7.34576e-05	24	6	6.12527	0.363572	0.000162162	28	6	7.00061
VILL	0.00478267	3.15869e-05	24	20	1.92245	0.363572	0.000236654	28	20	1.79127
NES	0.113883	0.00793338	28	20	0.47752	0.363572	0.000236654	28	20	0.679806
PCLAF	0.00944304	0.000109819	28	8	15.7663	0.363572	0.000341514	28	6	19.3376
EML3	0.251118	0.0285478	20	18	3.14133	0.363572	0.000341514	28	18	3.85915
ME3	0.13347	0.0103902	20	18	0.54877	0.363572	0.000341514	28	20	1.15278
LOC112448014	0.0336797	0.000964212	20	18	0.840831	0.363572	0.000341514	28	18	0.80908
CENPU	0.00594734	4.85009e-05	28	8	0.860317	0.363572	0.000341514	28	6	0.74925
GPAT3	0.450868	0.0709607	20	8	0.780458	0.363572	0.000341514	28	4	0.51081
LOC101907348	0.0572931	0.00250066	28	8	0.105818	0.363572	0.000341514	28	4	0.207905
TRA2B	0.0477209	0.00183621	20	8	17.3162	0.363572	0.000487585	28	6	10.464
CDH1	0.113883	0.00793338	28	22	5.55124	0.363572	0.000487585	28	24	4.98034
CENPH	2.44751e-05	7.02802e-10	28	6	5.65583	0.363572	0.000487585	28	4	4.76797
DEPDC1B	0.000425698	3.05598e-07	28	6	3.95384	0.363572	0.000487585	28	4	4.65287
TRPM4	0.0028071	1.28163e-05	28	20	2.66216	0.363572	0.000487585	28	18	4.15225
SPDL1	0.113883	0.00793338	28	8	3.68005	0.363572	0.000487585	28	4	3.92017
HEATR3	0.0968649	0.00601355	20	8	2.58459	0.363572	0.000487585	28	4	2.55152
FAM160B2	0.00222054	7.97037e-06	24	18	1.04424	0.363572	0.000487585	28	18	1.46085
TTC26	0.0968649	0.00601355	24	6	0.405712	0.363572	0.000487585	28	2	0.427332
LOC112445852	0.113883	0.00793338	24	8	0.283008	0.363572	0.000487585	28	4	0.371064
PBK	0.0572931	0.00250066	28	8	8.68514	0.363572	0.000689038	28	6	11.3799
UQCRC2	0.0678641	0.00337713	20	8	7.58288	0.363572	0.000689038	28	4	9.06515
AXL	0.0968649	0.00601355	20	18	2.74564	0.363572	0.000689038	28	18	3.66162
POLD3	0.00222054	7.97037e-06	28	6	2.76441	0.363572	0.000689038	28	4	2.11203
GIGYF1	0.00594734	4.85009e-05	24	18	1.00711	0.363572	0.000689038	28	20	1.72387
MTFR2	0.00748	7.34576e-05	28	6	1.62141	0.363572	0.000689038	28	4	1.44572
PEX6	0.027805	0.000689038	24	18	1.16633	0.363572	0.000689038	28	18	1.32053
TAF4B	0.00594734	4.85009e-05	28	6	0.856233	0.363572	0.000689038	28	4	0.665427
HDAC4	0.0149302	0.000236654	28	20	0.439399	0.363572	0.000689038	28	20	0.599861
SPACA4	0.0678641	0.00337713	28	18	0.338243	0.363572	0.000689038	28	18	0.240558
PLA2G4B	0.0227311	0.000487585	24	18	0.146842	0.363572	0.000689038	28	18	0.225463
CCNA2	0.00478267	3.15869e-05	28	6	16.3199	0.39045	0.000964212	28	6	15.2531
NUF2	0.0572931	0.00250066	24	6	6.34926	0.39045	0.000964212	28	4	9.19648
PTK2B	0.0806304	0.0045241	28	20	2.51877	0.39045	0.000964212	28	20	4.40666
POLE2	0.027805	0.000689038	24	6	4.09641	0.39045	0.000964212	28	4	2.89922
ZMYM3	0.0227311	0.000487585	28	20	0.825848	0.39045	0.000964212	28	20	1.29399
SGSM1	0.0405826	0.00133663	28	20	0.60117	0.39045	0.000964212	28	16	0.989678
DARS2	0.292033	0.0361676	24	6	0.410034	0.39045	0.000964212	28	4	0.763859
CENPJ	0.00055409	5.56875e-07	28	6	0.809532	0.39045	0.000964212	28	4	0.73561
LOC112444348	0.156592	0.0135121	24	20	0.193936	0.39045	0.000964212	28	20	0.341175
TTC21A	0.0806304	0.0045241	28	20	0.116429	0.39045	0.000964212	28	20	0.280036
LOC509810	0.0806304	0.0045241	28	4	0.226414	0.39045	0.000964212	28	4	0.279105
CCDC150	0.251118	0.0285478	28	6	0.107948	0.39045	0.000964212	28	2	0.142707
MCF2L	0.00944304	0.000109819	28	20	0.0726767	0.39045	0.000964212	28	18	0.0996584
SRSF1	0.00478267	3.15869e-05	28	8	14.7461	0.423166	0.00133663	28	8	8.02849
HMMR	0.0405826	0.00133663	24	6	6.60618	0.423166	0.00133663	28	4	7.53569
LTBP2	0.0336797	0.000964212	28	18	4.55789	0.423166	0.00133663	28	20	6.30194
UTP4	0.00478267	3.15869e-05	28	6	4.90028	0.423166	0.00133663	28	4	5.55569
GPSM2	0.156592	0.0135121	20	8	10.2094	0.423166	0.00133663	28	4	5.40691
RAD51AP1	0.0806304	0.0045241	28	6	2.10161	0.423166	0.00133663	28	6	2.16467
CUL9	0.00944304	0.000109819	20	18	3.09192	0.423166	0.00133663	28	20	2.15428
LOC100299144	0.213477	0.0223929	28	22	0.727359	0.423166	0.00133663	28	20	1.87691
PGS1	0.0184105	0.000341514	20	18	1.28956	0.423166	0.00133663	28	18	1.86764
OPLAH	0.00160044	4.87141e-06	24	20	1.46107	0.423166	0.00133663	28	18	1.16606
EZH1	0.0028071	1.28163e-05	28	20	0.520264	0.423166	0.00133663	28	20	1.12879
PTPN9	0.213477	0.0223929	28	20	1.47013	0.423166	0.00133663	28	22	0.871338
KIAA1324	0.0121709	0.000162162	28	20	0.605052	0.423166	0.00133663	28	22	0.201153
HMGN1	0.0968649	0.00601355	28	8	24.294	0.423484	0.00183621	28	6	37.9744
LTBP3	0.00944304	0.000109819	28	20	22.0421	0.423484	0.00183621	28	20	30.1836
BIRC5	0.00055409	5.56875e-07	28	6	16.1751	0.423484	0.00183621	28	6	23.1055
HNRNPK	0.213477	0.0223929	28	6	13.4128	0.423484	0.00183621	28	2	20.8592
PSMA7	0.000907056	1.71904e-06	24	8	18.943	0.423484	0.00183621	28	6	20.2226
ELMO3	0.00055409	5.56875e-07	28	20	5.27053	0.423484	0.00183621	28	18	9.31762
RPA2	0.00594734	4.85009e-05	28	6	7.86018	0.423484	0.00183621	28	6	9.29448
ACSS2	0.0227311	0.000487585	28	18	14.5461	0.423484	0.00183621	28	16	8.2874
PPT1	0.0336797	0.000964212	24	6	4.10422	0.423484	0.00183621	28	4	6.50153
DDX46	0.0149302	0.000236654	24	6	4.52428	0.423484	0.00183621	28	4	4.98409
MELK	0.0227311	0.000487585	28	6	3.41199	0.423484	0.00183621	28	4	4.98194
CKAP2L	0.00748	7.34576e-05	28	6	3.84846	0.423484	0.00183621	28	6	3.85451
MROH1	0.00222054	7.97037e-06	24	20	2.21883	0.423484	0.00183621	28	20	2.92549
ABCC3	0.0149302	0.000236654	28	20	1.97224	0.423484	0.00183621	28	18	2.65252
MGAT2	0.00748	7.34576e-05	28	4	2.92865	0.423484	0.00183621	28	6	2.39173
UNC5B	0.292033	0.0361676	20	18	0.915098	0.423484	0.00183621	28	18	2.03125
SFXN4	0.00594734	4.85009e-05	28	4	3.11294	0.423484	0.00183621	28	4	1.95468
CAPN5	0.00160044	4.87141e-06	28	18	1.00023	0.423484	0.00183621	28	20	1.86165
PNPLA6	0.000650337	9.89745e-07	28	18	1.95928	0.423484	0.00183621	28	20	1.69811
TWISTNB	0.181916	0.0174524	28	4	1.46971	0.423484	0.00183621	20	2	1.67445
P2RX5	0.13347	0.0103902	28	20	1.47511	0.423484	0.00183621	28	18	1.55554
C22H3orf14	0.027805	0.000689038	28	6	1.33316	0.423484	0.00183621	28	6	1.24333
MPC1	0.213477	0.0223929	24	6	0.951808	0.423484	0.00183621	28	6	0.843247
ZNHIT6	0.213477	0.0223929	28	8	0.739367	0.423484	0.00183621	28	4	0.785615
DPH5	0.292033	0.0361676	24	6	0.550857	0.423484	0.00183621	28	6	0.687272
TAF5	0.0149302	0.000236654	28	8	0.600929	0.423484	0.00183621	28	4	0.649721
ERBB3	0.181916	0.0174524	28	18	0.43877	0.423484	0.00183621	28	16	0.49851
KLK11	0.113883	0.00793338	28	20	0.191691	0.423484	0.00183621	28	22	0.27941
TMCO4	0.213477	0.0223929	24	18	0.135648	0.423484	0.00183621	28	20	0.251295
KPNA2	0.00944304	0.000109819	24	8	39.7059	0.478492	0.00250066	28	4	42.2763
MDH1	0.156592	0.0135121	20	8	18.1916	0.478492	0.00250066	28	6	17.8967
PPA1	0.00128839	2.92269e-06	28	6	11.8979	0.478492	0.00250066	28	6	11.0186
SLC37A1	0.0336797	0.000964212	20	18	5.5763	0.478492	0.00250066	28	18	9.23499
BUB1	0.0028071	1.28163e-05	28	8	4.84462	0.478492	0.00250066	28	6	6.90616
MREG	0.0477209	0.00183621	28	6	3.75996	0.478492	0.00250066	28	4	6.1451
CEP55	0.0028071	1.28163e-05	28	6	4.4379	0.478492	0.00250066	28	6	4.48476
KIF23	0.00160044	4.87141e-06	28	6	3.96151	0.478492	0.00250066	28	4	3.82146
ADAMTS7	0.0121709	0.000162162	24	20	2.13245	0.478492	0.00250066	28	20	3.56375
SKA1	0.0572931	0.00250066	28	6	3.317	0.478492	0.00250066	28	6	3.20235
PORCN	0.00478267	3.15869e-05	28	20	2.05303	0.478492	0.00250066	28	20	3.12264
CDC23	0.00128839	2.92269e-06	28	6	1.47761	0.478492	0.00250066	28	4	2.49417
HID1	0.0121709	0.000162162	28	20	4.00302	0.478492	0.00250066	28	18	2.44301
PLXND1	0.213477	0.0223929	24	18	2.22547	0.478492	0.00250066	28	18	2.436
KHNYN	0.13347	0.0103902	20	18	2.55032	0.478492	0.00250066	28	16	2.26258
RNF115	0.156592	0.0135121	20	6	2.66077	0.478492	0.00250066	28	6	2.20075
CEP78	0.213477	0.0223929	24	6	2.42532	0.478492	0.00250066	28	2	1.52279
KCNH3	0.0028071	1.28163e-05	28	20	1.52646	0.478492	0.00250066	28	20	0.938477
PLXNB3	0.0678641	0.00337713	24	18	0.665246	0.478492	0.00250066	28	20	0.773614
KCNAB2	0.0572931	0.00250066	20	18	1.29974	0.478492	0.00250066	28	16	0.752827
ESPN	0.13347	0.0103902	28	20	0.279397	0.478492	0.00250066	28	20	0.579566
CACNA1S	0.283986	0.0323577	28	20	0.0207526	0.483986	0.00293889	28	20	0.0422547
TUBA1B	0.00594734	4.85009e-05	24	6	276.877	0.483986	0.00337713	28	6	349.66
CCNB1	0.0184105	0.000341514	28	6	29.3693	0.483986	0.00337713	28	6	40.2326
PTMA	0.00594734	4.85009e-05	28	6	48.6702	0.483986	0.00337713	28	6	37.9327
H2AFV	0.521319	0.087827	28	8	19.2406	0.483986	0.00337713	28	6	28.8605
RRM2	0.00128839	2.92269e-06	28	6	40.8264	0.483986	0.00337713	28	6	21.7362
IDH3A	0.000650337	9.89745e-07	28	4	15.0677	0.483986	0.00337713	28	4	19.0157
CKAP2	0.13347	0.0103902	20	8	16.3762	0.483986	0.00337713	28	4	15.0424
BUB1B	0.00478267	3.15869e-05	28	6	7.6366	0.483986	0.00337713	28	4	9.44622
CENPA	0.0477209	0.00183621	28	6	7.26433	0.483986	0.00337713	28	6	8.62535
SKA2	0.450868	0.0709607	20	8	8.24319	0.483986	0.00337713	28	4	7.55852
PTGS2	0.0121709	0.000162162	28	6	7.94479	0.483986	0.00337713	28	6	7.17879
CALCOCO1	0.000238308	2.0529e-08	28	20	4.31299	0.483986	0.00337713	28	20	7.15464
TCEA1	0.0028071	1.28163e-05	24	8	7.60691	0.483986	0.00337713	28	6	5.24799
MCU	0.181916	0.0174524	20	8	9.53799	0.483986	0.00337713	28	6	5.16539
ABCB6	0.181916	0.0174524	28	20	4.09544	0.483986	0.00337713	24	16	4.74291
PROM2	0.00160044	4.87141e-06	28	22	1.29831	0.483986	0.00337713	28	20	4.06016
USP19	0.00478267	3.15869e-05	24	18	2.23286	0.483986	0.00337713	28	20	3.76419
PIGW	0.00128839	2.92269e-06	28	6	3.61861	0.483986	0.00337713	28	4	3.43108
NUP54	0.0572931	0.00250066	24	6	3.92939	0.483986	0.00337713	28	4	3.31966
PGGHG	0.0968649	0.00601355	24	18	1.77287	0.483986	0.00337713	28	18	3.23573
CENPW	0.0678641	0.00337713	28	6	2.48826	0.483986	0.00337713	28	6	3.09135
NECTIN4	0.0477209	0.00183621	24	20	1.71782	0.483986	0.00337713	28	18	3.09018
LOC101905203	0.521319	0.087827	28	6	2.97706	0.483986	0.00337713	28	10	2.5922
CCDC34	0.027805	0.000689038	24	8	3.10065	0.483986	0.00337713	28	6	2.40422
AHNAK2	0.0806304	0.0045241	28	20	1.3512	0.483986	0.00337713	28	16	1.91945
FUK	0.0149302	0.000236654	20	18	2.79102	0.483986	0.00337713	28	18	1.91418
ANXA11	0.027805	0.000689038	24	18	1.74553	0.483986	0.00337713	28	18	1.722
NPRL3	0.389538	0.0570129	24	18	0.700973	0.483986	0.00337713	28	20	1.64391
LYRM2	0.521319	0.087827	20	8	2.13474	0.483986	0.00337713	28	6	1.63336
WDR76	0.00128839	2.92269e-06	28	6	1.94268	0.483986	0.00337713	28	6	1.61307
CCNB3	0.0184105	0.000341514	28	6	1.54958	0.483986	0.00337713	28	4	1.44628
MUC4	0.0477209	0.00183621	28	20	0.564943	0.483986	0.00337713	28	20	1.40577
CTSC	0.0806304	0.0045241	28	8	1.02833	0.483986	0.00337713	28	6	1.38859
ABHD8	0.0968649	0.00601355	24	20	0.880329	0.483986	0.00337713	28	16	0.976321
SCHIP1	0.0968649	0.00601355	28	6	1.5036	0.483986	0.00337713	28	6	0.909859
GAA	0.0968649	0.00601355	24	22	0.597657	0.483986	0.00337713	28	20	0.834334
SNED1	0.156592	0.0135121	24	20	0.101264	0.483986	0.00337713	28	20	0.750531
USP20	0.0336797	0.000964212	24	20	0.514906	0.483986	0.00337713	28	18	0.612347
RAD54B	0.0678641	0.00337713	24	8	0.898839	0.483986	0.00337713	28	6	0.576732
VWF	0.450868	0.0709607	28	20	0.075865	0.483986	0.00337713	28	20	0.152585
SLC12A7	0.000907056	1.71904e-06	24	18	0.172585	0.483986	0.00337713	28	18	0.152159
GPER1	0.292033	0.0361676	24	18	0.13205	0.483986	0.00337713	28	22	0.114452
EIF1AX	0.0678641	0.00337713	24	8	33.9428	0.535891	0.0045241	28	6	45.7732
RBBP7	0.0336797	0.000964212	28	8	8.72878	0.535891	0.0045241	28	6	14.0661
PLAC8	0.0405826	0.00133663	28	6	9.49117	0.535891	0.0045241	28	6	10.7769
OSTF1	0.0572931	0.00250066	20	8	5.44089	0.535891	0.0045241	28	6	10.1489
SPINT1	0.00594734	4.85009e-05	28	22	6.79629	0.535891	0.0045241	28	18	9.00329
SQLE	0.213477	0.0223929	28	6	4.40991	0.535891	0.0045241	28	10	6.28197
DBF4	0.0572931	0.00250066	20	8	6.64475	0.535891	0.0045241	28	6	5.75086
CMPK1	0.113883	0.00793338	20	8	3.79523	0.535891	0.0045241	28	4	5.07704
DSN1	0.00478267	3.15869e-05	28	8	3.77436	0.535891	0.0045241	28	6	3.94315
PTPN23	0.0572931	0.00250066	20	18	4.23969	0.535891	0.0045241	28	18	3.51255
MLLT6	0.0028071	1.28163e-05	24	18	2.03898	0.535891	0.0045241	28	20	2.98007
PRR11	0.00594734	4.85009e-05	28	8	2.99026	0.535891	0.0045241	28	6	2.97936
EEF1E1	0.113883	0.00793338	28	8	2.61465	0.535891	0.0045241	28	4	2.73646
CCNY	0.00478267	3.15869e-05	28	4	3.30441	0.535891	0.0045241	28	6	2.26104
GPT2	0.00373593	2.02754e-05	28	18	1.08073	0.535891	0.0045241	28	20	1.73296
KDM4A	0.389538	0.0570129	24	20	1.72194	0.535891	0.0045241	28	20	1.60687
ORC5	0.13347	0.0103902	24	6	1.89542	0.535891	0.0045241	28	2	1.47082
LOC101906134	0.0149302	0.000236654	24	6	1.23441	0.535891	0.0045241	28	6	1.45253
GALNT16	0.113883	0.00793338	20	18	2.45781	0.535891	0.0045241	28	16	1.30932
PFKM	0.00944304	0.000109819	28	20	0.785268	0.535891	0.0045241	28	16	1.15777
STARD10	0.0678641	0.00337713	28	18	1.64823	0.535891	0.0045241	28	16	1.11671
ZNF512B	0.00373593	2.02754e-05	24	20	0.605935	0.535891	0.0045241	28	20	1.00921
MTRF1	0.00944304	0.000109819	24	6	0.879391	0.535891	0.0045241	28	4	1.00832
ALS2CL	0.00944304	0.000109819	28	20	0.773213	0.535891	0.0045241	28	18	0.91282
DAP3	0.156592	0.0135121	28	6	1.11723	0.535891	0.0045241	28	2	0.86505
ZNF740	0.13347	0.0103902	28	20	0.512037	0.535891	0.0045241	28	16	0.791628
FZD10	0.0184105	0.000341514	28	18	4.9073	0.535891	0.0045241	28	20	0.760421
PPP1R12B	0.027805	0.000689038	20	16	0.500148	0.535891	0.0045241	28	18	0.570439
TMPRSS4	0.0405826	0.00133663	28	20	0.442649	0.535891	0.0045241	28	20	0.486545
PRAP1	0.0572931	0.00250066	20	18	0.475596	0.535891	0.0045241	28	18	0.327108
GAREM1	0.0968649	0.00601355	28	18	0.346276	0.535891	0.0045241	28	20	0.293243
OLFM1	0.0806304	0.0045241	28	24	0.356819	0.535891	0.0045241	28	20	0.28431
EXD3	0.0227311	0.000487585	24	20	0.240023	0.535891	0.0045241	28	20	0.234725
SLC25A23	0.450868	0.0709607	28	20	0.19374	0.535891	0.0045241	28	22	0.138586
LDHA	0.251118	0.0285478	20	8	125.687	0.573759	0.00601355	28	8	149.032
SRSF3	0.00222054	7.97037e-06	28	6	42.4007	0.573759	0.00601355	28	6	41.709
CNBP	0.0184105	0.000341514	24	6	28.8021	0.573759	0.00601355	28	4	23.9377
PFKFB3	0.0149302	0.000236654	28	20	7.75588	0.573759	0.00601355	28	18	18.3858
LOC508879	0.000650337	9.89745e-07	28	20	8.18362	0.573759	0.00601355	28	20	15.3651
RACGAP1	0.00160044	4.87141e-06	28	8	7.79115	0.573759	0.00601355	28	6	11.5171
PSMD7	0.00222054	7.97037e-06	28	6	8.43993	0.573759	0.00601355	28	6	11.2108
NUSAP1	0.0121709	0.000162162	28	6	8.0292	0.573759	0.00601355	28	4	10.6438
TPX2	0.00373593	2.02754e-05	28	6	8.49494	0.573759	0.00601355	28	6	8.76238
OIP5	0.00128839	2.92269e-06	28	6	7.49869	0.573759	0.00601355	28	6	8.5683
SHCBP1	0.00748	7.34576e-05	28	8	7.04548	0.573759	0.00601355	28	6	6.6969
FAM122B	0.0336797	0.000964212	28	6	5.73662	0.573759	0.00601355	28	4	5.46169
PBXIP1	0.00160044	4.87141e-06	28	20	5.13915	0.573759	0.00601355	28	18	5.40471
GYS1	0.292033	0.0361676	28	18	3.59026	0.573759	0.00601355	28	20	5.27645
NUDT21	0.0184105	0.000341514	24	8	5.16767	0.573759	0.00601355	28	4	4.52013
ATG2A	0.0227311	0.000487585	28	20	3.39457	0.573759	0.00601355	28	16	4.29384
LSS	0.000327371	4.24415e-08	24	16	4.82745	0.573759	0.00601355	28	18	3.73169
NEK2	0.0405826	0.00133663	28	6	2.76154	0.573759	0.00601355	28	6	3.67099
BMF	0.0678641	0.00337713	24	20	3.14891	0.573759	0.00601355	28	18	3.08394
NOTCH3	0.0121709	0.000162162	28	20	1.70313	0.573759	0.00601355	28	18	3.03097
RSRC1	0.0227311	0.000487585	20	6	3.58237	0.573759	0.00601355	28	4	2.60279
GPN3	0.0806304	0.0045241	20	8	2.802	0.573759	0.00601355	28	4	2.53663
SLC25A12	0.0184105	0.000341514	20	8	3.03465	0.573759	0.00601355	28	6	2.52145
ARHGAP18	0.251118	0.0285478	20	8	3.2743	0.573759	0.00601355	28	6	2.20781
NSL1	0.0227311	0.000487585	24	8	2.06965	0.573759	0.00601355	28	6	2.04208
SGSM2	0.00055409	5.56875e-07	24	18	2.05825	0.573759	0.00601355	28	18	1.8724
BAIAP2	0.0477209	0.00183621	28	18	1.29776	0.573759	0.00601355	28	20	1.33585
PPFIBP2	0.00478267	3.15869e-05	28	20	1.47806	0.573759	0.00601355	28	20	1.26118
CEMIP	0.0184105	0.000341514	28	18	1.23912	0.573759	0.00601355	28	18	1.22621
RNF123	0.0227311	0.000487585	20	18	1.38839	0.573759	0.00601355	28	20	1.0031
TMEM94	0.251118	0.0285478	20	18	1.17714	0.573759	0.00601355	28	22	0.957826
TMC6	0.00748	7.34576e-05	24	18	0.892326	0.573759	0.00601355	28	18	0.908655
COL16A1	0.0678641	0.00337713	20	18	1.19434	0.573759	0.00601355	28	20	0.901745
PEX5	0.181916	0.0174524	24	18	0.744258	0.573759	0.00601355	28	16	0.85709
FAM83E	0.00373593	2.02754e-05	28	18	0.657202	0.573759	0.00601355	28	20	0.806794
CPNE9	0.0806304	0.0045241	24	18	0.498299	0.573759	0.00601355	28	20	0.537736
FRMPD1	0.0678641	0.00337713	28	20	0.25158	0.573759	0.00601355	28	20	0.535028
CACNA1H	0.0336797	0.000964212	28	20	0.129678	0.573759	0.00601355	28	20	0.46656
KIAA0753	0.213477	0.0223929	20	4	0.280893	0.573759	0.00601355	24	0	0.43655
LOC101903438	0.0806304	0.0045241	28	6	0.404081	0.573759	0.00601355	28	4	0.426353
PLEKHG6	0.0227311	0.000487585	28	18	0.281723	0.573759	0.00601355	28	18	0.410336
PMCH	0.0806304	0.0045241	24	6	0.565421	0.573759	0.00601355	28	4	0.408529
ATG16L2	0.0028071	1.28163e-05	28	18	0.432551	0.573759	0.00601355	28	16	0.378138
ABCA7	0.113883	0.00793338	28	20	0.10829	0.573759	0.00601355	28	18	0.0979132
SRCIN1	0.0227311	0.000487585	28	20	0.0525198	0.573759	0.00601355	28	20	0.0568371
H2AFZ	0.0968649	0.00601355	28	8	65.4877	0.615323	0.00793338	28	4	79.5305
APLP2	0.156592	0.0135121	28	20	22.6759	0.615323	0.00793338	28	18	73.0858
FKBP1A	0.292033	0.0361676	24	8	46.9341	0.615323	0.00793338	28	4	55.5258
PCNA	0.389538	0.0570129	28	6	18.5948	0.615323	0.00793338	28	4	23.5916
TPM4	0.13347	0.0103902	28	4	18.5187	0.615323	0.00793338	28	2	23.2231
CLSTN1	0.450868	0.0709607	20	18	21.2382	0.615323	0.00793338	28	20	18.0353
TMEM126A	0.00160044	4.87141e-06	28	6	15.0891	0.615323	0.00793338	28	6	16.6075
LMNB1	0.00594734	4.85009e-05	28	6	17.0573	0.615323	0.00793338	28	4	16.1941
VWA5A	0.292033	0.0361676	28	20	9.11234	0.615323	0.00793338	28	20	15.4249
ANP32E	0.00160044	4.87141e-06	28	6	11.7245	0.615323	0.00793338	28	6	13.4526
HAT1	0.0806304	0.0045241	20	8	14.5269	0.615323	0.00793338	28	6	11.8759
NDC80	0.00594734	4.85009e-05	28	6	7.88086	0.615323	0.00793338	28	4	10.9018
HIGD1A	0.213477	0.0223929	24	6	7.22036	0.615323	0.00793338	28	6	9.77445
ECT2	0.027805	0.000689038	28	6	6.21427	0.615323	0.00793338	28	6	8.63856
POLE3	0.000907056	1.71904e-06	28	6	7.30844	0.615323	0.00793338	28	4	7.62893
TPP1	0.521319	0.087827	28	22	3.61711	0.615323	0.00793338	28	20	6.67955
RHNO1	0.181916	0.0174524	28	6	5.05772	0.615323	0.00793338	28	2	5.68296
SNX5	0.027805	0.000689038	24	6	4.19906	0.615323	0.00793338	28	4	4.59499
CDC42BPG	0.000907056	1.71904e-06	24	18	4.27896	0.615323	0.00793338	28	20	4.16669
NADSYN1	0.000327371	8.46041e-08	28	20	3.08092	0.615323	0.00793338	28	20	4.0463
POLH	0.000425698	3.05598e-07	28	8	3.94037	0.615323	0.00793338	28	4	3.93361
MND1	0.0477209	0.00183621	28	6	3.15656	0.615323	0.00793338	28	6	3.61002
WDR77	0.00222054	7.97037e-06	28	6	6.09756	0.615323	0.00793338	28	6	3.44482
WBP11	0.00222054	7.97037e-06	28	6	3.71893	0.615323	0.00793338	28	4	3.07239
DNAJC7	0.251118	0.0285478	20	6	2.31494	0.615323	0.00793338	28	2	2.66965
HMGN5	0.0336797	0.000964212	24	6	0.900588	0.615323	0.00793338	28	6	2.57475
ARHGEF16	0.00944304	0.000109819	28	20	2.03378	0.615323	0.00793338	28	20	2.56479
MICAL1	0.292033	0.0361676	20	18	1.21827	0.615323	0.00793338	28	18	2.2435
HNRNPC	0.0121709	0.000162162	28	6	1.98109	0.615323	0.00793338	28	6	1.91524
NDUFAF4	0.450868	0.0709607	24	6	0.863264	0.615323	0.00793338	28	4	1.75561
KIF18A	0.0405826	0.00133663	28	6	1.07199	0.615323	0.00793338	28	4	1.75118
BSDC1	0.0572931	0.00250066	28	20	2.584	0.615323	0.00793338	28	16	1.74625
MAK16	0.0121709	0.000162162	28	6	2.21071	0.615323	0.00793338	28	2	1.57227
GABBR1	0.000650337	9.89745e-07	24	18	1.8417	0.615323	0.00793338	28	20	1.54565
DNA2	0.0149302	0.000236654	28	6	1.41946	0.615323	0.00793338	28	4	1.44617
RBM34	0.113883	0.00793338	28	6	1.47614	0.615323	0.00793338	28	4	1.43639
MASTL	0.0336797	0.000964212	24	8	1.82381	0.615323	0.00793338	28	4	1.28766
CTH	0.521319	0.087827	20	8	2.02602	0.615323	0.00793338	28	4	1.28586
SLC9A8	0.0477209	0.00183621	28	20	0.592819	0.615323	0.00793338	28	18	1.22272
SYT3	0.00222054	7.97037e-06	28	20	0.668583	0.615323	0.00793338	28	20	1.10995
BCS1L	0.336816	0.0455438	28	6	1.73311	0.615323	0.00793338	28	6	1.0862
LPIN3	0.00128839	2.92269e-06	24	18	1.02017	0.615323	0.00793338	28	20	1.0483
SMURF1	0.0678641	0.00337713	20	16	0.8954	0.615323	0.00793338	28	20	0.947254
RAB27A	0.0678641	0.00337713	28	4	0.983128	0.615323	0.00793338	28	4	0.910148
ZNF783	0.0678641	0.00337713	20	18	0.570792	0.615323	0.00793338	28	16	0.890809
MYH7B	0.292033	0.0361676	24	18	0.402925	0.615323	0.00793338	28	20	0.886393
FAM72A	0.00944304	0.000109819	28	6	0.679923	0.615323	0.00793338	28	6	0.738054
LRRC49	0.0405826	0.00133663	24	6	0.409836	0.615323	0.00793338	28	6	0.628102
TBPL1	0.0184105	0.000341514	20	6	0.641692	0.615323	0.00793338	28	2	0.478525
SHANK1	0.13347	0.0103902	24	20	0.144477	0.615323	0.00793338	28	20	0.445578
ARAP3	0.0572931	0.00250066	28	18	0.246327	0.615323	0.00793338	28	18	0.410307
CLSTN2	0.181916	0.0174524	28	20	0.4618	0.615323	0.00793338	28	20	0.323709
PDSS1	0.0149302	0.000236654	28	4	0.28371	0.615323	0.00793338	28	4	0.296624
RHPN1	0.292033	0.0361676	28	22	0.15288	0.615323	0.00793338	28	18	0.256937
PLEKHA7	0.0336797	0.000964212	24	18	0.21142	0.615323	0.00793338	28	22	0.228735
C10H14orf93	0.213477	0.0223929	20	18	0.237813	0.615323	0.00793338	24	18	0.211076
ANGPT4	0.213477	0.0223929	28	22	0.0846899	0.615323	0.00793338	28	20	0.154153
LOC104973218	0.521319	0.087827	20	18	0.0251195	0.615323	0.00793338	28	14	0.0475017
NPM1	0.0184105	0.000341514	24	8	97.521	0.709484	0.0103902	28	4	104.952
H3F3B	0.0678641	0.00337713	28	6	39.4959	0.709484	0.0103902	28	2	36.5225
HINT1	0.113883	0.00793338	24	8	11.6668	0.709484	0.0103902	28	6	16.6259
PPP1CC	0.00594734	4.85009e-05	24	6	10.4975	0.709484	0.0103902	28	4	8.47662
RSL1D1	0.213477	0.0223929	28	6	8.2509	0.709484	0.0103902	28	2	8.39088
DEPDC1	0.389538	0.0570129	28	6	6.11871	0.709484	0.0103902	28	4	6.48749
DDX18	0.000355228	1.63206e-07	28	6	5.36036	0.709484	0.0103902	28	4	4.82849
TSC2	0.336816	0.0455438	28	20	1.50015	0.709484	0.0103902	28	18	4.46129
MEGF8	0.0968649	0.00601355	20	18	3.87451	0.709484	0.0103902	28	20	4.24036
LOC112449282	0.251118	0.0285478	28	20	1.16875	0.709484	0.0103902	28	18	4.22869
TEP1	0.0572931	0.00250066	24	20	2.39065	0.709484	0.0103902	28	18	3.73256
PIK3IP1	0.00944304	0.000109819	28	20	3.95489	0.709484	0.0103902	28	18	3.67494
GFM1	0.292033	0.0361676	24	8	2.00485	0.709484	0.0103902	28	4	2.75478
TRIP13	0.00748	7.34576e-05	28	6	3.35599	0.709484	0.0103902	28	6	2.74607
ARHGEF18	0.0405826	0.00133663	24	18	1.73807	0.709484	0.0103902	28	18	2.31349
SEMA4G	0.00748	7.34576e-05	28	20	3.23614	0.709484	0.0103902	28	20	2.3117
PAICSP	0.0336797	0.000964212	20	8	3.65564	0.709484	0.0103902	28	6	2.29339
ATPAF1	0.00748	7.34576e-05	24	6	1.74182	0.709484	0.0103902	28	4	2.1301
CTNS	0.00160044	4.87141e-06	28	20	1.26815	0.709484	0.0103902	28	20	1.57267
HCRTR1	0.00478267	3.15869e-05	24	20	1.25935	0.709484	0.0103902	28	20	1.22724
SIDT2	0.113883	0.00793338	20	18	1.2522	0.709484	0.0103902	28	16	1.07626
PALB2	0.00160044	4.87141e-06	28	6	1.00754	0.709484	0.0103902	28	4	0.849873
CCDC9B	0.00478267	3.15869e-05	28	20	0.736694	0.709484	0.0103902	28	18	0.847648
RBBP9	0.0477209	0.00183621	28	6	0.502216	0.709484	0.0103902	28	4	0.698929
GRK5	0.0336797	0.000964212	28	20	0.707802	0.709484	0.0103902	28	20	0.603182
ARSG	0.156592	0.0135121	20	18	0.331546	0.709484	0.0103902	28	18	0.372045
ESYT3	0.292033	0.0361676	28	20	0.374664	0.709484	0.0103902	28	16	0.246963
LOC786015	0.0968649	0.00601355	28	4	0.159831	0.709484	0.0103902	28	2	0.162416
LOC112445946	0.0477209	0.00183621	28	20	0.154162	0.709484	0.0103902	28	20	0.1048
ND3	0.0806304	0.0045241	20	8	413.957	0.766382	0.0135121	28	4	581.861
ANXA1	0.00944304	0.000109819	20	8	101.978	0.766382	0.0135121	28	4	117.855
ANLN	0.00594734	4.85009e-05	28	6	12.0712	0.766382	0.0135121	28	4	21.5672
ILF2	0.181916	0.0174524	24	6	8.80404	0.766382	0.0135121	28	4	18.3583
TUBA1C	0.0336797	0.000964212	28	4	10.1539	0.766382	0.0135121	28	6	18.0903
NOP56	0.450868	0.0709607	28	6	13.4791	0.766382	0.0135121	28	4	17.5261
LSM3	0.0572931	0.00250066	28	6	10.4867	0.766382	0.0135121	28	4	13.9526
GLO1	0.156592	0.0135121	20	8	19.3231	0.766382	0.0135121	28	6	13.5156
CACYBP	0.00478267	3.15869e-05	24	8	16.6796	0.766382	0.0135121	28	6	12.7666
PRC1	0.00478267	3.15869e-05	28	6	9.58976	0.766382	0.0135121	28	6	12.6436
DLGAP5	0.00594734	4.85009e-05	28	6	8.16761	0.766382	0.0135121	28	6	11.3797
MCM6	0.00128839	2.92269e-06	28	8	13.7424	0.766382	0.0135121	28	6	9.98796
VDAC3	0.213477	0.0223929	20	8	4.40595	0.766382	0.0135121	28	4	8.77421
CFL2	0.0806304	0.0045241	20	8	14.1854	0.766382	0.0135121	28	4	7.26031
SREBF1	0.0028071	1.28163e-05	28	18	13.5251	0.766382	0.0135121	28	20	7.15248
AFAP1	0.113883	0.00793338	20	18	3.50551	0.766382	0.0135121	28	18	5.83118
POLR2D	0.13347	0.0103902	24	8	5.78782	0.766382	0.0135121	28	4	5.49523
SPG7	0.113883	0.00793338	20	18	6.10004	0.766382	0.0135121	28	18	5.37407
RETREG3	0.0028071	1.28163e-05	28	20	3.5715	0.766382	0.0135121	28	20	5.19434
MMP15	0.336816	0.0455438	20	18	3.67438	0.766382	0.0135121	28	20	4.59375
APEH	0.027805	0.000689038	28	22	3.21561	0.766382	0.0135121	28	18	3.89952
ESCO2	0.000650337	9.89745e-07	28	6	4.12738	0.766382	0.0135121	28	4	3.70263
BOLA3	0.336816	0.0455438	28	6	3.88034	0.766382	0.0135121	28	4	3.47239
SLTM	0.0572931	0.00250066	24	6	1.99198	0.766382	0.0135121	28	2	3.41489
ARL2BP	0.156592	0.0135121	20	6	4.99763	0.766382	0.0135121	28	6	3.36022
SMOX	0.000425698	3.05598e-07	28	16	2.4641	0.766382	0.0135121	28	16	3.10304
FAM83D	0.113883	0.00793338	28	6	2.74925	0.766382	0.0135121	28	4	3.02913
LAMB2	0.00748	7.34576e-05	24	18	2.77666	0.766382	0.0135121	28	18	2.90561
ANAPC7	0.213477	0.0223929	20	6	3.80739	0.766382	0.0135121	28	4	2.90312
LMBR1L	0.0184105	0.000341514	28	20	1.5489	0.766382	0.0135121	28	18	2.76393
CENPP	0.389538	0.0570129	24	8	1.82392	0.766382	0.0135121	28	6	2.69439
MIS18A	0.0572931	0.00250066	28	8	2.13242	0.766382	0.0135121	28	6	2.68304
LIN54	0.027805	0.000689038	28	6	2.84116	0.766382	0.0135121	28	4	2.64074
MAU2	0.0149302	0.000236654	24	20	1.55112	0.766382	0.0135121	28	20	2.23004
CDCA5	0.181916	0.0174524	28	6	3.09092	0.766382	0.0135121	28	6	2.08897
NBEAL2	0.00478267	3.15869e-05	28	18	1.90069	0.766382	0.0135121	28	16	2.03752
BORA	0.181916	0.0174524	28	6	0.89472	0.766382	0.0135121	28	4	1.9795
ORC6	0.213477	0.0223929	24	8	1.53799	0.766382	0.0135121	28	4	1.9222
COL14A1	0.0405826	0.00133663	28	20	1.96647	0.766382	0.0135121	28	20	1.73824
PLD2	0.00128839	2.92269e-06	24	18	2.46536	0.766382	0.0135121	28	20	1.73182
TMEM39B	0.027805	0.000689038	24	18	0.921701	0.766382	0.0135121	28	20	1.70977
BLM	0.00944304	0.000109819	28	6	2.06472	0.766382	0.0135121	28	4	1.53108
KIF15	0.027805	0.000689038	28	8	1.15394	0.766382	0.0135121	28	4	1.47478
C25H16orf58	0.336816	0.0455438	28	20	0.541567	0.766382	0.0135121	28	18	1.23871
COL27A1	0.00594734	4.85009e-05	20	18	0.906397	0.766382	0.0135121	28	20	0.850275
LOC101908206	0.00478267	3.15869e-05	28	20	0.916088	0.766382	0.0135121	28	16	0.780457
LRRC24	0.027805	0.000689038	24	20	0.395868	0.766382	0.0135121	28	20	0.571785
IGLON5	0.0806304	0.0045241	28	18	0.117425	0.766382	0.0135121	28	18	0.547217
SLC39A14	0.027805	0.000689038	28	8	0.531935	0.766382	0.0135121	28	12	0.536336
WDR25	0.0806304	0.0045241	24	18	0.522692	0.766382	0.0135121	28	22	0.477425
ESR2	0.521319	0.087827	28	20	0.719252	0.766382	0.0135121	28	16	0.436916
DENND6B	0.0572931	0.00250066	24	20	0.296931	0.766382	0.0135121	28	20	0.352615
WNT4	0.0806304	0.0045241	28	18	0.614858	0.766382	0.0135121	28	20	0.281649
NELL2	0.0227311	0.000487585	28	4	0.354849	0.766382	0.0135121	28	4	0.263172
MICALL2	0.0678641	0.00337713	28	22	0.139835	0.766382	0.0135121	28	20	0.188507
ASAP3	0.0806304	0.0045241	24	20	0.106969	0.766382	0.0135121	28	20	0.163373
ARHGEF19	0.0028071	1.28163e-05	28	22	0.0799255	0.766382	0.0135121	28	22	0.143363
CDH23	0.0227311	0.000487585	28	20	0.0413132	0.766382	0.0135121	28	18	0.041284
HSP90B1	0.0477209	0.00183621	20	8	62.8524	0.829168	0.0174524	28	6	58.1444
RAN	0.0678641	0.00337713	24	6	36.199	0.829168	0.0174524	28	4	42.7127
RRM1	0.00478267	3.15869e-05	28	6	16.2855	0.829168	0.0174524	28	6	22.3573
TPM3	0.027805	0.000689038	24	6	12.5971	0.829168	0.0174524	28	4	17.0434
LOC100141266	0.13347	0.0103902	28	8	10.0324	0.829168	0.0174524	28	4	14.5734
HNRNPA3	0.0227311	0.000487585	24	6	11.799	0.829168	0.0174524	28	6	11.7893
ESYT1	0.450868	0.0709607	24	18	5.74857	0.829168	0.0174524	28	16	9.77382
ARL6IP1	0.00748	7.34576e-05	24	6	8.81308	0.829168	0.0174524	28	2	8.09426
SRSF2	0.450868	0.0709607	28	6	8.08157	0.829168	0.0174524	28	2	7.51691
TMEM63B	0.0184105	0.000341514	28	18	10.1129	0.829168	0.0174524	28	20	6.87221
SMARCA5	0.00478267	3.15869e-05	28	6	8.15963	0.829168	0.0174524	28	2	6.82467
PARP12	0.156592	0.0135121	28	20	2.64467	0.829168	0.0174524	28	20	6.53377
UBA7	0.251118	0.0285478	24	20	1.92346	0.829168	0.0174524	28	20	6.49655
AZIN1	0.0336797	0.000964212	28	6	6.12087	0.829168	0.0174524	28	4	6.37186
ACLY	0.00478267	3.15869e-05	28	16	6.7305	0.829168	0.0174524	28	16	6.31129
CDCA8	0.0184105	0.000341514	28	6	7.40142	0.829168	0.0174524	28	6	6.13016
NAV1	0.13347	0.0103902	20	16	4.47636	0.829168	0.0174524	28	18	6.02855
GNL3	0.00594734	4.85009e-05	28	6	6.20201	0.829168	0.0174524	28	2	4.74846
PLK4	0.0336797	0.000964212	28	6	3.62716	0.829168	0.0174524	28	4	4.59272
HADHB	0.181916	0.0174524	24	6	2.66582	0.829168	0.0174524	28	6	4.17911
IFT22	0.292033	0.0361676	24	6	1.72152	0.829168	0.0174524	28	2	3.34949
CNOT9	0.00944304	0.000109819	28	6	3.67379	0.829168	0.0174524	28	2	3.30104
NCAPG2	0.13347	0.0103902	28	8	3.38084	0.829168	0.0174524	28	6	3.12533
DDIAS	0.00944304	0.000109819	28	6	3.59672	0.829168	0.0174524	28	4	3.06133
FBXO33	0.181916	0.0174524	24	8	2.91542	0.829168	0.0174524	28	6	3.04473
TTYH3	0.251118	0.0285478	20	18	3.16536	0.829168	0.0174524	28	18	3.01141
DCK	0.0477209	0.00183621	24	6	2.9009	0.829168	0.0174524	28	4	2.91879
LOC112441511	0.0806304	0.0045241	20	6	3.51078	0.829168	0.0174524	28	6	2.91248
LBR	0.0227311	0.000487585	24	6	3.58952	0.829168	0.0174524	28	4	2.69777
SPC25	0.00128839	2.92269e-06	28	6	2.8874	0.829168	0.0174524	28	4	2.6424
TDP2	0.450868	0.0709607	20	6	4.17564	0.829168	0.0174524	28	6	2.40353
LYPLAL1	0.450868	0.0709607	20	6	4.3697	0.829168	0.0174524	28	4	2.38389
ARMC1	0.292033	0.0361676	20	8	3.79831	0.829168	0.0174524	28	4	2.31225
LOC104969384	0.0149302	0.000236654	20	18	2.60636	0.829168	0.0174524	28	20	2.30481
POLB	0.292033	0.0361676	28	4	1.27127	0.829168	0.0174524	28	6	2.26266
GTF2E2	0.389538	0.0570129	28	6	2.21715	0.829168	0.0174524	28	2	2.23408
DEF8	0.181916	0.0174524	24	20	1.2284	0.829168	0.0174524	28	18	2.23117
ADAMTSL5	0.000425698	3.05598e-07	28	20	1.3909	0.829168	0.0174524	28	20	2.16146
FAM114A2	0.521319	0.087827	20	8	2.51993	0.829168	0.0174524	28	4	2.11873
ELOC	0.213477	0.0223929	24	6	1.11763	0.829168	0.0174524	28	6	1.97518
PMVK	0.0405826	0.00133663	28	16	1.40612	0.829168	0.0174524	28	16	1.85064
TCN2	0.0149302	0.000236654	28	22	1.03178	0.829168	0.0174524	28	20	1.57787
REXO5	0.181916	0.0174524	28	6	0.880677	0.829168	0.0174524	28	4	1.53407
CEP44	0.181916	0.0174524	20	8	2.36597	0.829168	0.0174524	28	4	1.52107
ERI1	0.0477209	0.00183621	28	6	1.31344	0.829168	0.0174524	28	6	1.43945
MGME1	0.027805	0.000689038	28	6	1.20997	0.829168	0.0174524	28	2	1.43823
HGSNAT	0.0572931	0.00250066	28	20	1.03014	0.829168	0.0174524	28	20	1.40485
TECPR1	0.00373593	2.02754e-05	28	18	1.57375	0.829168	0.0174524	28	18	1.35176
TLE2	0.00055409	5.56875e-07	28	20	0.893137	0.829168	0.0174524	28	20	1.33915
SPOCK1	0.181916	0.0174524	28	20	1.38139	0.829168	0.0174524	28	20	1.32684
CCDC88B	0.0678641	0.00337713	24	18	0.714387	0.829168	0.0174524	28	18	1.30166
SPRED3	0.450868	0.0709607	28	18	0.73516	0.829168	0.0174524	28	18	1.02659
PUM3	0.0477209	0.00183621	24	6	1.41938	0.829168	0.0174524	28	2	0.973861
MCM8	0.0405826	0.00133663	28	6	0.953109	0.829168	0.0174524	28	4	0.944274
KLC3	0.251118	0.0285478	28	18	0.665658	0.829168	0.0174524	28	16	0.73192
GTPBP6	0.0806304	0.0045241	20	16	0.695053	0.829168	0.0174524	28	18	0.690563
SLAMF8	0.521319	0.087827	28	6	0.410544	0.829168	0.0174524	28	4	0.682141
DHX34	0.251118	0.0285478	20	18	0.696226	0.829168	0.0174524	28	20	0.637365
FBF1	0.00944304	0.000109819	20	18	0.847876	0.829168	0.0174524	28	18	0.549066
LOC100847454	0.113883	0.00793338	28	20	0.447712	0.829168	0.0174524	28	20	0.541927
LOC101905992	0.292033	0.0361676	28	18	0.171578	0.829168	0.0174524	28	18	0.305173
GRIN1	0.13347	0.0103902	20	18	0.53119	0.829168	0.0174524	28	18	0.299764
ABCG1	0.521319	0.087827	28	18	0.689909	0.829168	0.0174524	28	20	0.254048
SLC17A7	0.389538	0.0570129	24	18	0.298409	0.829168	0.0174524	28	18	0.226019
F2RL2	0.389538	0.0570129	24	6	0.214941	0.829168	0.0174524	28	6	0.211478
IGFBP5	0.251118	0.0285478	28	18	0.134432	0.829168	0.0174524	28	20	0.183538
RAPGEF3	0.292033	0.0361676	28	20	0.21411	0.829168	0.0174524	28	24	0.15635
PLA1A	0.13347	0.0103902	28	22	0.0366585	0.829168	0.0174524	28	20	0.0575559
IL34	0.435904	0.0639868	28	22	0.0332211	0.829168	0.0174524	28	22	0.0449044
TGM2	0.156592	0.0135121	28	20	15.4842	0.892257	0.0223929	28	20	44.446
VAT1	0.156592	0.0135121	24	18	15.552	0.892257	0.0223929	28	18	32.0612
PRMT1	0.450868	0.0709607	28	6	33.5546	0.892257	0.0223929	28	2	26.9592
RPN2	0.0405826	0.00133663	28	4	12.3212	0.892257	0.0223929	28	6	22.9259
PRELID1	0.156592	0.0135121	28	6	21.3435	0.892257	0.0223929	28	6	19.6463
PTPRF	0.181916	0.0174524	20	18	18.6532	0.892257	0.0223929	28	20	18.2879
CAPN1	0.292033	0.0361676	20	18	19.6459	0.892257	0.0223929	28	16	14.846
STC2	0.0572931	0.00250066	28	18	12.8119	0.892257	0.0223929	28	20	14.4398
CCNB2	0.156592	0.0135121	28	6	7.82676	0.892257	0.0223929	28	4	14.2454
ACP1	0.292033	0.0361676	24	6	6.59873	0.892257	0.0223929	28	6	10.6299
ARHGAP11A	0.027805	0.000689038	28	6	7.4403	0.892257	0.0223929	28	6	9.56558
NIFK	0.213477	0.0223929	24	6	10.5895	0.892257	0.0223929	28	2	9.18662
MZT1	0.156592	0.0135121	20	8	10.0803	0.892257	0.0223929	28	6	7.89243
VRK1	0.0121709	0.000162162	24	8	9.39036	0.892257	0.0223929	28	6	7.85842
MRPS30	0.00748	7.34576e-05	28	6	8.29355	0.892257	0.0223929	28	4	7.84629
HNRNPR	0.181916	0.0174524	28	6	6.3526	0.892257	0.0223929	28	4	7.36448
RIDA	0.292033	0.0361676	24	6	4.62179	0.892257	0.0223929	28	6	6.74389
PLCD1	0.0028071	1.28163e-05	28	20	6.97311	0.892257	0.0223929	28	18	6.42954
ARHGEF40	0.00055409	5.56875e-07	20	18	6.70538	0.892257	0.0223929	28	18	6.1238
INF2	0.00160044	4.87141e-06	24	18	6.29888	0.892257	0.0223929	28	20	5.98492
KIF2C	0.00594734	4.85009e-05	28	6	4.32855	0.892257	0.0223929	28	6	4.89624
STRAP	0.0121709	0.000162162	24	6	4.89227	0.892257	0.0223929	28	6	4.87239
SMARCC2	0.0968649	0.00601355	20	16	5.0732	0.892257	0.0223929	28	20	4.6594
ABHD4	0.0678641	0.00337713	28	22	3.67588	0.892257	0.0223929	28	18	3.66782
MKL2	0.0968649	0.00601355	28	20	1.93885	0.892257	0.0223929	28	20	3.14533
WDHD1	0.00748	7.34576e-05	28	6	3.18912	0.892257	0.0223929	28	4	2.69275
ACSF2	0.0405826	0.00133663	28	18	2.34532	0.892257	0.0223929	28	18	2.62273
KCTD2	0.13347	0.0103902	28	20	1.2311	0.892257	0.0223929	28	16	2.38808
ACAP3	0.00055409	5.56875e-07	24	18	1.68634	0.892257	0.0223929	28	20	2.29657
C21H14orf132	0.292033	0.0361676	24	20	1.29631	0.892257	0.0223929	28	16	2.12797
CABIN1	0.13347	0.0103902	20	18	3.51631	0.892257	0.0223929	28	20	2.06364
SLC6A6	0.0806304	0.0045241	20	16	1.57996	0.892257	0.0223929	28	18	1.93506
E2F8	0.0227311	0.000487585	28	6	2.34669	0.892257	0.0223929	28	4	1.91463
SNRNP40	0.00160044	4.87141e-06	28	6	2.42201	0.892257	0.0223929	28	4	1.90362
RNASEH2B	0.000650337	9.89745e-07	28	6	1.75674	0.892257	0.0223929	28	6	1.89497
POLR1B	0.0806304	0.0045241	28	8	2.72196	0.892257	0.0223929	28	4	1.60331
DUSP3	0.0572931	0.00250066	28	20	1.63097	0.892257	0.0223929	28	20	1.44273
ABHD17C	0.0477209	0.00183621	28	6	1.76653	0.892257	0.0223929	28	6	1.42951
LOC112444919	0.0806304	0.0045241	24	18	1.03213	0.892257	0.0223929	28	18	1.38277
TARDBP	0.0968649	0.00601355	24	10	2.18217	0.892257	0.0223929	28	10	1.17079
TMEM209	0.0227311	0.000487585	20	8	3.02741	0.892257	0.0223929	28	4	1.16222
NISCH	0.113883	0.00793338	24	20	1.16736	0.892257	0.0223929	28	20	1.11477
NOL10	0.00748	7.34576e-05	28	6	1.90372	0.892257	0.0223929	28	2	1.09195
TBCCD1	0.0678641	0.00337713	20	8	1.50301	0.892257	0.0223929	28	4	1.0824
SEMA4C	0.00944304	0.000109819	20	18	1.4121	0.892257	0.0223929	28	20	1.01926
LIG3	0.0227311	0.000487585	28	20	0.985546	0.892257	0.0223929	28	18	1.01816
ANKS1A	0.0806304	0.0045241	20	18	1.11528	0.892257	0.0223929	28	18	0.827433
HASPIN	0.251118	0.0285478	28	6	0.970372	0.892257	0.0223929	28	2	0.710917
RGS11	0.0028071	1.28163e-05	28	18	0.8497	0.892257	0.0223929	28	20	0.685108
CROCC	0.00222054	7.97037e-06	20	18	0.985545	0.892257	0.0223929	28	20	0.55083
ERLIN2	0.450868	0.0709607	24	22	0.304064	0.892257	0.0223929	28	24	0.540746
PCDH1	0.336816	0.0455438	24	18	0.302674	0.892257	0.0223929	28	20	0.538084
LOC618701	0.0572931	0.00250066	28	20	0.460431	0.892257	0.0223929	28	20	0.420172
MAPRE2	0.336816	0.0455438	28	8	0.231341	0.892257	0.0223929	28	4	0.405851
CLEC2B	0.213477	0.0223929	28	20	0.453658	0.892257	0.0223929	28	20	0.374103
SLC34A3	0.0121709	0.000162162	28	20	0.281943	0.892257	0.0223929	28	20	0.267132
STAC3	0.0477209	0.00183621	20	18	0.341239	0.892257	0.0223929	28	20	0.260457
TSPAN9	0.13347	0.0103902	20	18	0.269196	0.892257	0.0223929	28	16	0.205864
PECAM1	0.0149302	0.000236654	28	6	0.442281	0.892257	0.0223929	28	8	0.174616
ANKLE1	0.336816	0.0455438	28	8	0.231625	0.892257	0.0223929	28	6	0.168926
GNAL	0.0149302	0.000236654	28	22	0.0907894	0.892257	0.0223929	28	20	0.153924
LOC101908034	0.0806304	0.0045241	28	18	0.113317	0.892257	0.0223929	28	18	0.140046
SBK1	0.450868	0.0709607	20	18	0.119543	0.892257	0.0223929	28	18	0.130952
MST1R	0.251118	0.0285478	24	18	0.0627916	0.892257	0.0223929	28	18	0.124793
SCNN1A	0.0806304	0.0045241	28	22	0.0979885	0.892257	0.0223929	28	22	0.122651
LOC112443469	0.213477	0.0223929	24	20	0.117904	0.892257	0.0223929	28	18	0.0992827
LOC614376	0.521319	0.087827	28	18	0.0940649	0.892257	0.0223929	28	14	0.0907069
LOC107131840	0.207045	0.0199227	28	20	0.0200562	0.892257	0.0223929	28	20	0.0256531
HMGN2	0.027805	0.000689038	28	6	101.049	0.973727	0.0285478	28	4	89.2895
EIF4A1	0.113883	0.00793338	28	6	51.1041	0.973727	0.0285478	28	2	53.2913
PSMA1	0.13347	0.0103902	20	8	33.8273	0.973727	0.0285478	28	6	23.7218
HPRT1	0.0028071	1.28163e-05	24	6	23.8421	0.973727	0.0285478	28	6	23.5262
PGK1	0.389538	0.0570129	24	6	22.7321	0.973727	0.0285478	28	10	23.2013
TOP2A	0.0184105	0.000341514	28	6	18.371	0.973727	0.0285478	28	4	18.986
CBX3	0.0477209	0.00183621	20	8	32.1763	0.973727	0.0285478	28	4	18.366
SSR1	0.00222054	7.97037e-06	24	6	13.1936	0.973727	0.0285478	28	6	16.837
CDK1	0.0184105	0.000341514	28	6	12.4005	0.973727	0.0285478	28	4	14.0781
PRDX4	0.0336797	0.000964212	28	6	12.2521	0.973727	0.0285478	28	8	11.8705
KHDRBS1	0.0184105	0.000341514	28	4	11.3875	0.973727	0.0285478	28	6	11.4829
PPIL1	0.336816	0.0455438	20	8	10.728	0.973727	0.0285478	28	6	10.7251
NTN4	0.113883	0.00793338	28	20	12.4463	0.973727	0.0285478	28	20	10.6248
VDAC1	0.00944304	0.000109819	28	6	7.93202	0.973727	0.0285478	28	6	10.5901
GATC	0.0806304	0.0045241	24	6	6.68335	0.973727	0.0285478	28	4	9.9243
KIF11	0.0149302	0.000236654	28	6	8.82443	0.973727	0.0285478	28	4	9.9111
UGDH	0.0806304	0.0045241	20	8	8.44942	0.973727	0.0285478	28	6	8.78658
NUP35	0.113883	0.00793338	24	6	7.84681	0.973727	0.0285478	28	4	8.53738
MRC2	0.0477209	0.00183621	20	18	6.13121	0.973727	0.0285478	28	20	7.61297
CDCA2	0.00944304	0.000109819	28	6	8.31567	0.973727	0.0285478	28	4	7.12719
KNSTRN	0.0227311	0.000487585	28	6	3.91096	0.973727	0.0285478	28	2	6.62069
SLC35F2	0.0121709	0.000162162	28	6	4.77294	0.973727	0.0285478	28	6	6.46597
NUP107	0.0477209	0.00183621	20	8	7.98291	0.973727	0.0285478	28	4	5.2644
SIRT2	0.336816	0.0455438	20	18	5.03849	0.973727	0.0285478	28	18	5.19242
KIF20B	0.13347	0.0103902	24	6	4.81739	0.973727	0.0285478	28	4	5.10646
EHMT2	0.113883	0.00793338	20	18	4.8005	0.973727	0.0285478	28	18	4.84644
SKA3	0.0227311	0.000487585	28	6	4.66608	0.973727	0.0285478	28	4	4.58754
PACSIN3	0.0336797	0.000964212	20	18	5.51593	0.973727	0.0285478	28	18	4.39991
CENPK	0.156592	0.0135121	24	6	3.89181	0.973727	0.0285478	28	4	3.96035
PARPBP	0.0678641	0.00337713	24	6	4.26196	0.973727	0.0285478	28	4	3.86897
TLDC1	0.0405826	0.00133663	24	18	1.78602	0.973727	0.0285478	28	18	3.37085
LOC101905887	0.13347	0.0103902	24	8	4.82991	0.973727	0.0285478	28	6	3.30008
SLC6A9	0.156592	0.0135121	20	18	2.56343	0.973727	0.0285478	28	20	3.15065
LARP7	0.00373593	2.02754e-05	24	6	3.1595	0.973727	0.0285478	28	4	2.5048
HSPA14	0.292033	0.0361676	20	6	3.2291	0.973727	0.0285478	28	4	2.49821
PHYH	0.027805	0.000689038	20	6	2.2825	0.973727	0.0285478	28	4	2.38249
PFKFB2	0.0477209	0.00183621	24	18	1.18215	0.973727	0.0285478	28	20	2.1845
CCDC120	0.0405826	0.00133663	20	18	1.73295	0.973727	0.0285478	28	20	2.17518
CDKN2AIPNL	0.389538	0.0570129	24	8	1.53706	0.973727	0.0285478	28	6	2.12844
GAS2L3	0.0572931	0.00250066	28	6	1.61613	0.973727	0.0285478	28	4	2.00367
CENPO	0.0184105	0.000341514	28	6	1.78795	0.973727	0.0285478	28	6	1.88732
DCAF11	0.336816	0.0455438	20	18	2.1611	0.973727	0.0285478	28	16	1.88369
STRIP1	0.156592	0.0135121	28	18	1.12066	0.973727	0.0285478	28	16	1.74456
CMSS1	0.000650337	9.89745e-07	28	6	1.86497	0.973727	0.0285478	28	4	1.64586
SGO1	0.00160044	4.87141e-06	28	6	2.05331	0.973727	0.0285478	28	4	1.56912
ERLIN1	0.251118	0.0285478	20	6	2.53565	0.973727	0.0285478	28	2	1.54002
TSPAN1	0.13347	0.0103902	28	20	1.35478	0.973727	0.0285478	28	20	1.53541
ARAP1	0.336816	0.0455438	20	18	2.23872	0.973727	0.0285478	28	16	1.53252
MEGF6	0.0572931	0.00250066	20	18	1.84981	0.973727	0.0285478	28	20	1.5316
RAD54L	0.0678641	0.00337713	28	6	1.53125	0.973727	0.0285478	28	4	1.43811
MTMR3	0.251118	0.0285478	20	18	0.688839	0.973727	0.0285478	28	18	1.27245
LOC101903649	0.0678641	0.00337713	28	16	0.955839	0.973727	0.0285478	28	16	1.06634
ST3GAL2	0.0336797	0.000964212	20	18	0.600229	0.973727	0.0285478	28	16	0.960374
FAM241A	0.156592	0.0135121	24	6	1.64625	0.973727	0.0285478	28	6	0.956095
DUSP8	0.0336797	0.000964212	28	20	0.516953	0.973727	0.0285478	28	20	0.937187
JAG2	0.000907056	1.71904e-06	28	18	1.38538	0.973727	0.0285478	28	18	0.914418
TBP	0.251118	0.0285478	28	6	0.613238	0.973727	0.0285478	28	2	0.913913
MAST3	0.113883	0.00793338	24	18	0.889934	0.973727	0.0285478	28	18	0.865277
FCHSD1	0.00373593	2.02754e-05	20	18	0.924651	0.973727	0.0285478	28	20	0.84779
QTRT2	0.0121709	0.000162162	28	6	1.05756	0.973727	0.0285478	28	6	0.834709
STARD9	0.251118	0.0285478	24	18	0.418188	0.973727	0.0285478	28	18	0.823581
HDAC6	0.0477209	0.00183621	20	18	1.34673	0.973727	0.0285478	28	22	0.799388
NEIL3	0.00944304	0.000109819	28	6	1.07322	0.973727	0.0285478	28	2	0.760696
NEURL4	0.0149302	0.000236654	24	18	1.19588	0.973727	0.0285478	28	18	0.749096
SOX12	0.156592	0.0135121	28	18	0.315617	0.973727	0.0285478	28	18	0.572351
GOLIM4	0.521319	0.087827	24	6	0.371048	0.973727	0.0285478	28	4	0.543631
ATP7B	0.0477209	0.00183621	24	18	0.345463	0.973727	0.0285478	28	16	0.541449
GGT7	0.0227311	0.000487585	28	20	0.435114	0.973727	0.0285478	28	20	0.523702
GEMIN6	0.181916	0.0174524	20	8	0.358221	0.973727	0.0285478	28	4	0.260786
PTPDC1	0.450868	0.0709607	28	6	0.292844	0.973727	0.0285478	28	4	0.258901
STAG3	0.113883	0.00793338	20	18	0.358569	0.973727	0.0285478	28	22	0.224552
MNS1	0.00748	7.34576e-05	28	6	0.174155	0.973727	0.0285478	28	6	0.219628
CASKIN1	0.000327371	8.46041e-08	24	18	0.312487	0.973727	0.0285478	28	22	0.191601
CKS2	0.336816	0.0455438	28	8	36.7179	1	0.0361676	28	4	46.2898
DEK	0.0477209	0.00183621	24	6	23.5984	1	0.0361676	28	4	18.3724
ANP32B	0.0336797	0.000964212	24	6	13.6448	1	0.0361676	28	2	16.1004
TOMM20	0.0405826	0.00133663	20	8	22.4135	1	0.0361676	28	6	14.8137
ATP5PB	0.0227311	0.000487585	28	6	7.46874	1	0.0361676	28	4	10.2002
CUL7	0.0572931	0.00250066	20	18	8.20167	1	0.0361676	28	18	9.68064
TTLL12	0.181916	0.0174524	20	18	15.2845	1	0.0361676	28	18	9.58363
PRELID3B	0.0184105	0.000341514	20	8	8.40928	1	0.0361676	28	6	7.08334
SS18	0.000907056	1.71904e-06	28	4	5.78081	1	0.0361676	28	6	6.67684
RFC3	0.00478267	3.15869e-05	24	6	7.65169	1	0.0361676	28	6	6.36495
BCCIP	0.181916	0.0174524	28	4	4.32484	1	0.0361676	28	2	5.76131
CENPN	0.0336797	0.000964212	28	6	4.32646	1	0.0361676	28	4	5.40372
LTBP4	0.0227311	0.000487585	28	20	2.39571	1	0.0361676	28	20	5.07761
EXOSC8	0.336816	0.0455438	24	6	2.94756	1	0.0361676	28	4	4.86877
MIR374B	0.13347	0.0103902	28	20	5.6081	1	0.0361676	28	22	4.49605
GALNT6	0.0968649	0.00601355	28	20	6.91733	1	0.0361676	28	20	4.44496
TMEM254	0.0227311	0.000487585	24	6	2.41847	1	0.0361676	28	6	4.00075
TTC9	0.0477209	0.00183621	28	18	6.13395	1	0.0361676	28	18	3.92297
FBXO9	0.181916	0.0174524	20	2	1.19804	1	0.0361676	20	2	3.89155
GTSE1	0.113883	0.00793338	28	6	3.89432	1	0.0361676	28	2	3.82454
GRAMD1A	0.0572931	0.00250066	28	20	2.17727	1	0.0361676	28	20	3.42666
RPP30	0.0477209	0.00183621	24	6	2.91956	1	0.0361676	28	4	3.16793
CEP57	0.0184105	0.000341514	20	8	5.87161	1	0.0361676	28	4	3.13948
TERF2IP	0.251118	0.0285478	28	6	2.31936	1	0.0361676	28	2	2.84564
PRKAG1	0.292033	0.0361676	28	6	2.03443	1	0.0361676	28	2	2.77087
SPEG	0.00944304	0.000109819	24	18	1.82953	1	0.0361676	28	20	2.69333
XDH	0.000907056	1.71904e-06	28	20	4.43501	1	0.0361676	28	20	2.68821
NUDT22	0.0227311	0.000487585	20	18	3.44581	1	0.0361676	28	18	2.63605
SRC	0.13347	0.0103902	20	16	2.62289	1	0.0361676	28	20	2.61924
PTPRS	0.292033	0.0361676	24	18	1.22261	1	0.0361676	28	20	2.53145
TCERG1	0.0477209	0.00183621	24	6	2.63816	1	0.0361676	28	2	2.44395
ERCC6L	0.000907056	1.71904e-06	28	8	3.09755	1	0.0361676	28	4	2.34165
FBXO5	0.0184105	0.000341514	28	6	2.4206	1	0.0361676	28	4	2.20192
GTF3A	0.389538	0.0570129	28	6	2.77168	1	0.0361676	28	2	2.17908
ZWINT	0.00748	7.34576e-05	28	8	2.15935	1	0.0361676	28	6	2.00349
WDR81	0.113883	0.00793338	20	18	1.91395	1	0.0361676	28	18	1.95141
KDM4B	0.0227311	0.000487585	24	20	1.23477	1	0.0361676	28	18	1.79176
LOC112444909	0.00594734	4.85009e-05	20	18	2.07241	1	0.0361676	28	16	1.67848
45543	0.292033	0.0361676	24	22	1.03267	1	0.0361676	28	18	1.66669
LIN9	0.113883	0.00793338	24	6	1.96818	1	0.0361676	28	4	1.51248
SZT2	0.213477	0.0223929	20	18	1.25668	1	0.0361676	28	18	1.45721
ORC1	0.00944304	0.000109819	28	6	2.36408	1	0.0361676	28	6	1.35031
TRAFD1	0.0806304	0.0045241	24	18	2.02271	1	0.0361676	28	18	1.34681
CDK8	0.156592	0.0135121	24	8	1.48908	1	0.0361676	28	6	1.2171
DNMT3A	0.0477209	0.00183621	24	18	0.865141	1	0.0361676	28	16	1.18549
ZBP1	0.521319	0.087827	28	20	0.32183	1	0.0361676	28	22	1.11906
PEAR1	0.0678641	0.00337713	20	18	1.1899	1	0.0361676	28	20	1.09251
PPP1R3B	0.213477	0.0223929	28	18	0.660842	1	0.0361676	28	16	1.0266
RXYLT1	0.113883	0.00793338	20	8	1.44037	1	0.0361676	28	6	0.967452
UMAD1	0.156592	0.0135121	20	8	1.45252	1	0.0361676	28	6	0.963886
PAOX	0.0572931	0.00250066	24	18	0.573696	1	0.0361676	28	20	0.959297
PPFIA3	0.0227311	0.000487585	24	18	0.849263	1	0.0361676	28	18	0.934362
C25H16orf89	0.156592	0.0135121	28	20	1.65079	1	0.0361676	28	20	0.861977
E2F6	0.027805	0.000689038	28	4	1.10393	1	0.0361676	28	6	0.82257
ARHGAP19	0.00373593	2.02754e-05	28	6	0.859135	1	0.0361676	28	4	0.787527
IL7R	0.156592	0.0135121	28	4	0.661607	1	0.0361676	28	4	0.728864
IKBKB	0.181916	0.0174524	20	18	1.33468	1	0.0361676	24	20	0.696006
ATP9B	0.0336797	0.000964212	24	20	0.797268	1	0.0361676	28	20	0.694364
TMEM86B	0.0405826	0.00133663	20	18	0.678859	1	0.0361676	24	20	0.63962
FASTKD3	0.00748	7.34576e-05	28	6	0.723153	1	0.0361676	28	4	0.57003
CAPN14	0.0806304	0.0045241	24	22	0.447751	1	0.0361676	28	20	0.546696
FLYWCH1	0.0184105	0.000341514	28	20	0.474117	1	0.0361676	28	18	0.537019
CYP11A1	0.242417	0.0254703	28	20	0.394235	1	0.0361676	28	20	0.517471
JMJD4	0.521319	0.087827	28	20	0.247686	1	0.0361676	28	20	0.462356
LOC509226	0.450868	0.0709607	24	18	0.165814	1	0.0361676	28	14	0.453794
SLC43A1	0.00748	7.34576e-05	28	20	0.338132	1	0.0361676	28	20	0.441486
ATP2C2	0.0477209	0.00183621	20	18	0.390423	1	0.0361676	28	20	0.374613
CLCN2	0.336816	0.0455438	24	20	0.224359	1	0.0361676	28	20	0.371134
GRID1	0.336816	0.0455438	28	20	0.215248	1	0.0361676	28	20	0.352279
ZNF280B	0.0806304	0.0045241	20	8	0.421007	1	0.0361676	28	4	0.309053
ENPP4	0.181916	0.0174524	20	8	0.552742	1	0.0361676	28	6	0.303937
KCNMB4	0.156592	0.0135121	24	6	0.460645	1	0.0361676	28	8	0.303384
LOC512293	0.292033	0.0361676	20	8	0.401959	1	0.0361676	28	4	0.294416
NLGN3	0.0572931	0.00250066	24	18	0.302433	1	0.0361676	28	22	0.279212
EVPL	0.251118	0.0285478	24	20	0.159955	1	0.0361676	28	20	0.259179
DUOX2	0.00594734	4.85009e-05	24	20	0.334399	1	0.0361676	28	16	0.224044
DLEC1	0.000425698	3.05598e-07	28	20	0.307426	1	0.0361676	28	18	0.181762
LHB	0.0572931	0.00250066	28	20	0.0875242	1	0.0361676	28	20	0.161965
MAPT	0.13347	0.0103902	28	20	0.114075	1	0.0361676	28	20	0.133413
LOC112442677	0.450868	0.0709607	28	20	0.079785	1	0.0361676	28	16	0.115439
SNPH	0.181916	0.0174524	28	18	0.0758447	1	0.0361676	28	16	0.0596427
LOC101904896	0.153014	0.0119511	24	18	0.102441	1	0.0408557	28	20	0.103341
HNRNPA2B1	0.213477	0.0223929	28	8	14.4068	1	0.0455438	28	4	31.1516
CMC2	0.251118	0.0285478	28	6	17.6828	1	0.0455438	28	4	29.8533
PSMB2	0.0806304	0.0045241	20	8	17.1342	1	0.0455438	28	4	24.9131
KIF20A	0.13347	0.0103902	28	6	13.3857	1	0.0455438	28	6	20.5727
ATIC	0.0405826	0.00133663	20	6	22.4073	1	0.0455438	28	2	18.2203
HSPA5	0.181916	0.0174524	20	10	24.4946	1	0.0455438	28	8	17.6599
PSMA2	0.181916	0.0174524	20	8	18.484	1	0.0455438	28	6	17.206
HIST1H2BB	0.0227311	0.000487585	24	6	15.5642	1	0.0455438	28	6	16.3865
NCAPG	0.0184105	0.000341514	28	6	17.4901	1	0.0455438	28	4	16.2489
PPL	0.113883	0.00793338	20	18	14.7421	1	0.0455438	28	18	12.554
TSN	0.213477	0.0223929	24	6	8.06127	1	0.0455438	28	6	8.86168
DHX15	0.0968649	0.00601355	20	8	18.7757	1	0.0455438	28	4	7.74932
PPA2	0.0572931	0.00250066	20	8	10.8373	1	0.0455438	28	6	7.4323
KLF10	0.389538	0.0570129	28	6	4.03004	1	0.0455438	28	4	6.80685
RAD21	0.00748	7.34576e-05	24	6	9.96969	1	0.0455438	28	2	6.79283
KRT15	0.00944304	0.000109819	28	20	8.90897	1	0.0455438	28	20	6.45785
DLD	0.113883	0.00793338	20	8	10.9231	1	0.0455438	28	6	6.41074
EIF3J	0.0336797	0.000964212	24	6	8.77292	1	0.0455438	28	6	6.23853
HP1BP3	0.0121709	0.000162162	24	6	4.2067	1	0.0455438	28	2	6.02517
WDR6	0.0968649	0.00601355	20	18	8.17074	1	0.0455438	28	18	5.89844
RARS	0.00748	7.34576e-05	28	6	4.7144	1	0.0455438	28	4	5.83028
TRIM8	0.027805	0.000689038	28	18	3.82175	1	0.0455438	28	20	5.62697
KIF4A	0.0477209	0.00183621	28	6	4.25541	1	0.0455438	28	6	5.48427
KLF5	0.0405826	0.00133663	20	8	7.40258	1	0.0455438	24	4	4.97541
NIPSNAP2	0.0806304	0.0045241	24	6	4.92051	1	0.0455438	28	6	4.94763
CISD1	0.389538	0.0570129	24	8	3.57004	1	0.0455438	28	4	4.82455
ASF1B	0.181916	0.0174524	28	6	4.41377	1	0.0455438	28	4	4.44227
HECTD3	0.156592	0.0135121	20	16	5.59603	1	0.0455438	28	16	4.43132
CENPQ	0.113883	0.00793338	24	6	6.55815	1	0.0455438	28	4	4.42797
RPF1	0.0405826	0.00133663	24	6	4.44174	1	0.0455438	28	4	4.327
PIGC	0.213477	0.0223929	28	4	2.98047	1	0.0455438	28	2	4.02846
RAD51	0.00478267	3.15869e-05	28	8	3.16271	1	0.0455438	28	6	3.91237
ADAMTSL4	0.00160044	4.87141e-06	28	20	5.00878	1	0.0455438	28	20	3.85495
CYP3A4	0.450868	0.0709607	28	20	2.6314	1	0.0455438	28	20	3.35901
AFAP1L2	0.0806304	0.0045241	20	18	1.79768	1	0.0455438	28	16	2.98838
MCM10	0.00160044	4.87141e-06	28	8	3.6685	1	0.0455438	28	6	2.98508
WRB	0.0572931	0.00250066	24	8	3.88493	1	0.0455438	28	6	2.39104
TMEM268	0.0336797	0.000964212	28	20	2.03535	1	0.0455438	28	20	1.65719
PIGT	0.027805	0.000689038	28	20	2.93687	1	0.0455438	28	22	1.52681
FBH1	0.336816	0.0455438	20	16	1.96416	1	0.0455438	28	18	1.39694
CWF19L1	0.213477	0.0223929	28	8	1.44355	1	0.0455438	28	4	1.32415
ARHGEF10	0.0121709	0.000162162	28	18	0.495185	1	0.0455438	28	18	1.12748
BAG2	0.13347	0.0103902	24	6	1.88033	1	0.0455438	28	10	1.00153
C16H1orf112	0.0968649	0.00601355	24	6	1.42835	1	0.0455438	28	4	0.886482
KLHL17	0.0405826	0.00133663	28	20	0.99235	1	0.0455438	28	22	0.793041
TAOK3	0.0336797	0.000964212	24	6	1.06492	1	0.0455438	24	4	0.791418
LOC100336476	0.113883	0.00793338	28	20	0.200096	1	0.0455438	28	18	0.679954
SPTB	0.113883	0.00793338	20	18	0.775842	1	0.0455438	28	20	0.674919
PSD3	0.292033	0.0361676	20	18	0.494874	1	0.0455438	28	16	0.478199
TPRKB	0.156592	0.0135121	20	8	0.647804	1	0.0455438	28	6	0.46926
CDC6	0.0028071	1.28163e-05	28	8	0.766307	1	0.0455438	28	4	0.459306
CASZ1	0.13347	0.0103902	28	18	0.333399	1	0.0455438	28	18	0.417818
CRAMP1	0.292033	0.0361676	20	18	0.510876	1	0.0455438	28	22	0.39334
RBPJL	0.521319	0.087827	24	16	0.171185	1	0.0455438	28	20	0.282793
THBS3	0.0121709	0.000162162	28	20	0.16619	1	0.0455438	28	20	0.269442
CPNE6	0.0678641	0.00337713	28	18	0.377535	1	0.0455438	28	18	0.24324
COL4A6	0.00160044	4.87141e-06	28	20	0.220721	1	0.0455438	28	20	0.231299
RNF224	0.0336797	0.000964212	24	16	0.202984	1	0.0455438	28	20	0.227763
PIGZ	0.0806304	0.0045241	28	20	0.434828	1	0.0455438	28	20	0.181846
C16H1orf159	0.450868	0.0709607	28	20	0.0749168	1	0.0455438	28	20	0.176559
FER1L5	0.027805	0.000689038	24	18	0.145503	1	0.0455438	28	18	0.152555
LOC101904916	0.292033	0.0361676	28	22	0.0778468	1	0.0455438	28	18	0.132223
45539	0.0477209	0.00183621	28	18	0.130272	1	0.0455438	28	22	0.0960283
LOC101907747	0.336816	0.0455438	28	2	0.0788918	1	0.0455438	28	0	0.0787064
COL13A1	0.0678641	0.00337713	28	20	0.144231	1	0.0455438	24	22	0.0381914
RYR1	0.181916	0.0174524	28	22	0.00998007	1	0.0455438	28	22	0.0118213
AGRN	0.0678641	0.00337713	24	18	10.4834	1	0.0570129	28	20	25.7391
PSMA5	0.0968649	0.00601355	24	8	14.4615	1	0.0570129	28	4	18.9483
PSMC6	0.156592	0.0135121	20	8	17.0638	1	0.0570129	28	4	15.4319
RENBP	0.0405826	0.00133663	24	18	10.562	1	0.0570129	28	18	11.3717
ACTR2	0.389538	0.0570129	20	6	9.55472	1	0.0570129	28	6	11.1236
GINS2	0.336816	0.0455438	28	8	4.04917	1	0.0570129	28	6	7.56271
HSPA9	0.156592	0.0135121	28	6	14.1382	1	0.0570129	28	2	6.95955
C15H11orf58	0.0149302	0.000236654	20	8	12.5743	1	0.0570129	28	4	6.7856
DIAPH3	0.0227311	0.000487585	28	6	5.73262	1	0.0570129	28	6	5.17885
NDUFA9	0.336816	0.0455438	28	6	4.66232	1	0.0570129	28	4	4.45187
PRPS1	0.0028071	1.28163e-05	28	6	4.92875	1	0.0570129	28	6	4.44056
HJURP	0.213477	0.0223929	28	6	4.96081	1	0.0570129	28	6	4.2954
UBQLN1	0.156592	0.0135121	20	8	7.17441	1	0.0570129	28	4	4.14559
RETREG2	0.336816	0.0455438	20	18	5.41159	1	0.0570129	28	18	4.12651
NFU1	0.00160044	4.87141e-06	20	8	2.86588	1	0.0570129	28	6	3.89712
HDDC2	0.113883	0.00793338	24	8	5.29403	1	0.0570129	28	6	3.83435
SBF1	0.0806304	0.0045241	20	18	6.10061	1	0.0570129	28	18	3.72787
PACS2	0.336816	0.0455438	20	18	3.02369	1	0.0570129	28	18	3.71621
CCDC47	0.213477	0.0223929	28	8	1.96592	1	0.0570129	28	4	3.66803
CDK2AP1	0.0572931	0.00250066	28	6	4.39095	1	0.0570129	28	6	3.41616
EPS8L1	0.000425698	3.05598e-07	28	20	2.13791	1	0.0570129	28	20	3.06205
RAB3D	0.0968649	0.00601355	28	20	4.54859	1	0.0570129	28	16	3.05371
VSIR	0.0405826	0.00133663	28	18	1.76263	1	0.0570129	28	20	2.83528
FANCI	0.0121709	0.000162162	28	6	3.51449	1	0.0570129	28	4	2.75197
SLC43A3	0.00944304	0.000109819	28	20	1.83311	1	0.0570129	28	22	2.57228
ORMDL3	0.0405826	0.00133663	28	18	2.43846	1	0.0570129	28	18	2.43625
HYLS1	0.0121709	0.000162162	28	6	2.31466	1	0.0570129	28	4	2.40381
NUP37	0.521319	0.087827	20	8	2.67969	1	0.0570129	28	4	2.1387
MRPL15	0.113883	0.00793338	28	6	3.02996	1	0.0570129	28	2	2.02753
DVL1	0.000238308	2.0529e-08	24	18	2.3148	1	0.0570129	28	18	2.01936
PCGF6	0.336816	0.0455438	20	6	4.33866	1	0.0570129	28	4	2.00951
ARHGAP24	0.450868	0.0709607	28	20	1.3903	1	0.0570129	28	20	1.9021
KIAA0513	0.0678641	0.00337713	20	18	1.82786	1	0.0570129	28	16	1.81737
PRPF38A	0.0149302	0.000236654	24	6	2.56715	1	0.0570129	28	4	1.71876
STIL	0.0572931	0.00250066	28	6	1.95843	1	0.0570129	28	4	1.5413
CD99L2	0.0477209	0.00183621	28	18	1.53361	1	0.0570129	28	18	1.46057
ANO8	0.00160044	4.87141e-06	24	18	1.7237	1	0.0570129	28	18	1.34782
EPPK1	0.0405826	0.00133663	20	18	0.927447	1	0.0570129	28	16	1.25199
SLC26A6	0.000327371	8.46041e-08	24	18	2.00008	1	0.0570129	28	18	1.24834
LOC112442221	0.00594734	4.85009e-05	24	18	0.811322	1	0.0570129	28	20	1.17273
TMEM175	0.0149302	0.000236654	24	18	0.907803	1	0.0570129	28	20	1.14533
PPP6R2	0.00944304	0.000109819	20	18	2.07465	1	0.0570129	28	20	1.12764
LRSAM1	0.113883	0.00793338	20	18	1.22294	1	0.0570129	28	18	1.09661
PLCH2	0.0121709	0.000162162	28	20	0.899464	1	0.0570129	28	20	1.01805
CDC25C	0.00944304	0.000109819	28	6	1.29893	1	0.0570129	28	4	1.01595
AMER1	0.450868	0.0709607	24	20	0.385966	1	0.0570129	28	16	0.987055
RFC5	0.0572931	0.00250066	28	6	0.810506	1	0.0570129	28	4	0.982176
CLSPN	0.0121709	0.000162162	28	8	1.04425	1	0.0570129	28	4	0.980619
SKP2	0.213477	0.0223929	28	6	1.20707	1	0.0570129	28	2	0.812843
TXNRD3	0.0477209	0.00183621	24	18	0.797289	1	0.0570129	28	20	0.738198
STK32A	0.336816	0.0455438	28	22	0.295751	1	0.0570129	28	20	0.733908
CAMK2G	0.13347	0.0103902	24	18	0.526448	1	0.0570129	28	18	0.72421
CCDC136	0.027805	0.000689038	24	18	0.429614	1	0.0570129	28	20	0.714759
ZKSCAN5	0.0227311	0.000487585	28	20	0.551124	1	0.0570129	28	20	0.698353
NT5DC1	0.0806304	0.0045241	28	6	0.669292	1	0.0570129	28	4	0.680232
ACVR1B	0.251118	0.0285478	20	18	0.578634	1	0.0570129	28	20	0.678138
EIF2B3	0.0968649	0.00601355	28	6	1.3115	1	0.0570129	28	10	0.666423
GTF2E1	0.113883	0.00793338	20	8	1.59482	1	0.0570129	28	6	0.660054
FBXL16	0.0149302	0.000236654	28	20	0.721395	1	0.0570129	28	18	0.643622
IFT122	0.213477	0.0223929	28	20	0.437392	1	0.0570129	28	20	0.594598
JAKMIP3	0.00373593	2.02754e-05	24	18	0.525726	1	0.0570129	28	18	0.581957
ZFP2	0.0184105	0.000341514	28	22	0.367909	1	0.0570129	28	20	0.552435
VWCE	0.027805	0.000689038	24	20	0.421452	1	0.0570129	28	20	0.524478
E2F7	0.00373593	2.02754e-05	28	6	1.01948	1	0.0570129	28	4	0.507397
MOCOS	0.251118	0.0285478	28	20	0.529071	1	0.0570129	28	18	0.471769
TTC39C	0.450868	0.0709607	20	8	0.73566	1	0.0570129	28	4	0.448577
VSIG10	0.0572931	0.00250066	28	16	0.257753	1	0.0570129	28	18	0.419385
AZIN2	0.00944304	0.000109819	28	20	0.619815	1	0.0570129	28	20	0.381356
LOC112443013	0.292033	0.0361676	28	8	0.564771	1	0.0570129	28	4	0.367362
LRRC66	0.389538	0.0570129	28	20	0.509879	1	0.0570129	28	20	0.333581
LOC112441879	0.521319	0.087827	28	6	0.319481	1	0.0570129	28	4	0.262061
LOC104970622	0.450868	0.0709607	28	4	0.237749	1	0.0570129	28	4	0.259039
SCN5A	0.113883	0.00793338	28	20	0.179134	1	0.0570129	28	20	0.228583
PROCA1	0.292033	0.0361676	24	20	0.148913	1	0.0570129	24	22	0.173115
ZNF215	0.251118	0.0285478	20	4	0.196601	1	0.0570129	28	8	0.1642
LOC112441476	0.13347	0.0103902	20	6	0.21444	1	0.0570129	20	4	0.0706877
DNAH17	0.181916	0.0174524	20	18	0.111018	1	0.0570129	28	18	0.0543023
LOC112445679	0.131192	0.00916177	28	20	0.588207	1	0.0639868	28	20	0.376779
RPL10A	0.251118	0.0285478	20	6	111.121	1	0.0709607	28	10	70.6334
PDIA3	0.0806304	0.0045241	20	8	55.5508	1	0.0709607	28	4	57.2015
PLP2	0.13347	0.0103902	20	6	42.3691	1	0.0709607	28	10	27.3675
PSMG1	0.0678641	0.00337713	20	6	18.9257	1	0.0709607	28	4	12.5104
PSMD14	0.0184105	0.000341514	20	8	17.4523	1	0.0709607	28	6	12.3784
TFRC	0.181916	0.0174524	28	6	17.6146	1	0.0709607	28	4	10.8499
FCF1	0.0968649	0.00601355	20	8	9.11461	1	0.0709607	28	4	10.4351
TMX1	0.0227311	0.000487585	20	8	10.8396	1	0.0709607	28	6	9.48436
ANKRD11	0.336816	0.0455438	20	18	8.25961	1	0.0709607	28	20	7.84811
NUCB2	0.00944304	0.000109819	20	8	6.98653	1	0.0709607	28	6	7.14897
TMEM132A	0.0184105	0.000341514	20	18	6.62612	1	0.0709607	28	18	6.34126
STAT2	0.113883	0.00793338	20	18	2.20398	1	0.0709607	28	16	6.33521
TMPO	0.0184105	0.000341514	24	6	6.32332	1	0.0709607	28	4	5.63541
MIS18BP1	0.0572931	0.00250066	28	6	5.49778	1	0.0709607	28	4	5.29543
PLEKHG3	0.181916	0.0174524	20	18	4.83051	1	0.0709607	28	18	4.78237
PCOLCE2	0.450868	0.0709607	24	6	4.3927	1	0.0709607	28	4	4.52603
ALG8	0.0336797	0.000964212	24	6	3.74506	1	0.0709607	28	4	4.15161
HAUS1	0.13347	0.0103902	20	8	5.68003	1	0.0709607	28	6	3.87412
TRNAG-CCC	0.113883	0.00793338	28	18	3.49136	1	0.0709607	28	18	3.77441
MRPL53	0.0227311	0.000487585	28	4	1.73726	1	0.0709607	28	4	3.25115
WDR43	0.0184105	0.000341514	24	6	5.61926	1	0.0709607	28	4	2.95086
HOOK2	0.0121709	0.000162162	24	18	1.66693	1	0.0709607	28	20	2.6496
ZSWIM8	0.027805	0.000689038	20	18	4.09646	1	0.0709607	28	18	2.61211
CENPT	0.336816	0.0455438	28	6	2.78286	1	0.0709607	28	2	2.61079
NXT2	0.00160044	4.87141e-06	28	6	2.84356	1	0.0709607	28	4	2.17166
FAM206A	0.0806304	0.0045241	20	8	4.0113	1	0.0709607	28	4	2.14257
MOCS2	0.181916	0.0174524	20	6	2.64789	1	0.0709607	28	4	2.09482
CDK2	0.0806304	0.0045241	28	6	2.1288	1	0.0709607	28	6	2.08637
DCUN1D5	0.156592	0.0135121	28	4	1.66304	1	0.0709607	28	6	1.93671
STX3	0.00944304	0.000109819	24	20	1.14721	1	0.0709607	28	20	1.90983
PDHX	0.113883	0.00793338	20	8	2.34544	1	0.0709607	28	6	1.80192
ZCCHC9	0.336816	0.0455438	20	8	2.81787	1	0.0709607	28	4	1.64586
NICN1	0.0121709	0.000162162	28	20	1.915	1	0.0709607	28	22	1.62026
EIF2B1	0.13347	0.0103902	28	4	1.02739	1	0.0709607	28	4	1.52823
UBR7	0.000355228	1.63206e-07	28	6	1.1874	1	0.0709607	28	6	1.49031
TRIM3	0.0121709	0.000162162	24	20	1.49789	1	0.0709607	28	16	1.43156
BTC	0.181916	0.0174524	28	20	1.27618	1	0.0709607	28	18	1.3488
DTL	0.0028071	1.28163e-05	28	6	2.9087	1	0.0709607	28	4	1.34034
RBL1	0.0336797	0.000964212	28	6	1.66967	1	0.0709607	28	4	1.23839
TEFM	0.0336797	0.000964212	20	8	3.09224	1	0.0709607	28	4	1.1755
USP26	0.000355228	1.63206e-07	28	6	1.68907	1	0.0709607	28	2	1.15418
ZCWPW1	0.0477209	0.00183621	28	6	1.67345	1	0.0709607	28	2	1.1399
IKBKG	0.027805	0.000689038	20	18	1.17292	1	0.0709607	28	20	1.13785
ARRDC4	0.450868	0.0709607	28	22	0.192129	1	0.0709607	28	20	1.12907
KIF7	0.0336797	0.000964212	20	18	0.782811	1	0.0709607	28	20	1.09883
GOLGA3	0.251118	0.0285478	20	16	0.853331	1	0.0709607	28	14	1.09225
CLSTN3	0.0227311	0.000487585	28	20	0.697084	1	0.0709607	28	20	0.985322
IFNGR1	0.213477	0.0223929	20	8	2.29917	1	0.0709607	24	4	0.962044
SAP30L	0.0806304	0.0045241	28	18	0.678298	1	0.0709607	28	16	0.924916
MTBP	0.00594734	4.85009e-05	28	8	1.2085	1	0.0709607	28	4	0.877499
CRYBG2	0.0477209	0.00183621	20	18	1.22433	1	0.0709607	28	18	0.85792
LOC782688	0.156592	0.0135121	20	8	0.796456	1	0.0709607	28	6	0.844936
LOC100336564	0.0477209	0.00183621	20	18	2.29123	1	0.0709607	28	18	0.830343
MIB2	0.000907056	1.71904e-06	24	18	1.27955	1	0.0709607	28	16	0.772092
SETDB1	0.389538	0.0570129	28	20	0.552988	1	0.0709607	28	20	0.73878
PPP1R13B	0.181916	0.0174524	24	16	0.671479	1	0.0709607	28	20	0.735714
TYRO3	0.181916	0.0174524	20	16	0.608787	1	0.0709607	24	16	0.642234
ZNF829	0.156592	0.0135121	24	8	0.607805	1	0.0709607	28	4	0.626166
LOC101905509	0.00944304	0.000109819	24	20	1.10385	1	0.0709607	28	16	0.617778
NDUFAF6	0.0477209	0.00183621	28	4	1.26464	1	0.0709607	28	4	0.55974
GRHL2	0.251118	0.0285478	24	20	0.379894	1	0.0709607	28	18	0.516906
DIDO1	0.113883	0.00793338	20	16	0.389108	1	0.0709607	28	16	0.501769
SLC41A3	0.450868	0.0709607	20	18	0.734439	1	0.0709607	28	20	0.494784
HR	0.13347	0.0103902	20	16	0.299809	1	0.0709607	28	20	0.483224
CNNM3	0.251118	0.0285478	28	16	0.322437	1	0.0709607	28	16	0.419447
CCDC183	0.027805	0.000689038	24	20	0.302101	1	0.0709607	28	20	0.341911
MCAM	0.0968649	0.00601355	28	8	0.510896	1	0.0709607	28	6	0.312562
CELSR2	0.336816	0.0455438	28	20	0.304761	1	0.0709607	28	20	0.305544
KRBA1	0.0227311	0.000487585	24	20	0.36906	1	0.0709607	28	18	0.274632
LOC100848447	0.251118	0.0285478	28	20	0.173482	1	0.0709607	28	20	0.268416
TRMT11	0.00748	7.34576e-05	24	6	0.341975	1	0.0709607	28	2	0.225789
KANK1	0.450868	0.0709607	28	22	0.210232	1	0.0709607	28	20	0.216268
PNPLA7	0.0968649	0.00601355	24	20	0.167239	1	0.0709607	28	18	0.171832
LOC789258	0.0806304	0.0045241	24	8	0.293562	1	0.0709607	28	4	0.162742
SYT1	0.0572931	0.00250066	28	20	0.183024	1	0.0709607	28	16	0.138047
NRP2	0.13347	0.0103902	28	6	0.234365	1	0.0709607	28	4	0.116196
SAMSN1	0.0968649	0.00601355	24	8	0.30345	1	0.0709607	24	4	0.073786
SYNGAP1	0.00594734	4.85009e-05	28	20	0.082447	1	0.0709607	28	22	0.0489382
NOD2	0.389538	0.0570129	28	22	0.0469054	1	0.0709607	28	22	0.0442525
ATP5F1A	0.0336797	0.000964212	24	6	59.3493	1	0.087827	28	8	58.8621
PTGES3	0.0678641	0.00337713	20	8	49.5637	1	0.087827	28	6	37.5264
HSPD1	0.00055409	5.56875e-07	28	6	34.7438	1	0.087827	28	6	37.0301
HSPA1A	0.0968649	0.00601355	28	18	12.1608	1	0.087827	28	16	17.777
AK2	0.181916	0.0174524	28	6	12.7536	1	0.087827	28	6	12.9509
GSN	0.156592	0.0135121	20	18	11.564	1	0.087827	28	18	11.1364
BRIX1	0.251118	0.0285478	20	8	13.9982	1	0.087827	28	4	10.9962
MAT2A	0.450868	0.0709607	28	4	10.0263	1	0.087827	28	4	8.92058
GHITM	0.213477	0.0223929	20	6	10.9937	1	0.087827	28	6	8.83151
DLG5	0.156592	0.0135121	20	16	12.8437	1	0.087827	28	20	8.811
ELOVL5	0.0806304	0.0045241	24	6	4.63065	1	0.087827	28	6	6.51364
MRPS23	0.13347	0.0103902	28	6	4.04943	1	0.087827	28	2	5.84833
SNRPD1	0.521319	0.087827	28	6	3.21969	1	0.087827	28	4	5.44859
AURKA	0.156592	0.0135121	28	6	3.71884	1	0.087827	28	6	4.79451
ANKH	0.450868	0.0709607	28	20	3.24491	1	0.087827	28	20	4.75899
IGSF9	0.00160044	4.87141e-06	24	18	3.29101	1	0.087827	28	20	4.5119
CENPE	0.0572931	0.00250066	28	6	3.71247	1	0.087827	28	4	4.05181
EIF2S1	0.00594734	4.85009e-05	24	8	6.07637	1	0.087827	28	4	3.8427
MSH2	0.181916	0.0174524	24	8	4.43173	1	0.087827	28	6	3.3907
FAM49B	0.213477	0.0223929	20	8	6.2558	1	0.087827	28	6	3.32115
FAM131B	0.156592	0.0135121	24	18	2.78582	1	0.087827	28	20	3.22379
ENY2	0.13347	0.0103902	28	6	2.13293	1	0.087827	28	2	3.16849
RAD51C	0.0572931	0.00250066	20	8	4.00277	1	0.087827	28	6	3.13869
PTRHD1	0.251118	0.0285478	20	8	3.55402	1	0.087827	28	4	3.07507
NUP160	0.00748	7.34576e-05	28	8	4.49934	1	0.087827	28	4	3.07367
TBC1D2	0.0405826	0.00133663	20	16	2.03087	1	0.087827	28	20	3.07273
TIPRL	0.0968649	0.00601355	20	8	4.4999	1	0.087827	28	6	2.99198
GSR	0.00594734	4.85009e-05	28	6	3.69095	1	0.087827	28	6	2.80377
PAIP1	0.0678641	0.00337713	20	6	3.27063	1	0.087827	28	2	2.78715
GPSM1	0.0227311	0.000487585	20	18	4.73107	1	0.087827	28	18	2.7763
USF1	0.0405826	0.00133663	20	18	4.52189	1	0.087827	28	18	2.69375
DUSP4	0.213477	0.0223929	20	18	2.55495	1	0.087827	28	20	2.65652
PAK1IP1	0.0028071	1.28163e-05	28	6	3.45563	1	0.087827	28	6	2.5604
TTK	0.0572931	0.00250066	28	6	2.52221	1	0.087827	28	4	2.49318
ACADM	0.213477	0.0223929	20	8	1.72578	1	0.087827	28	4	2.47282
CENPI	0.0968649	0.00601355	20	8	3.35667	1	0.087827	28	4	2.34102
SEMA3B	0.000327371	8.46041e-08	28	20	2.59292	1	0.087827	28	18	2.03246
RFC4	0.027805	0.000689038	28	6	2.15303	1	0.087827	28	2	1.9943
TCHH	0.0572931	0.00250066	28	18	14.7532	1	0.087827	28	16	1.84865
PLEKHG2	0.0336797	0.000964212	24	18	1.02078	1	0.087827	28	20	1.81698
SULT1A1	0.0184105	0.000341514	28	22	0.736832	1	0.087827	28	20	1.80058
DPH3	0.113883	0.00793338	20	8	3.35584	1	0.087827	28	8	1.59143
NUP133	0.0477209	0.00183621	24	6	2.21515	1	0.087827	28	4	1.5675
ZC3H14	0.00594734	4.85009e-05	24	6	2.22664	1	0.087827	28	4	1.52476
PAFAH2	0.389538	0.0570129	28	20	0.954471	1	0.087827	28	18	1.39463
ECHDC3	0.00944304	0.000109819	28	20	0.805848	1	0.087827	28	20	1.38548
PRPS2	0.0678641	0.00337713	24	6	2.60512	1	0.087827	28	4	1.37663
METTL18	0.156592	0.0135121	20	8	2.54288	1	0.087827	28	4	1.34223
GEN1	0.292033	0.0361676	28	8	1.5071	1	0.087827	28	4	1.30096
IQCE	0.0149302	0.000236654	20	18	2.0313	1	0.087827	28	20	1.22805
C29H11orf80	0.0678641	0.00337713	28	20	1.16315	1	0.087827	28	18	1.19956
MYBL1	0.450868	0.0709607	20	8	3.36795	1	0.087827	28	4	1.0495
COA7	0.389538	0.0570129	28	8	1.42478	1	0.087827	28	6	1.01898
DIS3	0.0227311	0.000487585	20	8	1.48772	1	0.087827	28	4	1.0167
SFRS18	0.156592	0.0135121	24	18	0.857454	1	0.087827	28	20	1.00889
PTPN6	0.0336797	0.000964212	28	18	1.09146	1	0.087827	28	16	0.963108
KANK2	0.00373593	2.02754e-05	28	18	1.55051	1	0.087827	28	16	0.953664
NKPD1	0.0121709	0.000162162	28	20	0.51089	1	0.087827	28	20	0.812173
NOCT	0.521319	0.087827	28	6	1.29064	1	0.087827	28	2	0.789116
LOC618939	0.0028071	1.28163e-05	20	18	1.10097	1	0.087827	28	20	0.770655
TMEM38A	0.292033	0.0361676	28	16	0.312818	1	0.087827	28	20	0.732033
LOC112442613	0.181916	0.0174524	28	18	0.646761	1	0.087827	28	20	0.70912
TRPV3	0.027805	0.000689038	28	20	0.963414	1	0.087827	28	18	0.616428
TRAF3IP3	0.336816	0.0455438	20	18	0.635364	1	0.087827	28	16	0.576834
LOC100848177	0.336816	0.0455438	28	20	0.299951	1	0.087827	28	18	0.558809
PLEKHD1	0.0149302	0.000236654	28	18	0.567649	1	0.087827	28	20	0.548437
GJC1	0.0227311	0.000487585	28	4	1.2234	1	0.087827	28	4	0.538367
DIP2A	0.156592	0.0135121	24	18	0.609401	1	0.087827	28	16	0.529194
FBXO2	0.0184105	0.000341514	24	18	0.603861	1	0.087827	28	18	0.511767
ANGEL1	0.13347	0.0103902	20	18	0.701714	1	0.087827	28	18	0.498745
SCT	0.0149302	0.000236654	28	22	0.24273	1	0.087827	28	18	0.495208
LOC112446663	0.113883	0.00793338	20	18	0.354035	1	0.087827	28	16	0.489728
FAM160A1	0.521319	0.087827	20	16	0.400295	1	0.087827	28	16	0.466641
DFFB	0.0405826	0.00133663	28	18	0.405877	1	0.087827	28	20	0.424948
LOC101903620	0.00128839	2.92269e-06	24	18	0.49824	1	0.087827	28	20	0.413112
GPHN	0.0227311	0.000487585	28	6	0.899433	1	0.087827	28	4	0.411609
LY6D	0.251118	0.0285478	24	18	0.270387	1	0.087827	28	20	0.40659
LOC101905672	0.450868	0.0709607	24	6	0.423365	1	0.087827	28	2	0.385774
TCTN2	0.251118	0.0285478	20	6	0.447799	1	0.087827	28	2	0.382817
KIAA0391	0.181916	0.0174524	24	6	0.291564	1	0.087827	28	4	0.318713
NUDT19	0.213477	0.0223929	28	8	0.482208	1	0.087827	28	4	0.318452
RAPGEFL1	0.027805	0.000689038	28	20	0.363288	1	0.087827	28	20	0.308251
TRMT61B	0.251118	0.0285478	28	6	0.263661	1	0.087827	28	4	0.24255
EDN1	0.156592	0.0135121	28	4	0.219826	1	0.087827	20	2	0.238178
LOC100336602	0.181916	0.0174524	28	4	0.175175	1	0.087827	24	6	0.181557
KIF21B	0.389538	0.0570129	24	16	0.0707661	1	0.087827	28	18	0.12981
LOXL3	0.0678641	0.00337713	28	20	0.0496058	1	0.087827	28	18	0.0942848
LOC112449102	0.521319	0.087827	28	16	0.108612	1	0.087827	28	14	0.0871924
C2	0.251118	0.0285478	28	20	0.0708975	1	0.087827	28	22	0.0714187
JCAD	0.251118	0.0285478	20	14	0.0988344	1	0.087827	28	18	0.0671127
LOC104970387	0.521319	0.087827	28	22	0.0131071	1	0.087827	28	24	0.0268301

## Sheet: 30LNa-Phaseshift
gene_id	Con_BH.Q	Con_ADJ.P	Con_PER	Con_LAG	Con_AMP	30LNa_BH.Q	30LNa_ADJ.P	30LNa_PER	30LNa_LAG	30LNa_AMP
RIPK4	0.0184105	0.000341514	24	22	3.15746	0.275003	3.15869e-05	28	16	2.81183
CD63	0.181916	0.0174524	20	6	44.2433	0.363572	0.000689038	20	14	64.1242
LOC790218	0.113883	0.00793338	24	10	0.704085	0.39045	0.000964212	28	0	0.687125
HIST2H2BE	0.13347	0.0103902	20	8	4.02377	0.423166	0.00133663	28	2	5.67593
DCLRE1B	0.13347	0.0103902	28	10	0.604835	0.423166	0.00133663	28	4	0.746383
CCT8	0.0572931	0.00250066	28	8	10.8617	0.423484	0.00183621	28	2	13.8837
DONSON	0.251118	0.0285478	28	8	4.35294	0.423484	0.00183621	28	2	4.47587
CYB5B	0.113883	0.00793338	28	8	8.0844	0.483986	0.00337713	28	2	14.9275
TEX30	0.0806304	0.0045241	20	8	3.93379	0.483986	0.00337713	28	2	2.23928
LOC101902937	0.389538	0.0570129	20	4	4.62201	0.535891	0.0045241	20	14	6.79935
C5H12orf45	0.389538	0.0570129	20	8	1.90302	0.535891	0.0045241	28	2	1.05154
TIMM10B	0.450868	0.0709607	24	12	1.58692	0.573759	0.00601355	24	4	3.10434
UMPS	0.450868	0.0709607	24	8	2.17485	0.573759	0.00601355	28	2	2.38147
CPSF7	0.521319	0.087827	20	14	1.09058	0.573759	0.00601355	20	2	0.965535
ALDH9A1	0.0572931	0.00250066	28	24	2.88623	0.615323	0.00793338	28	16	4.37766
NCAPH	0.156592	0.0135121	28	8	1.75561	0.615323	0.00793338	28	2	2.44477
RDH11	0.0678641	0.00337713	20	10	2.91766	0.615323	0.00793338	28	0	2.13766
ULBP21	0.213477	0.0223929	28	16	2.02209	0.615323	0.00793338	24	0	0.738774
PRSS22	0.0968649	0.00601355	28	18	0.199091	0.615323	0.00793338	28	24	0.161222
NSG1	0.336816	0.0455438	20	18	0.0630285	0.615323	0.00793338	20	2	0.0707711
RPS4Y1	0.521319	0.087827	28	8	7.0588	0.709484	0.0103902	28	2	17.1531
LOC781254	0.027805	0.000689038	20	8	2.59596	0.709484	0.0103902	28	2	2.27657
PGPEP1	0.0572931	0.00250066	28	22	1.76038	0.709484	0.0103902	28	16	1.92198
MSRB3	0.521319	0.087827	28	20	0.433631	0.709484	0.0103902	28	14	1.2778
LDLRAD4	0.113883	0.00793338	24	22	0.618111	0.709484	0.0103902	28	16	0.949831
CDH26	0.113883	0.00793338	28	20	1.62256	0.709484	0.0103902	28	14	0.298772
PRPF19	0.336816	0.0455438	28	6	7.35743	0.766382	0.0135121	28	0	6.37186
NACA	0.156592	0.0135121	24	8	4.50542	0.766382	0.0135121	28	2	5.71682
MPHOSPH6	0.113883	0.00793338	24	8	4.64512	0.766382	0.0135121	28	2	4.83102
45353	0.251118	0.0285478	28	20	1.41389	0.766382	0.0135121	20	14	0.982932
XRCC2	0.213477	0.0223929	28	10	0.496104	0.766382	0.0135121	28	4	0.427821
LOC112445758	0.521319	0.087827	20	14	0.432796	0.766382	0.0135121	28	0	0.381894
LDHB	0.292033	0.0361676	24	8	29.6756	0.829168	0.0174524	28	2	30.5825
LLPH	0.13347	0.0103902	24	8	7.78084	0.829168	0.0174524	28	2	10.7862
ALDH3A2	0.13347	0.0103902	20	0	2.78095	0.829168	0.0174524	28	22	2.11141
CUL1	0.113883	0.00793338	20	8	3.6883	0.829168	0.0174524	28	2	1.86115
TFCP2L1	0.450868	0.0709607	28	22	0.549324	0.829168	0.0174524	28	16	0.827117
ACVR2B	0.156592	0.0135121	28	22	0.269431	0.829168	0.0174524	28	16	0.539391
ASAP1	0.0968649	0.00601355	28	16	0.479262	0.829168	0.0174524	28	26	0.520453
LOC100138449	0.450868	0.0709607	28	8	0.599791	0.829168	0.0174524	28	2	0.477443
LOC784007	0.336816	0.0455438	20	0	0.0443313	0.829168	0.0174524	28	16	0.234137
STMN1	0.156592	0.0135121	24	8	47.7063	0.892257	0.0223929	28	2	62.4307
CALM2	0.389538	0.0570129	20	8	75.7616	0.892257	0.0223929	28	2	36.1063
PA2G4	0.181916	0.0174524	28	8	9.26046	0.892257	0.0223929	28	2	17.0084
ACKR3	0.113883	0.00793338	24	8	6.71119	0.892257	0.0223929	28	2	5.70826
MRPL30	0.336816	0.0455438	20	12	2.94033	0.892257	0.0223929	28	2	5.47524
VBP1	0.0227311	0.000487585	24	8	5.25732	0.892257	0.0223929	28	2	4.59008
RMI2	0.0678641	0.00337713	28	8	1.56781	0.892257	0.0223929	28	2	1.4548
COL5A3	0.292033	0.0361676	20	0	0.142014	0.892257	0.0223929	28	18	0.238519
DUSP22	0.13347	0.0103902	20	0	0.105261	0.892257	0.0223929	28	18	0.193575
NLRP5	0.181916	0.0174524	20	0	0.0671492	0.892257	0.0223929	24	16	0.0653905
LOC112446707	0.113883	0.00793338	24	20	0.0412436	0.973727	0.0254703	28	14	0.0242213
BTF3	0.156592	0.0135121	20	8	32.1816	0.973727	0.0285478	28	2	32.8439
NSA2	0.336816	0.0455438	24	8	6.71533	0.973727	0.0285478	28	2	8.5797
PPID	0.0678641	0.00337713	24	8	2.57994	0.973727	0.0285478	28	2	3.06637
CDC123	0.336816	0.0455438	20	8	1.62646	0.973727	0.0285478	28	2	2.93472
SNHG4	0.251118	0.0285478	28	10	2.61037	0.973727	0.0285478	20	2	2.91449
PTCD3	0.027805	0.000689038	20	8	5.39829	0.973727	0.0285478	28	2	2.3739
LEO1	0.251118	0.0285478	20	8	0.656794	0.973727	0.0285478	28	0	1.42668
ZNF189	0.251118	0.0285478	20	8	0.72328	0.973727	0.0285478	28	2	0.527208
TRAIP	0.0806304	0.0045241	28	8	0.331232	0.973727	0.0285478	28	2	0.459065
CYP26B1	0.213477	0.0223929	24	12	0.745285	0.973727	0.0285478	28	6	0.328311
GALNT5	0.113883	0.00793338	28	22	0.386778	0.973727	0.0285478	28	14	0.304111
WNT9A	0.181916	0.0174524	20	0	0.211802	0.973727	0.0285478	28	16	0.210023
FAM167A	0.213477	0.0223929	28	26	0.0880789	0.973727	0.0285478	28	20	0.183442
LOC112442248	0.435904	0.0639868	28	2	0.0122517	0.973727	0.0285478	24	12	0.0319069
MBD2	0.00478267	3.15869e-05	24	8	19.6515	1	0.0361676	28	2	7.63077
RFLNB	0.181916	0.0174524	28	6	3.39186	1	0.0361676	28	16	3.97838
NUP88	0.0678641	0.00337713	24	8	2.54891	1	0.0361676	28	2	3.52974
SMARCE1	0.336816	0.0455438	28	6	2.32095	1	0.0361676	28	0	2.67856
PRPF3	0.251118	0.0285478	28	16	1.70268	1	0.0361676	20	2	2.56462
PRIM2	0.027805	0.000689038	28	8	1.65651	1	0.0361676	28	2	1.45975
EGR1	0.027805	0.000689038	28	16	0.751663	1	0.0361676	28	22	0.615896
NAT1	0.292033	0.0361676	20	4	0.565132	1	0.0361676	24	12	0.571052
RUSC2	0.521319	0.087827	20	0	0.265244	1	0.0361676	28	16	0.217243
SLC12A5	0.181916	0.0174524	20	0	0.0964613	1	0.0361676	28	18	0.180901
SRSF7	0.521319	0.087827	28	8	14.3491	1	0.0455438	28	2	16.1069
RPL7L1	0.181916	0.0174524	20	8	7.27185	1	0.0455438	28	2	9.78827
GMNN	0.521319	0.087827	24	8	11.4407	1	0.0455438	28	2	7.44565
SCG5	0.389538	0.0570129	20	10	4.44336	1	0.0455438	28	4	4.05817
KRR1	0.113883	0.00793338	20	8	5.22677	1	0.0455438	28	2	3.48978
AGR2	0.521319	0.087827	28	20	19.9286	1	0.0455438	28	6	3.30071
ANAPC16	0.181916	0.0174524	20	8	1.75977	1	0.0455438	28	2	2.60325
AMPD3	0.0477209	0.00183621	28	20	3.88146	1	0.0455438	28	6	1.82617
ACTL6A	0.0405826	0.00133663	20	8	3.16774	1	0.0455438	28	2	1.72328
LOC101906230	0.251118	0.0285478	28	22	0.687989	1	0.0455438	28	16	1.35505
CABLES2	0.389538	0.0570129	20	16	2.06626	1	0.0455438	28	22	1.04712
POLR1E	0.00748	7.34576e-05	24	8	2.79591	1	0.0455438	28	2	0.860224
LOC511229	0.292033	0.0361676	24	8	1.06359	1	0.0455438	28	2	0.716116
HAUS8	0.292033	0.0361676	28	8	0.281679	1	0.0455438	28	2	0.504459
TAF4	0.450868	0.0709607	20	14	0.388785	1	0.0455438	28	2	0.502772
LOC112445399	0.213477	0.0223929	24	14	0.469228	1	0.0455438	28	26	0.437608
CCDC14	0.336816	0.0455438	20	8	0.603898	1	0.0455438	28	2	0.415386
LOC788745	0.450868	0.0709607	20	6	0.636699	1	0.0455438	20	18	0.38689
RPL5	0.450868	0.0709607	20	8	71.5623	1	0.0570129	28	2	74.8175
BPGM	0.156592	0.0135121	28	2	7.21426	1	0.0570129	20	12	12.3193
LAMB1	0.213477	0.0223929	28	0	4.08297	1	0.0570129	28	20	9.07134
TSPAN7	0.450868	0.0709607	28	26	4.73267	1	0.0570129	28	4	5.02814
SF3A3	0.450868	0.0709607	28	8	2.89699	1	0.0570129	28	2	4.91116
OAT	0.156592	0.0135121	28	0	5.38231	1	0.0570129	28	12	4.89035
RBBP8	0.0227311	0.000487585	20	8	7.49705	1	0.0570129	28	2	4.77984
HK2	0.181916	0.0174524	28	8	2.15938	1	0.0570129	28	16	2.67582
ETS2	0.0572931	0.00250066	28	18	1.78791	1	0.0570129	28	6	1.81963
MTHFD2	0.0336797	0.000964212	20	8	4.83772	1	0.0570129	28	2	1.21063
TTC4	0.292033	0.0361676	24	10	1.59747	1	0.0570129	28	2	1.19924
CNOT2	0.0806304	0.0045241	20	8	3.01179	1	0.0570129	28	2	1.03383
NR4A2	0.336816	0.0455438	28	20	1.72196	1	0.0570129	28	4	0.811519
LIPG	0.000650337	9.89745e-07	28	16	3.14259	1	0.0570129	20	0	0.724762
ADSSL1	0.251118	0.0285478	28	22	0.194279	1	0.0570129	28	16	0.240052
AOAH	0.181916	0.0174524	28	26	0.0507257	1	0.0570129	28	18	0.107757
TRPM6	0.521319	0.087827	28	6	0.0138338	1	0.0570129	28	24	0.0242619
GJB2	0.113883	0.00793338	24	22	29.3381	1	0.0709607	28	16	54.5728
-	0.292033	0.0361676	20	6	91.8413	1	0.0709607	28	12	35.7692
RBBP4	0.251118	0.0285478	20	8	23.836	1	0.0709607	28	2	13.9154
UTP11	0.389538	0.0570129	20	10	1.90757	1	0.0709607	28	2	3.48991
HMGB3	0.0572931	0.00250066	28	14	3.36568	1	0.0709607	28	2	2.75695
LOC104976281	0.113883	0.00793338	28	22	0.817571	1	0.0709607	28	16	2.36248
ZSCAN25	0.450868	0.0709607	20	0	0.661979	1	0.0709607	28	18	1.19029
ABHD5	0.0806304	0.0045241	28	2	0.803084	1	0.0709607	24	12	0.964668
CXXC5	0.521319	0.087827	24	0	0.446448	1	0.0709607	28	18	0.952515
LOC112447433	0.181916	0.0174524	20	18	0.493436	1	0.0709607	28	24	0.410812
TMEM30B	0.251118	0.0285478	28	26	1.03529	1	0.0709607	24	2	0.396659
SOX2	0.521319	0.087827	20	18	0.447175	1	0.0709607	24	0	0.390485
LOC104975431	0.579245	0.0979685	28	20	0.340916	1	0.0709607	28	2	0.244664
LOC783163	0.0806304	0.0045241	28	20	0.18951	1	0.0709607	28	14	0.157979
LOC615206	0.181916	0.0174524	28	10	0.714792	1	0.0793939	28	4	0.731522
CHMP1B	0.027805	0.000689038	28	24	7.17228	1	0.087827	28	16	9.72361
HIBADH	0.336816	0.0455438	20	8	10.6797	1	0.087827	28	2	6.79921
PBDC1	0.0968649	0.00601355	20	8	5.21223	1	0.087827	28	2	4.24353
MCM4	0.292033	0.0361676	28	8	3.95833	1	0.087827	28	2	3.3001
UBE2E1	0.292033	0.0361676	24	8	3.43215	1	0.087827	28	2	3.19034
MAGED2	0.0477209	0.00183621	28	24	3.58381	1	0.087827	28	18	2.92552
BZW2	0.336816	0.0455438	20	10	1.86012	1	0.087827	28	2	2.7839
CDC26	0.389538	0.0570129	20	8	2.59045	1	0.087827	28	2	2.7719
COL4A5	0.0572931	0.00250066	28	24	1.15663	1	0.087827	28	18	1.89082
KMT5A	0.521319	0.087827	20	14	2.15549	1	0.087827	28	2	1.68024
NUFIP1	0.389538	0.0570129	24	10	1.10748	1	0.087827	20	0	1.51341
GINS3	0.521319	0.087827	28	8	0.602967	1	0.087827	28	2	0.534879
CEP128	0.0572931	0.00250066	28	8	0.379619	1	0.087827	28	2	0.439145
IGFALS	0.181916	0.0174524	20	0	0.157566	1	0.087827	28	18	0.201393
LOC781741	0.521319	0.087827	20	16	0.198498	1	0.087827	20	0	0.138671
NR4A1	0.13347	0.0103902	24	14	0.105532	1	0.087827	28	4	0.123749
LOC101901983	0.336816	0.0455438	28	22	0.0478549	1	0.087827	20	10	0.0764258
PTPRU	0.292033	0.0361676	20	0	0.0842014	1	0.087827	28	16	0.0629059

## Sheet: 30LNa-Gain
gene_id	Con_BH.Q	Con_ADJ.P	Con_PER	Con_LAG	Con_AMP	30LNa_BH.Q	30LNa_ADJ.P	30LNa_PER	30LNa_LAG	30LNa_AMP
TMEM63A	0.89193	0.195392	24	18	0.885854	0.101783	2.92269e-06	28	20	2.10612
RYK	1	0.891934	24	4	1.05005	0.275003	3.15869e-05	28	2	2.37902
CDRT4	1	0.337697	24	20	0.0587812	0.275003	3.15869e-05	28	16	0.0932369
LOC112449596	1	0.235617	24	18	0.242272	0.363572	7.34576e-05	28	20	0.577756
LOC786906	1	1	28	6	0.153043	0.363572	0.000109819	28	2	0.218888
FAM192A	1	1	20	16	0.166474	0.363572	0.000162162	24	0	0.551645
TRIB1	1	0.337697	24	14	0.786411	0.363572	0.000236654	28	12	2.1919
SPRED2	1	0.401456	28	20	1.22329	0.363572	0.000236654	28	26	0.89428
STK36	1	0.235617	24	0	0.0869255	0.363572	0.000236654	28	20	0.778362
BAG5	1	1	20	16	0.25007	0.363572	0.000236654	24	0	0.405921
PLEKHH1	0.784423	0.161232	24	18	0.0629228	0.363572	0.000236654	28	18	0.32735
XBP1	1	0.235617	20	8	3.5948	0.363572	0.000341514	24	12	5.99763
MED30	1	1	20	8	0.543088	0.363572	0.000341514	28	2	1.53922
KCTD21	1	0.235617	20	6	0.378253	0.363572	0.000341514	28	16	0.334309
ABCG4	1	0.235617	28	18	0.146654	0.363572	0.000341514	28	24	0.196694
DIRC2	1	0.401456	28	26	0.937529	0.363572	0.000487585	28	16	2.80861
LOC112448593	1	1	20	6	1.83891	0.363572	0.000487585	20	16	2.63591
HABP4	1	1	28	4	1.20198	0.363572	0.000487585	28	16	1.78224
LOC112448853	1	1	28	20	0.235699	0.363572	0.000487585	20	12	0.332489
COL7A1	0.784423	0.161232	20	18	5.06939	0.363572	0.000689038	28	18	11.8694
LOC112441942	1	1	20	8	3.63614	0.363572	0.000689038	24	0	1.93183
TPCN1	0.784423	0.161232	24	18	0.589757	0.363572	0.000689038	28	16	1.47919
LOC780963	1	1	20	10	0.559614	0.363572	0.000689038	20	4	0.765489
ZNF226	1	0.282747	20	14	0.164993	0.363572	0.000689038	28	22	0.437169
LOC101904477	1	1	28	6	0.139326	0.363572	0.000689038	28	6	0.26268
PMP22	1	1	20	2	0.188339	0.363572	0.000689038	28	6	0.211477
FICD	1	1	20	6	0.132331	0.363572	0.000689038	28	14	0.202478
ISLR2	1	0.310222	28	2	0.00654474	0.363572	0.000689038	28	20	0.108544
LOC112448306	1	1	20	10	0.690211	0.39045	0.000826625	20	4	0.848861
LOC101906131	1	0.656557	28	8	0.653174	0.39045	0.000964212	28	4	1.34183
MAB21L3	0.89193	0.195392	28	20	0.405577	0.39045	0.000964212	28	20	0.380072
IVL	0.598082	0.10811	28	22	0.251835	0.39045	0.000964212	28	20	0.286777
LOC100848171	1	1	20	16	0.166674	0.39045	0.000964212	20	2	0.217615
TBC1D16	1	0.766857	24	18	0.0197517	0.39045	0.000964212	28	18	0.2048
PILRA	1	1	20	8	0.0136227	0.423166	0.00115042	28	0	0.0413976
MAD2L1	1	0.235617	24	6	3.1346	0.423166	0.00133663	28	6	4.30985
POGK	0.598082	0.10811	20	0	0.921319	0.423166	0.00133663	28	20	1.55705
XRCC6	1	1	28	0	0.683682	0.423166	0.00133663	20	2	1.0038
DRD3	1	1	20	2	1.20267	0.423166	0.00133663	28	10	0.999424
BCL6	0.686795	0.13237	28	22	0.421019	0.423166	0.00133663	20	2	0.232518
ISYNA1	1	0.337697	20	18	0.12951	0.423166	0.00133663	24	20	0.203239
HRH2	1	0.235617	20	16	0.0576267	0.423166	0.00133663	28	20	0.133411
LOC104975788	1	1	28	20	0.0561271	0.423166	0.00133663	28	16	0.109613
RPS3	1	0.337697	20	4	52.0369	0.423484	0.00183621	20	14	52.4528
LOC112445038	1	1	20	12	18.6853	0.423484	0.00183621	20	4	18.3156
GDE1	1	0.337697	24	6	1.55004	0.423484	0.00183621	28	2	3.17297
ADCY7	0.598082	0.10811	20	18	0.543421	0.423484	0.00183621	28	20	0.996279
IL23A	1	1	20	6	0.141357	0.423484	0.00183621	28	16	0.783917
LOC112442656	1	1	28	18	0.357284	0.423484	0.00183621	28	0	0.769984
EXOG	1	1	20	6	0.298221	0.423484	0.00183621	28	14	0.261718
DDX25	1	1	24	10	0.037211	0.423484	0.00183621	28	4	0.101999
LOC112449111	1	1	20	18	0.0684212	0.423484	0.00183621	28	10	0.0530645
BCHE	1	0.369576	20	2	0.0280462	0.423484	0.00183621	24	4	0.0519298
PPP1R14C	1	0.235617	20	0	0.0176888	0.478492	0.00216844	28	4	0.0692336
LOC787611	1	0.235617	20	8	0.0325764	0.478492	0.00216844	24	14	0.0441784
DNAJC8	1	0.766857	24	8	10.7277	0.478492	0.00250066	28	2	16.569
GPNMB	1	0.656557	28	22	0.265148	0.478492	0.00250066	28	20	2.53258
COG4	1	0.475086	28	20	0.764745	0.478492	0.00250066	28	18	2.05102
FAM122A	1	0.891934	24	6	0.454255	0.478492	0.00250066	28	2	1.12225
TP53BP2	1	1	20	12	0.953984	0.478492	0.00250066	20	2	0.902627
EXO5	0.89193	0.195392	28	4	0.278567	0.478492	0.00250066	28	6	0.338798
SLC38A8	1	1	28	24	0.0224501	0.478492	0.00250066	28	24	0.0301483
KCNJ15	1	1	28	24	0.0144257	0.478492	0.00250066	24	2	0.0233653
LOC107132991	1	1	28	14	0.084235	0.483986	0.00293889	28	8	0.129963
HMGB2	0.598082	0.10811	28	6	18.4713	0.483986	0.00337713	28	2	19.3943
HIST1H2BJ	1	0.891934	24	10	1.01318	0.483986	0.00337713	28	6	3.51176
LOC100299281	0.89193	0.195392	20	8	1.59339	0.483986	0.00337713	28	6	3.36206
AP3S2	1	1	28	6	0.808549	0.483986	0.00337713	28	0	1.61841
MGST2	1	0.401456	28	22	1.0144	0.483986	0.00337713	28	0	1.40523
TBC1D13	1	0.401456	20	18	0.897411	0.483986	0.00337713	28	22	1.21832
GOSR2	1	0.282747	0	0	0	0.483986	0.00337713	24	16	1.11622
NARF	1	1	28	14	0.481799	0.483986	0.00337713	20	14	1.10222
MYZAP	0.784423	0.161232	28	2	0.261647	0.483986	0.00337713	20	4	0.850101
LOC112447846	1	1	28	20	0.122272	0.483986	0.00337713	28	16	0.18314
LOC112443859	0.686795	0.13237	20	14	0.0872504	0.483986	0.00337713	20	4	0.129951
MELTF	1	0.235617	28	20	0.117001	0.483986	0.00337713	28	16	0.122235
LOC522845	1	1	20	8	0.127253	0.483986	0.00337713	20	4	0.111065
MAP2K6	1	0.337697	20	12	0.119412	0.483986	0.00337713	20	6	0.0520851
LOC101907118	1	1	20	8	0.0107017	0.483986	0.00337713	20	16	0.0148494
LOC104969653	1	1	24	22	0.0385643	0.535891	0.00395062	24	6	0.0741797
HNRNPL	1	0.235617	28	2	5.12693	0.535891	0.0045241	28	0	14.8197
DDX42	1	1	20	16	1.20722	0.535891	0.0045241	28	20	2.22691
45354	1	0.475086	24	6	0.546743	0.535891	0.0045241	28	6	1.95164
LOC112441545	0.89193	0.195392	24	2	0.407097	0.535891	0.0045241	20	6	1.93613
SMAP1	1	0.766857	20	8	0.984915	0.535891	0.0045241	20	12	1.36305
45359	1	1	24	22	0.264428	0.535891	0.0045241	28	16	1.02745
ZNF333	1	1	28	20	0.188466	0.535891	0.0045241	28	16	0.974616
TUBD1	0.598082	0.10811	20	6	0.691186	0.535891	0.0045241	28	6	0.812469
PROSER2	0.598082	0.10811	28	6	0.87776	0.535891	0.0045241	28	10	0.770815
UIMC1	1	1	20	8	0.193935	0.535891	0.0045241	28	2	0.472106
LOC101904520	1	0.55972	24	8	0.316787	0.535891	0.0045241	28	6	0.427208
LOC112442371	1	1	24	18	0.187959	0.535891	0.0045241	24	14	0.260577
LOC508826	0.864141	0.178312	28	2	0.0769852	0.535891	0.0045241	24	0	0.0967193
TLR2	1	0.891934	20	8	0.085445	0.535891	0.0045241	20	14	0.0254392
PSAP	0.686795	0.13237	28	22	14.3149	0.573759	0.00601355	28	16	55.1908
TCAM1	1	0.891934	24	8	13.8571	0.573759	0.00601355	28	2	10.1399
CLNS1A	0.686795	0.13237	24	8	6.73909	0.573759	0.00601355	28	4	6.47193
FAM162A	0.598082	0.10811	28	2	2.54655	0.573759	0.00601355	28	4	4.69258
TBRG1	1	1	20	18	2.85492	0.573759	0.00601355	28	0	4.61638
SRRM1	1	1	28	6	1.67292	0.573759	0.00601355	20	2	3.61378
KIF1BP	0.598082	0.10811	20	8	2.90332	0.573759	0.00601355	28	2	2.73593
GOT1	0.89193	0.195392	28	8	1.61899	0.573759	0.00601355	28	2	2.69737
IRGQ	1	0.401456	20	18	0.969556	0.573759	0.00601355	28	16	2.32932
LOC786726	1	0.475086	20	6	2.06575	0.573759	0.00601355	28	2	2.08496
NR1H3	1	1	20	16	0.677348	0.573759	0.00601355	28	18	2.06457
PI4K2A	1	0.337697	20	18	1.24043	0.573759	0.00601355	28	16	2.00541
SRD5A1	1	1	20	6	1.12799	0.573759	0.00601355	20	12	1.98177
KIAA0319L	1	0.475086	28	20	1.01335	0.573759	0.00601355	28	16	1.65107
TCIRG1	1	0.337697	20	18	1.27993	0.573759	0.00601355	28	18	1.50498
LOC789384	0.784423	0.161232	28	16	0.189365	0.573759	0.00601355	28	16	0.40765
CCDC173	1	0.282747	20	6	0.350615	0.573759	0.00601355	28	6	0.393659
HS3ST1	0.686795	0.13237	28	18	0.191023	0.573759	0.00601355	28	20	0.392551
LOC514257	1	0.282747	28	16	0.123808	0.573759	0.00601355	28	16	0.364652
LOC104974516	1	1	20	2	0.16021	0.573759	0.00601355	24	8	0.297839
LOC112445986	1	1	20	16	0.0234012	0.573759	0.00601355	28	14	0.0511702
FCER2	1	0.766857	20	16	0.0625253	0.573759	0.00601355	28	24	0.0476123
LOC614269	0.686795	0.13237	28	8	0.0392451	0.573759	0.00601355	28	6	0.0333133
RPA3	0.89193	0.195392	28	6	9.72162	0.615323	0.00793338	28	6	12.6554
SERP1	1	0.656557	28	8	1.51385	0.615323	0.00793338	28	12	11.6502
GGCT	1	0.337697	28	6	2.9707	0.615323	0.00793338	28	6	4.69252
SMARCAL1	1	0.475086	20	18	3.28368	0.615323	0.00793338	28	22	2.80809
PTPRA	1	0.401456	28	24	1.45316	0.615323	0.00793338	28	24	1.99204
RRP15	0.598082	0.10811	28	8	1.23012	0.615323	0.00793338	28	2	1.97573
NCAPD2	0.598082	0.10811	28	6	2.1978	0.615323	0.00793338	28	2	1.68394
ST14	0.686795	0.13237	20	18	1.1746	0.615323	0.00793338	28	20	1.55944
SMYD2	1	0.766857	28	2	0.54725	0.615323	0.00793338	28	6	1.09947
EBPL	1	1	24	6	0.387278	0.615323	0.00793338	28	2	0.824937
TMEM164	0.89193	0.195392	20	0	0.239618	0.615323	0.00793338	28	18	0.675466
CWC27	1	1	20	16	0.314027	0.615323	0.00793338	28	2	0.518603
CC2D2A	1	0.337697	28	18	0.417508	0.615323	0.00793338	28	22	0.40921
DOK5	1	1	28	0	0.120667	0.615323	0.00793338	28	18	0.398782
ARMH4	1	0.891934	20	10	0.0937427	0.615323	0.00793338	28	22	0.379614
GTF2IRD1	1	0.475086	24	0	0.0619674	0.615323	0.00793338	28	20	0.328142
CCDC163	1	1	20	18	0.092112	0.615323	0.00793338	28	2	0.170641
SOX9	1	1	24	6	0.0961179	0.615323	0.00793338	20	12	0.0995349
WDR97	1	0.235617	28	20	0.027701	0.615323	0.00793338	28	20	0.0725874
FMNL1	1	1	20	10	0.0197881	0.615323	0.00793338	28	18	0.0552258
LOC615271	1	1	28	10	0.0448705	0.709019	0.00916177	20	0	0.052736
DDOST	0.784423	0.161232	28	6	16.0586	0.709484	0.0103902	28	6	22.5623
PTTG1	0.686795	0.13237	28	8	8.00462	0.709484	0.0103902	28	4	19.8804
FKBP9	1	1	28	6	5.64319	0.709484	0.0103902	28	4	9.42876
UBE2V1	0.598082	0.10811	28	6	3.67864	0.709484	0.0103902	28	2	5.2714
ZMAT2	1	0.337697	28	6	3.04909	0.709484	0.0103902	28	2	4.19399
IMMT	1	0.282747	20	18	2.4782	0.709484	0.0103902	28	2	3.39444
SLC26A11	0.89193	0.195392	28	22	0.659585	0.709484	0.0103902	28	18	1.70073
CRLF3	0.784423	0.161232	20	8	1.80753	0.709484	0.0103902	28	6	1.46063
DNAJA4	1	0.235617	28	20	2.22322	0.709484	0.0103902	28	14	1.4336
LRR1	0.598082	0.10811	28	6	0.859468	0.709484	0.0103902	28	6	0.983243
TRIB3	0.686795	0.13237	24	20	0.482929	0.709484	0.0103902	28	18	0.848048
POLG2	1	1	20	8	0.264333	0.709484	0.0103902	28	4	0.704173
LOC512953	1	0.401456	20	6	1.25533	0.709484	0.0103902	28	10	0.699288
GPATCH1	1	0.766857	20	18	0.496989	0.709484	0.0103902	20	2	0.665875
EFHC1	1	1	28	20	0.577176	0.709484	0.0103902	24	14	0.554147
ZNF623	1	1	20	12	0.221186	0.709484	0.0103902	28	16	0.451744
GPR68	1	0.766857	20	0	0.196867	0.709484	0.0103902	28	16	0.41532
LOC112446732	1	0.282747	28	26	0.117156	0.709484	0.0103902	28	22	0.401835
LOC104975826	1	1	28	14	0.0758974	0.709484	0.0103902	28	14	0.259609
LOC787465	1	0.656557	28	6	0.335116	0.709484	0.0103902	28	8	0.22044
LOC107131311	1	1	28	20	0.0600769	0.709484	0.0103902	28	14	0.17415
CAMK2A	0.784423	0.161232	28	24	0.0404074	0.709484	0.0103902	28	20	0.104398
SORBS1	1	0.656557	24	8	0.0205778	0.709484	0.0103902	24	22	0.0444283
LOC783920	1	1	28	20	0.0039264	0.709484	0.0103902	28	16	0.0188327
LOC112449565	1	1	24	18	0.0327567	0.709484	0.0103902	20	4	0.0149834
LOC112444800	1	0.96254	20	12	0.837958	0.766382	0.0119511	24	6	1.07636
SLC12A8	1	1	24	0	0.0125412	0.766382	0.0119511	24	16	0.0501169
HKDC1	1	1	0	0	0	0.766382	0.0119511	28	26	0.0224017
LOC104971979	1	1	24	18	0.013616	0.766382	0.0119511	20	0	0.0214616
PMEPA1	1	0.282747	28	6	22.7181	0.766382	0.0135121	28	16	30.5837
COL17A1	1	0.401456	28	20	7.95175	0.766382	0.0135121	28	18	18.4132
CKS1B	0.686795	0.13237	28	8	10.1148	0.766382	0.0135121	28	2	12.8527
EIF3L	1	1	28	0	7.56863	0.766382	0.0135121	28	2	9.8039
LEF1	1	1	28	6	2.00251	0.766382	0.0135121	28	18	9.70408
XG	1	1	28	24	2.47457	0.766382	0.0135121	28	16	6.8828
CCDC115	0.686795	0.13237	28	6	3.64318	0.766382	0.0135121	28	4	6.64468
LURAP1L	1	1	20	18	5.1088	0.766382	0.0135121	28	16	5.61984
OXA1L	1	1	20	10	2.96969	0.766382	0.0135121	24	2	5.00184
AURKB	1	0.235617	28	6	2.99816	0.766382	0.0135121	28	2	3.23831
NUP93	1	0.891934	20	18	3.5371	0.766382	0.0135121	28	0	3.1871
KIF18B	1	0.235617	28	6	2.19716	0.766382	0.0135121	28	2	2.23396
LOC112443328	1	0.656557	28	10	1.58944	0.766382	0.0135121	20	6	2.15276
PEF1	1	1	20	18	2.38555	0.766382	0.0135121	28	18	1.98918
PRPF4	0.784423	0.161232	24	6	1.14278	0.766382	0.0135121	28	0	1.81519
TRNAE-UUC	1	1	20	0	0.392685	0.766382	0.0135121	28	4	1.6232
STRA6	0.89193	0.195392	20	18	0.350372	0.766382	0.0135121	28	20	1.60002
SNF8	0.686795	0.13237	28	8	0.760195	0.766382	0.0135121	28	8	1.36534
LOC782525	0.598082	0.10811	28	20	1.21502	0.766382	0.0135121	28	22	1.09413
HAPLN4	1	0.891934	28	18	0.59959	0.766382	0.0135121	28	22	1.00702
TADA2A	1	0.55972	20	8	0.698863	0.766382	0.0135121	28	0	0.949408
HIP1	1	1	20	16	0.503744	0.766382	0.0135121	28	18	0.649802
GFRA3	0.598082	0.10811	28	8	0.886166	0.766382	0.0135121	28	6	0.516306
ERCC5	1	0.235617	28	18	0.303717	0.766382	0.0135121	28	20	0.492427
LOC112445968	1	1	28	6	0.52083	0.766382	0.0135121	24	12	0.413212
LOC112448430	1	1	28	0	0.267452	0.766382	0.0135121	28	26	0.410892
PHYKPL	1	0.475086	20	0	0.207993	0.766382	0.0135121	28	20	0.395079
ZBTB2	1	0.766857	28	4	0.0995676	0.766382	0.0135121	28	6	0.32844
ZNF394	1	1	20	6	0.242884	0.766382	0.0135121	28	14	0.270437
FAAH	1	1	28	20	0.0468113	0.766382	0.0135121	28	20	0.204158
LOC101906152	1	0.310222	28	22	0.116817	0.766382	0.0135121	28	16	0.18673
CREB3L4	1	1	24	0	0.0803615	0.766382	0.0135121	28	20	0.182309
STYK1	1	1	20	14	0.0893796	0.766382	0.0135121	28	18	0.145684
LOC783253	1	1	20	10	0.0473333	0.766382	0.0135121	20	6	0.0709446
INHBE	1	0.438271	28	22	0.0581107	0.766382	0.0135121	28	24	0.0535743
LOC534578	1	1	20	12	0.0189459	0.766382	0.0135121	28	4	0.0375534
LOC112444345	1	1	20	2	0.015317	0.829168	0.0154823	20	6	0.049319
THAP10	1	1	20	6	0.0537236	0.829168	0.0154823	28	2	0.0450022
LAMC2	1	1	20	2	41.9916	0.829168	0.0174524	28	18	72.1426
YWHAQ	1	0.235617	20	6	38.384	0.829168	0.0174524	28	10	27.9654
ITGB3	1	0.475086	20	0	6.14717	0.829168	0.0174524	28	16	20.8836
HNRNPDL	0.686795	0.13237	20	2	8.36238	0.829168	0.0174524	28	2	8.6519
MFSD12	1	0.55972	24	18	2.26179	0.829168	0.0174524	28	16	5.33915
ATXN7L3B	1	1	24	6	3.79172	0.829168	0.0174524	24	12	3.69689
LYAR	0.598082	0.10811	28	8	2.6805	0.829168	0.0174524	28	2	3.06136
MIR2346	1	1	20	14	2.12398	0.829168	0.0174524	28	22	2.85297
NELFCD	1	0.766857	28	24	1.51204	0.829168	0.0174524	28	26	2.49659
SLBP	1	0.337697	28	6	3.2718	0.829168	0.0174524	28	2	2.48047
LOC107133024	0.598082	0.10811	24	0	0.318664	0.829168	0.0174524	28	16	2.38303
FAM198B	0.686795	0.13237	28	22	0.987218	0.829168	0.0174524	28	20	2.22001
KDELC1	1	0.337697	24	8	0.954901	0.829168	0.0174524	28	4	1.96734
LOC112441944	1	1	20	2	1.00145	0.829168	0.0174524	28	4	1.47868
EPHX1	1	0.337697	20	18	0.761914	0.829168	0.0174524	28	18	1.46107
PIP5K1A	1	0.235617	28	2	0.703874	0.829168	0.0174524	24	0	1.26285
C23H6orf89	1	0.282747	28	24	0.627817	0.829168	0.0174524	28	20	1.21685
CBR3	1	0.235617	24	18	0.733457	0.829168	0.0174524	28	16	1.21298
TTC22	1	0.55972	20	18	2.06519	0.829168	0.0174524	28	18	1.16545
SNX29	1	0.337697	20	18	0.975607	0.829168	0.0174524	28	16	1.16057
NKAPD1	1	1	20	8	1.03724	0.829168	0.0174524	28	2	1.09546
TYSND1	0.784423	0.161232	24	20	0.542356	0.829168	0.0174524	28	18	1.07718
SLC25A15	1	1	20	8	0.360621	0.829168	0.0174524	28	6	1.04182
TRIP4	1	0.235617	20	8	1.32049	0.829168	0.0174524	28	2	1.02129
LOC100335190	0.598082	0.10811	28	8	1.08595	0.829168	0.0174524	28	2	0.561312
LOC781339	1	1	20	14	0.670257	0.829168	0.0174524	28	2	0.51079
ZSCAN16	1	0.55972	20	8	0.844552	0.829168	0.0174524	28	8	0.490951
LOC112447293	1	1	28	20	0.184859	0.829168	0.0174524	24	18	0.377669
LOC112443728	1	0.891934	28	22	0.0585326	0.829168	0.0174524	28	16	0.282716
LOC100848011	1	0.235617	20	6	0.368234	0.829168	0.0174524	28	8	0.196101
SULF1	1	0.401456	28	16	0.30669	0.829168	0.0174524	28	2	0.1659
ADRB2	1	1	20	0	0.105921	0.829168	0.0174524	28	6	0.156967
FTCDNL1	0.89193	0.195392	28	8	0.10994	0.829168	0.0174524	20	4	0.128512
OTULINL	1	1	20	0	0.0350167	0.829168	0.0174524	24	6	0.0813452
LOC521224	1	0.766857	28	20	0.102258	0.829168	0.0174524	28	18	0.0789832
LGI3	0.784423	0.161232	28	24	0.0150949	0.829168	0.0174524	28	22	0.0551907
NYNRIN	1	1	20	16	0.0133425	0.829168	0.0174524	28	18	0.030589
LOC101903557	1	0.401456	20	10	0.0151008	0.829168	0.0174524	28	24	0.0178197
IYD	1	1	20	10	0.013459	0.829168	0.0174524	20	16	0.0148786
SYT12	1	0.766857	20	12	0.102353	0.892257	0.0199227	28	16	0.162993
VTCN1	1	1	28	18	0.0166922	0.892257	0.0199227	28	14	0.0323296
TNFSF18	1	1	20	10	0.0444524	0.892257	0.0199227	24	2	0.0257357
TUBB	1	0.766857	28	6	157.636	0.892257	0.0223929	28	2	267.207
UBE2C	1	1	28	6	13.5728	0.892257	0.0223929	28	2	23.5055
C1QBP	1	1	28	6	11.3727	0.892257	0.0223929	28	2	15.717
KLF6	1	1	28	14	6.10664	0.892257	0.0223929	28	14	9.14331
MRPS33	1	1	20	8	1.71222	0.892257	0.0223929	28	2	4.91234
DDX24	1	1	20	16	3.46785	0.892257	0.0223929	28	24	3.4557
TSC22D1	0.89193	0.195392	20	14	0.279441	0.892257	0.0223929	28	6	2.91821
CGNL1	1	0.401456	20	0	0.895228	0.892257	0.0223929	28	18	2.40691
ST5	0.686795	0.13237	20	0	1.62	0.892257	0.0223929	28	20	2.17947
HNRNPH2	1	1	20	12	1.6071	0.892257	0.0223929	28	14	2.11163
LOC781499	1	0.401456	28	6	1.78379	0.892257	0.0223929	28	4	2.03919
RDM1	0.686795	0.13237	28	8	0.675645	0.892257	0.0223929	28	6	1.76907
ADCY3	0.784423	0.161232	20	18	2.12684	0.892257	0.0223929	28	20	1.74324
LCMT1	1	1	28	0	0.80716	0.892257	0.0223929	28	2	1.67172
C17H12orf65	1	0.235617	24	8	0.67766	0.892257	0.0223929	28	4	1.36843
HIST1H1D	1	0.766857	20	12	0.306125	0.892257	0.0223929	28	4	1.31258
FKBP15	1	1	20	18	0.824498	0.892257	0.0223929	28	20	1.30942
BCL2L2	1	0.891934	28	20	0.552674	0.892257	0.0223929	28	16	1.21637
BRMS1L	0.784423	0.161232	20	6	1.67109	0.892257	0.0223929	28	2	1.14136
LOC101903831	1	0.337697	24	20	1.21641	0.892257	0.0223929	28	20	1.13426
RBM22	0.598082	0.10811	24	8	1.10125	0.892257	0.0223929	28	2	1.13406
SLC27A4	1	0.891934	20	16	0.697244	0.892257	0.0223929	28	16	0.912118
LOC515169	1	0.656557	20	14	0.41977	0.892257	0.0223929	28	2	0.90377
DIAPH2	1	1	24	22	0.325253	0.892257	0.0223929	28	16	0.778396
SMYD4	1	0.235617	28	4	0.43709	0.892257	0.0223929	28	20	0.716711
NFATC1	0.784423	0.161232	28	20	0.146557	0.892257	0.0223929	28	20	0.645395
LOC112447781	1	1	20	14	0.32415	0.892257	0.0223929	28	16	0.638515
PPARA	1	0.766857	28	18	0.337551	0.892257	0.0223929	28	14	0.552987
CHAC1	1	1	20	2	0.573926	0.892257	0.0223929	28	22	0.480332
LIN52	0.686795	0.13237	28	4	0.44114	0.892257	0.0223929	28	2	0.439815
SLC25A43	1	0.891934	20	4	0.167678	0.892257	0.0223929	20	6	0.416832
TMEM225B	1	1	24	12	0.117792	0.892257	0.0223929	28	20	0.333788
LOC112449115	1	1	20	10	0.16689	0.892257	0.0223929	28	18	0.328169
BCL2L11	1	1	20	6	0.411937	0.892257	0.0223929	28	2	0.296849
LOC100848385	1	0.282747	28	6	0.202817	0.892257	0.0223929	28	6	0.287276
TRIM58	1	1	28	18	0.0809297	0.892257	0.0223929	28	16	0.233345
LOC104974468	1	0.891934	28	20	0.147875	0.892257	0.0223929	28	16	0.232594
LOC112448833	1	1	24	10	0.0738982	0.892257	0.0223929	28	4	0.216132
ULBP13	1	1	24	10	0.113439	0.892257	0.0223929	28	2	0.175848
TNS2	0.686795	0.13237	20	16	0.361567	0.892257	0.0223929	28	20	0.172789
LOC101902793	0.784423	0.161232	28	20	0.108602	0.892257	0.0223929	28	20	0.16672
LOC112444310	1	0.282747	28	16	0.0663687	0.892257	0.0223929	28	18	0.161089
IL17D	0.686795	0.13237	24	22	0.0561402	0.892257	0.0223929	28	20	0.152231
LOC104973224	0.89193	0.195392	20	10	0.139063	0.892257	0.0223929	28	4	0.146866
KSR2	1	1	20	14	0.0542037	0.892257	0.0223929	28	20	0.130855
LOC101906045	1	1	20	4	0.0575801	0.892257	0.0223929	24	6	0.125379
LOC101906754	1	1	20	16	0.0915392	0.892257	0.0223929	28	16	0.118968
LOC100139469	1	0.401456	28	20	0.124432	0.892257	0.0223929	28	22	0.114838
TEX48	1	1	24	22	0.0584596	0.892257	0.0223929	28	22	0.111625
SOX13	1	1	20	18	0.0466863	0.892257	0.0223929	28	22	0.107451
LOC510613	1	1	28	18	0.0917138	0.892257	0.0223929	20	8	0.102098
LOC112444924	1	1	28	14	0.0358465	0.892257	0.0223929	24	18	0.0771497
GALNT18	0.598082	0.10811	28	16	0.154474	0.892257	0.0223929	28	24	0.0561443
LOC101909003	1	1	20	4	0.0313867	0.892257	0.0223929	28	8	0.0532954
SARDH	1	1	20	18	0.0169112	0.892257	0.0223929	28	18	0.0490306
FAM186B	1	0.401456	20	16	0.134046	0.892257	0.0223929	20	4	0.0473494
LOC787851	1	1	20	18	0.0475939	0.892257	0.0223929	20	6	0.0460381
FAM166B	1	1	20	18	0.024653	0.892257	0.0223929	20	16	0.0459341
LOC112447324	1	1	20	10	0.0263752	0.892257	0.0223929	20	6	0.0346123
LOC507550	1	1	28	20	0.0138305	0.892257	0.0223929	28	24	0.022686
TMSB15B	1	1	28	18	0.0625427	0.973727	0.0254703	24	2	0.112196
LOC104976116	0.758619	0.146801	24	0	0.0915255	0.973727	0.0254703	20	6	0.088844
SMCO3	1	1	24	8	0.00110588	0.973727	0.0254703	28	6	0.0283909
ZNF470	1	1	28	2	0.0154918	0.973727	0.0254703	20	16	0.0271552
TUBA1A	1	1	28	24	16.1511	0.973727	0.0285478	28	2	48.6062
ODC1	1	0.766857	28	20	45.0306	0.973727	0.0285478	28	6	42.3823
MDH2	1	0.766857	0	0	0	0.973727	0.0285478	28	2	17.9936
MVP	0.598082	0.10811	24	18	11.0393	0.973727	0.0285478	28	16	15.6912
LOC100299845	1	1	28	24	4.60539	0.973727	0.0285478	28	2	6.44623
PSMB5	1	0.475086	20	4	9.08373	0.973727	0.0285478	20	14	6.06359
DDX47	1	0.282747	20	10	1.71994	0.973727	0.0285478	28	2	4.38512
UBC	1	1	20	12	6.59411	0.973727	0.0285478	28	24	3.5902
NAXE	1	0.766857	28	22	0.724477	0.973727	0.0285478	28	10	2.64893
PECR	1	1	20	10	1.2003	0.973727	0.0285478	28	4	2.49808
TMEM101	1	1	28	20	0.570408	0.973727	0.0285478	28	18	2.21733
LOC100847609	0.784423	0.161232	20	6	2.73441	0.973727	0.0285478	28	6	2.2117
RPAP3	1	0.235617	20	8	4.04301	0.973727	0.0285478	28	4	1.92902
WDR37	1	0.475086	20	18	0.567222	0.973727	0.0285478	28	16	1.84494
MIS12	1	0.55972	20	8	2.21549	0.973727	0.0285478	28	6	1.68602
CETN4	1	0.656557	24	6	0.538706	0.973727	0.0285478	28	6	1.67513
SP110	0.686795	0.13237	28	24	0.703467	0.973727	0.0285478	28	22	1.48623
SIAH2	1	0.401456	28	6	0.812256	0.973727	0.0285478	24	4	1.45928
ALDH7A1	1	0.891934	20	12	0.445421	0.973727	0.0285478	28	2	1.43605
PHACTR4	0.784423	0.161232	28	24	0.826733	0.973727	0.0285478	28	24	1.34786
HINFP	1	1	20	0	0.396072	0.973727	0.0285478	28	18	1.24473
LOC112445049	1	1	28	18	0.650002	0.973727	0.0285478	20	8	1.22885
LOC112441881	1	0.891934	24	18	0.489164	0.973727	0.0285478	28	16	1.2144
PGAP3	1	1	20	18	0.521423	0.973727	0.0285478	28	18	0.831606
ZNF8	1	0.55972	20	18	0.373441	0.973727	0.0285478	28	18	0.740462
LOC617875	1	1	20	6	0.618803	0.973727	0.0285478	28	10	0.647953
RAPGEF5	1	0.475086	20	8	0.260937	0.973727	0.0285478	28	18	0.576777
MCC	1	0.401456	28	16	0.289901	0.973727	0.0285478	28	22	0.469083
LOC101905706	1	1	20	8	0.291764	0.973727	0.0285478	20	16	0.417375
PM20D2	1	0.337697	24	12	0.158715	0.973727	0.0285478	20	10	0.406402
LOC112445686	1	1	28	18	0.33781	0.973727	0.0285478	24	0	0.404629
EXOSC10	1	0.235617	28	8	0.422883	0.973727	0.0285478	28	2	0.382233
PLAC8L1	0.686795	0.13237	28	4	0.286291	0.973727	0.0285478	24	2	0.35762
MUC1	1	1	20	16	0.146649	0.973727	0.0285478	24	22	0.296459
FAM216A	1	0.235617	24	8	0.230728	0.973727	0.0285478	28	4	0.288254
POC5	0.686795	0.13237	28	6	0.146065	0.973727	0.0285478	28	2	0.26645
LOC507696	1	1	28	20	0.0785822	0.973727	0.0285478	28	16	0.231641
LOC112449536	1	1	20	18	0.115736	0.973727	0.0285478	28	14	0.228593
CCDC18	0.784423	0.161232	28	8	0.279271	0.973727	0.0285478	28	2	0.225894
LOC101907566	0.89193	0.195392	20	18	0.229223	0.973727	0.0285478	28	16	0.207271
LOC101906850	1	0.475086	20	14	0.0669603	0.973727	0.0285478	20	18	0.20293
LOC104974891	1	0.475086	28	20	0.135064	0.973727	0.0285478	28	18	0.200851
C19H17orf53	1	0.656557	28	10	0.132509	0.973727	0.0285478	28	4	0.187285
MGC133764	1	0.235617	28	22	0.103174	0.973727	0.0285478	28	24	0.1764
LOC104972888	1	1	28	24	0.0742759	0.973727	0.0285478	28	18	0.170068
TCF7L2	1	0.401456	28	6	0.116731	0.973727	0.0285478	28	0	0.142131
MTUS1	1	1	20	0	0.0924605	0.973727	0.0285478	28	4	0.141572
STEAP2	0.980014	0.215505	28	22	0.0238234	0.973727	0.0285478	28	24	0.114964
LOC614416	1	0.656557	20	8	0.0951215	0.973727	0.0285478	20	0	0.0749332
TNFRSF17	1	1	28	6	0.0351514	0.973727	0.0285478	28	4	0.0527145
LOC101903600	1	0.337697	24	6	0.0526725	0.973727	0.0285478	24	10	0.0418487
LOC112444775	1	1	20	6	0.0308492	0.973727	0.0285478	20	12	0.0369969
LOC112449507	1	1	20	18	0.0272373	0.973727	0.0285478	28	22	0.0248367
LOC783339	1	1	20	18	0.0119114	0.973727	0.0285478	20	14	0.0216085
HTR2A	1	0.517403	20	0	0.0108067	0.973727	0.0285478	20	16	0.0197802
LOC112446002	1	1	20	16	0.043417	1	0.0323577	28	12	0.136487
LOC112442295	1	1	28	20	0.0746556	1	0.0323577	28	26	0.129252
LOC101904356	1	1	20	14	0.0365911	1	0.0323577	20	12	0.0841727
LOC101904656	1	1	20	18	0.0263804	1	0.0323577	28	20	0.0460547
LOC104974241	1	0.369576	20	6	0.0159949	1	0.0323577	28	14	0.0318951
RASAL1	0.864141	0.178312	20	0	0.0117944	1	0.0323577	28	20	0.0285208
LOC101907914	1	0.96254	20	2	0.0127246	1	0.0323577	28	14	0.024647
RPL7	0.686795	0.13237	20	10	45.5201	1	0.0361676	28	2	93.6954
FAU	1	1	20	0	39.2984	1	0.0361676	20	14	38.3029
ITGB4	0.598082	0.10811	20	18	36.7071	1	0.0361676	28	20	34.2234
TPM1	0.598082	0.10811	28	6	19.209	1	0.0361676	28	0	16.0751
CDC20	1	0.401456	20	16	10.7869	1	0.0361676	28	2	14.6982
PCNP	0.598082	0.10811	20	6	16.8146	1	0.0361676	28	2	9.10771
CYCS	1	0.891934	20	16	3.53374	1	0.0361676	28	2	8.74076
MEST	0.89193	0.195392	28	20	27.4141	1	0.0361676	28	4	8.17716
HIST1H1C	1	0.337697	24	10	2.04079	1	0.0361676	28	6	7.19221
COX7A2L	1	0.55972	20	10	1.441	1	0.0361676	28	2	7.00587
TROAP	1	1	28	6	3.81886	1	0.0361676	28	2	6.48777
AMZ2	1	1	28	0	3.75287	1	0.0361676	28	2	6.07123
PAPSS1	1	0.55972	28	20	5.02731	1	0.0361676	28	16	4.15104
KDM5B	1	0.337697	28	22	1.2258	1	0.0361676	28	18	3.98293
GTPBP4	0.784423	0.161232	28	4	2.68416	1	0.0361676	20	2	3.97646
RFC2	1	0.766857	28	6	2.59311	1	0.0361676	28	2	3.77287
ST6GALNAC6	0.89193	0.195392	20	18	3.61426	1	0.0361676	28	18	3.74756
HBEGF	1	0.337697	28	10	0.872963	1	0.0361676	28	4	3.52519
YTHDF2	1	0.337697	24	6	0.904857	1	0.0361676	28	26	2.78799
SHISAL1	0.784423	0.161232	20	18	2.30664	1	0.0361676	28	16	2.60587
LGALS9	1	0.337697	28	18	0.583664	1	0.0361676	28	20	2.32792
CENPX	1	1	20	6	1.36371	1	0.0361676	28	10	2.23392
THBD	0.686795	0.13237	28	26	0.35356	1	0.0361676	28	20	1.73654
CEP19	1	0.401456	20	6	1.22006	1	0.0361676	28	4	1.46658
GYG2	0.784423	0.161232	28	6	2.67009	1	0.0361676	28	12	1.18881
ARHGEF4	0.784423	0.161232	28	22	0.764625	1	0.0361676	28	20	1.15401
NSRP1	0.89193	0.195392	20	10	0.679558	1	0.0361676	24	0	1.04504
TMEM131L	1	1	24	0	0.498127	1	0.0361676	28	16	1.00192
PARM1	1	1	20	0	0.211118	1	0.0361676	28	22	0.957711
CARMIL1	1	1	28	20	0.295552	1	0.0361676	28	20	0.858414
LOC112448921	1	1	20	0	0.442218	1	0.0361676	28	26	0.847196
SYCE2	1	0.766857	24	10	0.607967	1	0.0361676	28	6	0.835259
SMARCD3	0.686795	0.13237	20	18	0.635948	1	0.0361676	28	18	0.790608
LOC101909384	1	0.55972	28	18	0.883742	1	0.0361676	28	16	0.742783
TEF	0.784423	0.161232	20	0	0.674543	1	0.0361676	28	20	0.669854
STAC	1	0.766857	28	6	0.86195	1	0.0361676	28	16	0.632195
LMAN2L	0.598082	0.10811	24	20	0.376679	1	0.0361676	28	18	0.617736
EID3	1	0.282747	28	12	0.183539	1	0.0361676	24	18	0.612361
FXN	0.784423	0.161232	28	8	0.280787	1	0.0361676	28	2	0.522153
TRIM16	1	1	20	18	0.277526	1	0.0361676	28	16	0.465577
TINF2	0.89193	0.195392	20	14	0.376858	1	0.0361676	24	22	0.44437
C14H8orf76	1	0.475086	28	6	0.269913	1	0.0361676	28	4	0.443166
ATP11A	1	0.282747	28	18	0.143435	1	0.0361676	28	20	0.373679
PAPSS2	1	0.656557	28	22	0.219754	1	0.0361676	28	16	0.317176
NCKAP5	1	1	24	6	0.0692534	1	0.0361676	28	16	0.311292
TRIM17	1	1	20	6	0.319016	1	0.0361676	20	12	0.308216
CEP63	1	0.656557	24	8	0.202379	1	0.0361676	28	0	0.288616
LOC101904393	1	1	20	14	0.0851462	1	0.0361676	20	6	0.186183
LOC100297263	0.89193	0.195392	28	24	0.0605901	1	0.0361676	28	26	0.173359
EFCAB2	1	1	28	26	0.107151	1	0.0361676	24	8	0.154717
MLF1	1	1	20	6	0.0993454	1	0.0361676	28	8	0.127174
FNBP1	1	1	28	14	0.142135	1	0.0361676	20	10	0.115828
LOC112444314	1	0.96254	24	6	0.0213983	1	0.0361676	28	20	0.111787
LOC112447510	0.686795	0.13237	28	0	0.028394	1	0.0361676	20	12	0.105782
IQCA1	1	1	20	12	0.096131	1	0.0361676	28	14	0.0962031
LOC104971270	0.89193	0.195392	28	4	0.0510365	1	0.0361676	28	4	0.0939944
IL32	0.66308	0.12024	20	8	0.0411517	1	0.0361676	28	16	0.0637897
HOXA11	1	1	20	2	0.0874456	1	0.0361676	24	0	0.0595121
AXDND1	1	0.337697	24	6	0.0214003	1	0.0361676	28	2	0.0393318
LOC101906457	1	1	28	26	0.0153949	1	0.0361676	24	16	0.032541
LOC104976020	1	1	20	14	0.0186178	1	0.0361676	28	0	0.0323998
QRICH2	1	0.401456	28	2	0.0140653	1	0.0361676	28	16	0.0320312
LOC100337355	1	0.475086	20	4	0.000422034	1	0.0361676	28	8	0.0282397
LOC784834	1	0.829396	20	8	0.0301834	1	0.0361676	28	12	0.0159502
KCNT1	1	1	20	18	0.00765849	1	0.0361676	20	2	0.00402983
MIR99B	0.598082	0.10811	24	22	0.54245	1	0.0408557	28	18	1.12937
LOC104974343	1	1	24	18	0.0174695	1	0.0408557	28	4	0.0545029
LOC101902554	1	1	20	16	0.0194074	1	0.0408557	24	20	0.0495202
LOC100336532	1	1	0	0	0	1	0.0408557	24	14	0.040367
NDUFA4L2	1	1	0	0	0	1	0.0408557	28	6	0.0366662
LOC781494	1	1	20	0	0.0182983	1	0.0408557	20	16	0.0291492
ARPC4	0.784423	0.161232	20	12	2.09737	1	0.0455438	28	2	10.4479
NRM	0.686795	0.13237	28	6	6.69127	1	0.0455438	28	6	7.91724
-	1	0.337697	28	26	9.70145	1	0.0455438	20	16	7.87026
NASP	0.686795	0.13237	28	8	3.88414	1	0.0455438	28	2	7.08686
F2RL1	1	0.235617	20	8	5.54899	1	0.0455438	28	2	5.5217
NSMCE4A	1	0.235617	24	8	2.69752	1	0.0455438	28	4	4.95569
COPS3	1	1	24	10	2.21133	1	0.0455438	28	2	4.42803
PDCL3	0.784423	0.161232	20	8	4.71437	1	0.0455438	28	2	3.8827
ATP6V1D	1	0.55972	20	12	2.92769	1	0.0455438	28	0	3.70076
GLRX5	1	0.235617	20	4	3.68268	1	0.0455438	20	14	3.19673
AJUBA	1	0.55972	20	18	2.35618	1	0.0455438	28	16	3.16698
CALM	0.598082	0.10811	20	8	6.40955	1	0.0455438	28	2	3.16356
CDA	1	0.401456	20	18	2.90421	1	0.0455438	28	16	3.12907
EXOSC4	1	1	20	0	0.634468	1	0.0455438	20	14	3.02371
CXHXorf56	1	1	20	16	2.1629	1	0.0455438	28	0	2.95754
LARP4B	1	1	20	18	1.76896	1	0.0455438	28	16	2.7948
DENR	1	0.401456	20	8	3.50359	1	0.0455438	28	2	2.63382
MIR222	1	1	20	8	3.29133	1	0.0455438	20	10	2.56043
MTMR4	1	1	20	6	0.206717	1	0.0455438	28	14	1.97513
GDPD5	1	0.337697	28	20	1.51779	1	0.0455438	28	16	1.928
DCAF5	0.89193	0.195392	24	18	0.684072	1	0.0455438	28	20	1.63111
KIAA1147	0.89193	0.195392	28	18	0.709432	1	0.0455438	28	16	1.53632
ZNF606	1	1	20	6	1.16413	1	0.0455438	28	14	1.51033
LSG1	1	0.235617	20	8	1.26586	1	0.0455438	24	0	1.45339
COPZ2	1	1	28	2	0.613192	1	0.0455438	28	2	1.00046
H2B	1	0.475086	28	12	0.902306	1	0.0455438	28	4	0.955962
DCTN5	0.598082	0.10811	24	6	0.554532	1	0.0455438	28	4	0.893575
KMT2C	1	0.282747	28	20	0.484088	1	0.0455438	28	16	0.86122
TBC1D22A	1	1	28	22	0.376294	1	0.0455438	28	16	0.619847
PSTK	1	0.401456	20	6	0.244273	1	0.0455438	28	6	0.582924
C18H19orf18	1	0.235617	28	20	0.265781	1	0.0455438	28	14	0.55796
IBA57	1	1	20	8	0.401194	1	0.0455438	24	12	0.537282
EME1	1	1	28	4	0.515621	1	0.0455438	28	8	0.535769
LOC112442706	1	1	28	18	0.410445	1	0.0455438	20	12	0.522241
MTIF3	1	1	28	6	0.678519	1	0.0455438	28	2	0.519808
MN1	1	0.401456	20	18	0.462709	1	0.0455438	28	16	0.464466
LOC112442050	1	1	28	20	0.210196	1	0.0455438	24	18	0.429144
TPH2	1	0.282747	28	24	0.225982	1	0.0455438	28	20	0.400014
ATXN2	1	0.766857	28	20	1.06789	1	0.0455438	20	4	0.386348
EGLN3	0.89193	0.195392	28	10	0.128818	1	0.0455438	28	6	0.361373
LOC100848122	0.598082	0.10811	28	14	0.623528	1	0.0455438	24	12	0.335684
TLL2	0.686795	0.13237	28	16	0.149496	1	0.0455438	28	18	0.334639
RASGRF1	1	0.55972	28	24	0.132473	1	0.0455438	28	20	0.303816
GREB1L	1	1	28	20	0.0496572	1	0.0455438	28	16	0.274726
LOC112442950	1	1	20	8	0.259958	1	0.0455438	28	6	0.263029
EMP3	1	1	20	14	0.36572	1	0.0455438	20	2	0.201828
LOC104975679	1	1	20	2	0.300281	1	0.0455438	28	2	0.201412
LOC101904573	1	0.656557	28	10	0.0903818	1	0.0455438	28	16	0.18904
GPRASP1	1	1	28	20	0.134318	1	0.0455438	28	20	0.185885
TMPRSS11D	0.598082	0.10811	28	20	0.0912167	1	0.0455438	28	20	0.170386
LOC112445194	1	0.235617	28	6	0.186609	1	0.0455438	28	0	0.163418
LOC783362	1	0.401456	20	16	0.246296	1	0.0455438	28	2	0.143065
LOC112447316	1	0.235617	24	6	0.132348	1	0.0455438	28	4	0.133256
LOC787624	1	0.517403	20	10	0.125277	1	0.0455438	28	22	0.128366
LOC790037	0.686795	0.13237	20	2	0.0384668	1	0.0455438	28	18	0.121946
LOC101904810	1	0.766857	20	18	0.125809	1	0.0455438	28	0	0.120642
LOC112444861	1	1	20	8	0.0524176	1	0.0455438	28	20	0.116011
AFMID	1	1	20	8	0.0300088	1	0.0455438	28	4	0.079148
CDH17	1	1	20	8	0.0879254	1	0.0455438	28	26	0.0724243
HPGDS	1	1	20	4	0.0769298	1	0.0455438	28	2	0.0676963
CD14	1	0.766857	28	24	0.0134815	1	0.0455438	28	20	0.0655811
LOC112443593	1	1	20	10	0.0303819	1	0.0455438	20	14	0.0619087
TRPV2	1	1	24	22	0.0387206	1	0.0455438	28	16	0.059221
LOC112449281	1	0.656557	28	20	0.0327596	1	0.0455438	28	22	0.0541779
LOC101907137	1	1	20	16	0.0690271	1	0.0455438	24	2	0.0517191
LOC782343	1	1	24	22	0.0211254	1	0.0455438	20	6	0.0502275
LOC531462	1	1	28	4	0.0342402	1	0.0455438	24	6	0.0452531
LOC112442696	1	1	28	18	0.0316751	1	0.0455438	20	2	0.0287363
LOC112449277	1	1	20	6	0.0202573	1	0.0455438	20	16	0.0282333
LOC101907388	1	1	0	0	0	1	0.0455438	28	18	0.0096352
LOC112443648	1	1	24	0	1.29098	1	0.0512784	28	4	1.86012
LOC112446118	1	1	28	6	0.489549	1	0.0512784	28	26	1.00016
LOC104973650	1	0.438271	28	6	0.0373522	1	0.0512784	28	6	0.0698396
MAPK12	1	1	28	18	0.0247076	1	0.0512784	20	10	0.0659757
LOC112442004	1	0.337697	24	18	0.0443874	1	0.0512784	28	24	0.044641
DYDC2	1	1	20	10	0.0213607	1	0.0512784	28	10	0.0407199
LOC509267	1	1	20	6	0.0280978	1	0.0512784	28	12	0.0388336
LOC112443160	1	0.711707	20	6	0.0130613	1	0.0512784	24	0	0.0340076
C15H11orf34	1	1	28	18	0.025587	1	0.0512784	20	4	0.000105149
COX3	1	0.656557	20	12	304.957	1	0.0570129	28	2	828.38
RPL19	1	0.401456	20	12	46.9459	1	0.0570129	28	0	110.894
LAMA3	1	1	20	18	17.426	1	0.0570129	28	16	37.5286
JAG1	1	0.891934	20	18	30.6412	1	0.0570129	28	16	17.6434
NDUFV2	0.598082	0.10811	20	8	3.90917	1	0.0570129	28	2	11.5894
SLC2A1	1	1	20	16	12.5816	1	0.0570129	28	20	9.1444
EIF4A3	1	1	24	12	4.41889	1	0.0570129	28	0	8.65209
PDHB	0.598082	0.10811	28	8	3.73334	1	0.0570129	28	4	7.43874
LOC104975676	0.686795	0.13237	20	16	10.9137	1	0.0570129	28	2	5.21863
TBC1D9	1	1	28	6	1.55451	1	0.0570129	28	14	5.00424
ESPL1	1	0.891934	20	16	2.23623	1	0.0570129	28	6	4.17234
CORO1C	0.784423	0.161232	28	8	3.0767	1	0.0570129	28	2	4.08182
DYNLL2	1	1	28	14	1.76498	1	0.0570129	28	16	3.64948
CCNF	0.686795	0.13237	28	6	5.12782	1	0.0570129	28	6	3.51207
AREG	1	0.282747	20	8	2.63275	1	0.0570129	28	4	2.84448
SEPHS2	1	0.337697	24	8	4.01743	1	0.0570129	28	2	2.52905
HADH	1	1	24	10	1.01005	1	0.0570129	28	2	2.38763
TSPAN17	1	1	20	18	1.80867	1	0.0570129	28	14	2.35355
PARP2	0.784423	0.161232	28	4	0.896975	1	0.0570129	28	4	2.19031
LHFPL4	1	0.475086	20	18	2.58858	1	0.0570129	28	18	2.17297
MRPL46	1	1	20	16	2.18216	1	0.0570129	28	2	2.16871
EEF2K	1	1	20	18	0.483682	1	0.0570129	28	16	2.11369
LOC101904614	1	1	20	14	1.12132	1	0.0570129	28	0	1.9964
CISD3	1	1	20	16	0.826759	1	0.0570129	28	2	1.60827
UBFD1	0.784423	0.161232	20	18	2.1751	1	0.0570129	28	16	1.60819
LAS1L	1	0.766857	20	16	1.80958	1	0.0570129	28	0	1.59183
PTGR1	1	1	20	8	1.89658	1	0.0570129	28	6	1.57829
TM9SF4	1	1	20	18	3.67696	1	0.0570129	28	24	1.5529
SHROOM4	1	0.235617	20	0	0.28409	1	0.0570129	28	16	1.30082
PSPC1	1	1	28	0	0.486791	1	0.0570129	28	26	1.04654
PHF21A	0.784423	0.161232	28	24	0.539143	1	0.0570129	28	18	1.01541
SPICE1	0.784423	0.161232	20	6	0.600583	1	0.0570129	28	2	1.00637
LOC101905219	1	0.282747	28	2	0.527562	1	0.0570129	28	14	0.926278
MKRN1	1	1	20	16	1.13425	1	0.0570129	24	14	0.903697
SNX1	1	1	20	10	0.670979	1	0.0570129	28	0	0.894092
FBXO34	1	1	20	8	0.326129	1	0.0570129	28	26	0.742774
HIST2H2AC	1	1	20	8	0.903175	1	0.0570129	28	6	0.726797
TMEM218	0.598082	0.10811	24	8	0.53416	1	0.0570129	28	8	0.719352
S1PR2	0.598082	0.10811	20	18	0.490318	1	0.0570129	28	18	0.646858
LOC100335268	1	0.55972	24	12	0.178675	1	0.0570129	28	4	0.642592
CIAO1	1	0.235617	24	6	1.12733	1	0.0570129	28	10	0.636447
LOC534913	1	0.656557	20	10	0.212484	1	0.0570129	28	4	0.53459
VPS52	0.686795	0.13237	24	20	0.7934	1	0.0570129	28	20	0.521669
LOC104975099	1	1	20	10	0.568405	1	0.0570129	28	6	0.500854
GGH	0.598082	0.10811	20	8	0.564021	1	0.0570129	28	6	0.486369
CEP72	1	0.656557	28	6	0.462299	1	0.0570129	28	4	0.42913
LOC112441946	0.686795	0.13237	20	8	0.28934	1	0.0570129	20	10	0.423573
LOC784541	1	1	20	8	1.17808	1	0.0570129	28	2	0.402912
CNTRL	0.89193	0.195392	20	16	0.227092	1	0.0570129	28	0	0.387271
DSTYK	1	1	28	20	0.339305	1	0.0570129	28	16	0.386612
LPAR2	1	1	20	16	0.233147	1	0.0570129	28	18	0.348154
LOC788736	1	1	28	10	0.188673	1	0.0570129	28	26	0.344958
GAPDHS	1	0.235617	24	22	0.136869	1	0.0570129	28	22	0.309398
ARMC9	1	1	28	2	0.0870359	1	0.0570129	28	16	0.261092
AGBL2	1	0.401456	20	0	0.144311	1	0.0570129	24	10	0.195744
LOC101906358	1	1	20	8	0.0333222	1	0.0570129	28	6	0.191552
GMEB1	1	0.891934	24	18	0.0724918	1	0.0570129	28	20	0.170078
PIK3CD	1	1	28	6	0.101615	1	0.0570129	28	20	0.169719
LOC100848598	1	0.475086	24	6	0.132601	1	0.0570129	28	26	0.15679
GALNT12	1	0.656557	20	2	0.0394846	1	0.0570129	28	20	0.132828
ENKUR	1	1	20	6	0.13463	1	0.0570129	24	2	0.130591
HSF2BP	1	1	20	2	0.148811	1	0.0570129	28	26	0.121338
MYOZ1	1	1	20	14	0.236377	1	0.0570129	28	18	0.119832
LOC618686	0.89193	0.195392	20	0	0.215768	1	0.0570129	28	0	0.114623
HOXC6	1	1	20	16	0.0381186	1	0.0570129	28	20	0.112047
TGFB3	1	1	20	16	0.0658305	1	0.0570129	28	18	0.0983778
REM2	1	0.438271	20	18	0.118071	1	0.0570129	28	2	0.0981876
CXCR6	1	1	20	6	0.102782	1	0.0570129	24	16	0.0800872
LOC100138705	1	1	24	6	0.032191	1	0.0570129	28	4	0.0709205
NTS	1	1	20	4	0.0604912	1	0.0570129	28	4	0.0626605
ZBTB32	1	1	20	8	0.0288245	1	0.0570129	28	22	0.0427202
KIF1A	1	0.656557	28	20	0.0311285	1	0.0570129	28	16	0.0414986
RIPOR3	1	1	28	6	0.0150868	1	0.0570129	28	24	0.0336355
LRP1B	0.89193	0.195392	28	24	0.0153587	1	0.0570129	28	18	0.0328491
PRKCG	1	0.656557	28	12	0.0136451	1	0.0570129	20	2	0.0243423
LOC101902390	1	0.235617	28	22	0.0209077	1	0.0570129	20	4	0.0205896
OR7D2	1	1	20	6	0.010396	1	0.0570129	28	4	0.0199271
NEFH	1	0.475086	28	18	0.0406088	1	0.0570129	28	26	0.0190665
LOC530211	1	1	20	0	0.0136881	1	0.0570129	20	6	0.019058
LOC101910148	1	1	0	0	0	1	0.0570129	28	22	0.0106435
MIR125A	1	1	20	16	0.880135	1	0.0639868	24	20	2.15984
LOC112443641	1	1	20	16	0.860882	1	0.0639868	24	16	1.53125
LOC112448495	1	1	20	4	0.308291	1	0.0639868	28	4	0.396356
GRXCR2	0.864141	0.178312	28	18	0.180491	1	0.0639868	28	20	0.209357
TMEM89	1	0.475086	20	16	0.116285	1	0.0639868	24	20	0.146492
LOC112441770	1	1	20	16	0.0827129	1	0.0639868	24	16	0.139769
LOC519492	1	1	20	4	0.0380787	1	0.0639868	28	2	0.0949998
CRYBA1	1	1	28	10	0.0020319	1	0.0639868	24	20	0.0937338
LOC782054	1	1	28	18	0.0470312	1	0.0639868	28	8	0.0545317
LOC781688	1	1	20	6	0.0574226	1	0.0639868	28	4	0.0519591
LOC107132748	1	1	20	18	0.0461534	1	0.0639868	20	10	0.028556
KCNC4	1	1	28	10	0.0200379	1	0.0639868	28	10	0.0219536
PTGDR2	1	1	24	10	0.0206273	1	0.0639868	28	16	0.0210179
LOC100336672	1	0.656557	28	24	0.0311329	1	0.0639868	28	16	0.0182467
LOC112445200	1	1	20	4	0.0148359	1	0.0639868	20	18	0.0150341
FRMD5	1	1	24	12	0.0139391	1	0.0639868	28	8	0.0143034
PDE6A	1	1	20	16	0.0130196	1	0.0639868	20	4	0.00877229
ANK1	0.980014	0.215505	28	16	0.0122685	1	0.0639868	20	4	0.00436992
MIR7865	1	0.766857	20	0	31.8916	1	0.0709607	28	14	20.9177
HNRNPD	1	0.766857	28	6	11.2455	1	0.0709607	28	2	14.0629
ACAT1	1	0.891934	20	6	3.06051	1	0.0709607	28	2	13.6242
TUBB2A	1	0.401456	20	18	12.8586	1	0.0709607	28	2	9.37739
SDC4	1	0.766857	28	22	1.73925	1	0.0709607	28	20	6.46742
VIPAS39	0.784423	0.161232	28	24	1.52118	1	0.0709607	28	18	3.08199
ELOVL1	1	1	28	6	1.44885	1	0.0709607	28	2	3.00259
TBC1D8	1	1	20	12	1.38721	1	0.0709607	28	18	2.64783
LTV1	0.784423	0.161232	20	8	3.70472	1	0.0709607	28	4	2.58567
ZBTB4	0.686795	0.13237	20	18	2.2382	1	0.0709607	28	18	2.16927
CCNK	1	1	28	0	0.840514	1	0.0709607	28	4	2.1499
CHRAC1	1	1	24	6	0.826987	1	0.0709607	28	0	1.99952
LOC112448162	1	1	20	16	1.45801	1	0.0709607	28	0	1.94372
JARID2	0.784423	0.161232	20	18	1.9195	1	0.0709607	28	16	1.93707
WDR70	1	1	24	10	0.684708	1	0.0709607	28	0	1.75292
GNPDA1	1	0.337697	28	20	2.53624	1	0.0709607	28	14	1.74046
MAVS	1	1	28	20	0.755911	1	0.0709607	28	16	1.6099
GALM	1	0.475086	20	12	0.540841	1	0.0709607	28	6	1.58144
TAF12	1	0.475086	24	6	0.830444	1	0.0709607	28	2	1.56786
CHN2	0.686795	0.13237	20	6	2.07929	1	0.0709607	28	10	1.5467
LMO7	1	1	20	8	2.648	1	0.0709607	20	4	1.50969
DVL3	0.686795	0.13237	24	20	1.1974	1	0.0709607	20	6	1.39453
CPZ	1	0.891934	24	0	0.123363	1	0.0709607	28	20	1.3586
SERPINB8	1	0.401456	28	20	1.91378	1	0.0709607	28	18	1.2853
RHPN2	1	0.55972	28	20	2.83669	1	0.0709607	28	2	1.27655
GAS7	0.89193	0.195392	24	20	0.608823	1	0.0709607	28	18	1.25655
WDR92	0.89193	0.195392	20	8	0.882283	1	0.0709607	28	2	1.11957
BCL7B	1	1	28	6	0.663737	1	0.0709607	28	0	1.10283
SYNE2	0.686795	0.13237	24	22	0.472299	1	0.0709607	28	20	1.04835
BRD8	1	1	20	4	0.533266	1	0.0709607	28	2	0.964103
CHRNB1	1	0.337697	28	10	0.974993	1	0.0709607	28	10	0.837672
UBP1	1	0.282747	20	8	0.714713	1	0.0709607	28	2	0.786701
KLHL12	1	1	20	2	0.650588	1	0.0709607	24	16	0.782676
KIF14	0.89193	0.195392	28	6	0.824301	1	0.0709607	28	2	0.729599
TMEM186	1	1	20	6	0.419249	1	0.0709607	28	12	0.727369
PET117	1	0.766857	24	8	0.3584	1	0.0709607	20	0	0.724537
LNX2	1	0.282747	20	8	1.76171	1	0.0709607	28	4	0.682651
AHSA2	1	0.401456	20	8	0.916749	1	0.0709607	28	8	0.598736
C4H7orf25	1	1	20	0	0.371481	1	0.0709607	20	0	0.58222
LOC107131790	1	1	28	6	0.282119	1	0.0709607	28	4	0.549965
CLP1	1	1	28	10	0.629616	1	0.0709607	20	6	0.53705
CD36	1	0.656557	20	6	0.0501862	1	0.0709607	28	6	0.522747
LOC101905352	1	1	28	24	0.224017	1	0.0709607	20	2	0.493034
NFS1	1	0.891934	20	8	1.62954	1	0.0709607	20	14	0.405631
EEF1AKMT3	1	0.337697	28	6	0.330171	1	0.0709607	20	6	0.383007
ZBTB5	1	0.55972	28	16	0.126585	1	0.0709607	28	16	0.355721
MON1B	1	0.401456	20	14	0.148173	1	0.0709607	28	18	0.351103
LOC104971814	1	1	28	4	0.240627	1	0.0709607	28	2	0.340026
CNNM2	1	0.401456	28	18	0.145736	1	0.0709607	28	18	0.323326
GINS4	1	0.337697	28	8	0.161452	1	0.0709607	28	2	0.304611
LOC104973920	1	1	24	18	0.325568	1	0.0709607	24	14	0.300553
NPM3	1	1	20	2	0.399139	1	0.0709607	28	6	0.287954
C18H19orf54	1	1	20	14	0.232998	1	0.0709607	20	0	0.280888
LOC616063	1	0.55972	20	18	0.265147	1	0.0709607	28	22	0.278725
LOC788425	1	1	20	6	0.141066	1	0.0709607	28	20	0.277898
MGST1	1	0.766857	28	20	0.426361	1	0.0709607	28	2	0.257362
LOC112447780	1	1	20	16	0.0866874	1	0.0709607	28	16	0.25722
CRISP2	1	1	28	18	0.201078	1	0.0709607	28	18	0.23514
PCDHA3	0.89193	0.195392	28	24	0.073048	1	0.0709607	28	16	0.227103
SDR42E1	0.598082	0.10811	28	22	0.235691	1	0.0709607	28	22	0.201549
PRR22	0.686795	0.13237	20	16	0.131101	1	0.0709607	28	26	0.153466
ANO2	1	1	20	0	0.0832717	1	0.0709607	28	20	0.140649
LOC112443151	1	1	20	18	0.101166	1	0.0709607	28	16	0.137081
GAL3ST4	1	0.656557	24	18	0.0896399	1	0.0709607	28	20	0.122664
LOC101907622	1	0.475086	28	14	0.0511059	1	0.0709607	28	16	0.119327
CAPNS2	1	1	20	18	0.0656436	1	0.0709607	24	22	0.111412
LOC107133294	1	0.55972	24	6	0.0104981	1	0.0709607	20	4	0.0702329
LOC107132767	1	1	20	14	0.10899	1	0.0709607	20	4	0.0598744
LOC112447409	1	0.282747	28	20	0.0393296	1	0.0709607	20	16	0.0563133
ZNF280A	1	1	0	0	0	1	0.0709607	24	14	0.0463134
PLA2R1	1	0.235617	28	24	0.032416	1	0.0709607	28	18	0.0445819
FGB	1	1	20	4	0.0440496	1	0.0709607	24	4	0.0384165
LOC104968627	1	1	20	6	0.178559	1	0.0709607	20	14	0.0364857
MDGA1	1	1	20	16	0.0770255	1	0.0709607	20	4	0.03449
FBXO48	1	1	20	6	0.021887	1	0.0709607	24	4	0.0215179
MMP24	1	0.711707	20	8	0.00565392	1	0.0709607	28	14	0.0176635
STXBP5L	1	0.337697	28	8	0.0196297	1	0.0709607	28	2	0.011284
TNN	1	1	20	18	0.00721177	1	0.0709607	20	2	0.000814284
GBX2	1	1	20	0	0.128902	1	0.0793939	28	4	0.178834
LOC112449387	1	1	20	18	0.00975449	1	0.0793939	20	2	0.0981679
LOC112442600	1	1	28	10	0.0668568	1	0.0793939	20	0	0.0835258
LOC101907053	1	1	28	20	0.0683695	1	0.0793939	28	22	0.0674392
LOC781565	1	1	20	8	0.0459018	1	0.0793939	24	20	0.0560012
LOC783396	1	1	24	6	0.00838196	1	0.0793939	28	20	0.0407105
LOC783125	0.864141	0.178312	28	22	0.036194	1	0.0793939	20	6	0.0324543
LOC101904595	1	1	20	12	0.0464252	1	0.0793939	28	2	0.0315741
PPP1R3C	0.784423	0.161232	24	12	0.0146942	1	0.0793939	20	6	0.0312771
LOC104976327	1	0.337697	20	6	0.0211943	1	0.0793939	24	6	0.0235876
LOC112445961	1	1	28	24	0.0236836	1	0.0793939	24	14	0.022795
MMP13	1	0.282747	28	22	36.6485	1	0.087827	28	20	209.399
RPL23A	1	0.282747	20	12	72.0266	1	0.087827	28	0	111.569
DUT	1	0.766857	28	8	13.2197	1	0.087827	28	4	40.3402
CALM1	1	1	20	16	20.8035	1	0.087827	28	6	31.7246
TYMS	0.686795	0.13237	28	6	11.8948	1	0.087827	28	2	13.9431
PLK2	0.598082	0.10811	20	6	15.0553	1	0.087827	28	0	13.6429
SNRPE	1	0.235617	24	8	12.9645	1	0.087827	28	2	12.4433
NDUFB1	1	0.282747	28	12	5.27582	1	0.087827	28	6	10.4138
SAE1	1	0.235617	28	8	4.64662	1	0.087827	28	2	8.53144
ATP6V0A1	1	0.656557	28	20	5.56006	1	0.087827	28	16	6.79889
NAA20	1	1	20	10	3.9925	1	0.087827	28	2	6.7512
ABHD2	1	1	20	18	6.4082	1	0.087827	28	16	6.00376
EXOC6B	1	1	28	20	1.90375	1	0.087827	28	18	4.7578
TOMM22	1	0.55972	28	4	4.94423	1	0.087827	28	10	4.69141
LAP3	1	1	20	16	5.78469	1	0.087827	28	2	4.46579
SNX9	1	0.891934	28	20	5.37207	1	0.087827	28	24	4.33531
SNRPF	1	0.55972	24	6	2.26018	1	0.087827	28	2	3.98757
STBD1	1	0.475086	20	18	2.26605	1	0.087827	28	16	3.80668
ARF6	1	0.766857	28	12	2.20854	1	0.087827	28	16	3.45725
PNN	1	0.55972	24	8	1.97517	1	0.087827	28	2	3.17019
FAM20A	1	0.235617	20	16	3.27733	1	0.087827	28	18	3.16534
FAM8A1	0.686795	0.13237	28	18	1.62588	1	0.087827	28	16	3.09597
SPAG5	0.89193	0.195392	28	8	0.849997	1	0.087827	28	6	2.87557
CTDSP2	1	0.401456	28	16	2.22797	1	0.087827	28	16	2.83026
CIT	1	0.891934	20	16	1.30891	1	0.087827	28	6	2.76379
MRPL33	1	1	20	8	1.97874	1	0.087827	28	6	2.57626
NCAPD3	0.598082	0.10811	28	8	1.42224	1	0.087827	28	6	2.19711
MIR1249	1	0.608139	20	16	1.1868	1	0.087827	28	14	2.01716
TTC1	1	1	24	10	1.38843	1	0.087827	28	0	1.90862
GNL2	1	1	20	16	2.62685	1	0.087827	28	2	1.66491
MMP3	1	1	28	18	6.10547	1	0.087827	28	0	1.594
PDPR	1	0.401456	24	22	0.949562	1	0.087827	28	16	1.58939
CDC45	1	0.282747	28	6	1.60916	1	0.087827	28	6	1.58484
BUD13	1	1	20	16	1.07372	1	0.087827	20	2	1.4996
CBX6	1	0.891934	20	18	0.95216	1	0.087827	28	18	1.48196
FIP1L1	0.686795	0.13237	24	10	0.778609	1	0.087827	20	4	1.43476
ATP12A	1	0.401456	28	16	0.452002	1	0.087827	28	18	1.30481
TTLL1	1	1	20	16	1.88246	1	0.087827	28	26	1.27978
LRP4	0.598082	0.10811	20	18	0.839664	1	0.087827	28	18	1.19433
FAM168A	1	1	28	20	0.75551	1	0.087827	28	14	1.18708
BCAS3	1	0.475086	28	20	0.457996	1	0.087827	28	18	1.17213
UTP25	1	1	24	10	0.448842	1	0.087827	28	2	1.15767
ASH2L	1	1	20	16	1.16034	1	0.087827	28	2	1.10964
TUBGCP3	1	0.282747	20	16	1.45858	1	0.087827	28	0	1.02462
CFDP1	1	1	20	16	1.55607	1	0.087827	28	0	0.944068
ZNF48	0.598082	0.10811	20	18	0.9499	1	0.087827	28	18	0.916496
RPS6KA2	1	0.656557	20	18	0.761091	1	0.087827	28	20	0.906141
ACAD10	1	0.235617	20	18	0.42692	1	0.087827	28	16	0.846957
PIGO	0.686795	0.13237	20	14	0.552357	1	0.087827	24	22	0.772022
LY6G6F	1	0.656557	28	20	0.429861	1	0.087827	28	18	0.765327
UBE3B	1	1	24	22	0.663653	1	0.087827	28	16	0.759567
ADGRL1	1	0.235617	24	18	0.244626	1	0.087827	28	18	0.717131
FERMT1	1	0.891934	28	18	0.690788	1	0.087827	28	22	0.673606
TPD52L1	1	0.337697	20	6	0.255907	1	0.087827	28	2	0.649308
NFYC	0.686795	0.13237	28	6	0.742407	1	0.087827	28	0	0.591029
OPHN1	1	1	28	20	0.208963	1	0.087827	28	16	0.567127
ZNF827	0.89193	0.195392	28	20	0.219419	1	0.087827	28	18	0.550777
EPB41L4B	1	0.656557	20	8	0.434889	1	0.087827	28	14	0.548754
LOC112441882	1	1	20	2	0.418225	1	0.087827	28	18	0.52798
OSTN	0.89193	0.195392	20	8	2.19308	1	0.087827	28	6	0.510302
TRERF1	0.598082	0.10811	28	20	0.629537	1	0.087827	28	16	0.505043
ETFDH	1	0.656557	28	6	0.492044	1	0.087827	28	2	0.492256
CEP112	1	1	24	22	0.206639	1	0.087827	28	18	0.479824
PSEN2	1	0.891934	20	14	0.267398	1	0.087827	20	10	0.476501
SVIL	1	0.282747	20	18	0.928571	1	0.087827	28	20	0.47033
HIST1H1B	1	1	20	18	0.434962	1	0.087827	20	2	0.428877
SLC25A14	1	1	24	0	0.302903	1	0.087827	24	0	0.406205
SLC38A7	1	0.891934	20	18	0.417142	1	0.087827	28	16	0.335224
LONRF3	1	1	28	20	0.211212	1	0.087827	28	18	0.322072
ULK2	1	0.475086	24	2	0.227414	1	0.087827	28	22	0.311225
LOC112441661	1	1	28	20	0.21209	1	0.087827	28	22	0.30856
LOC100851913	1	1	20	16	0.443541	1	0.087827	20	2	0.240036
LOC112446712	1	1	28	20	0.172575	1	0.087827	28	18	0.234905
LOC101904794	1	1	24	18	0.208839	1	0.087827	28	26	0.229737
DIS3L2	0.89193	0.195392	20	16	0.295515	1	0.087827	28	18	0.228841
GFPT2	1	1	28	26	0.0649296	1	0.087827	28	2	0.21965
ZNF331	1	1	28	10	0.210675	1	0.087827	28	26	0.207124
PAPPA	1	0.401456	20	18	0.0707518	1	0.087827	28	16	0.174989
LOC112446462	1	1	24	0	0.112629	1	0.087827	20	16	0.170181
TCTN3	0.784423	0.161232	20	8	0.318457	1	0.087827	28	8	0.148389
LRRC4	1	1	20	14	0.124595	1	0.087827	28	4	0.142617
ADAMTSL1	0.89193	0.195392	24	16	0.0698417	1	0.087827	28	18	0.138254
LOC107131652	1	0.282747	20	8	0.127329	1	0.087827	28	14	0.133273
LOC100847745	1	1	28	26	0.0759938	1	0.087827	20	12	0.129648
ALDH2	1	1	20	14	0.0556991	1	0.087827	28	20	0.120166
LOC509946	1	0.337697	20	8	0.0977461	1	0.087827	28	6	0.113943
C3H1orf146	1	1	28	0	0.0891116	1	0.087827	20	4	0.105161
LOC112449236	1	0.282747	24	18	0.106884	1	0.087827	24	18	0.0991829
LOC100141014	1	1	28	26	0.0276113	1	0.087827	28	2	0.0870436
C26H10orf88	1	1	20	8	0.291934	1	0.087827	24	12	0.0814605
ANGPTL8	1	0.829396	20	0	0.0551049	1	0.087827	28	18	0.0812932
LOC112448817	1	1	28	24	0.0510963	1	0.087827	28	22	0.0744356
ICA1L	1	0.891934	20	8	0.173435	1	0.087827	24	12	0.0722792
LOC101904749	1	1	20	16	0.0330574	1	0.087827	28	18	0.0710753
RHOH	1	1	20	6	0.0460247	1	0.087827	20	8	0.0677063
KAZN	1	0.337697	20	16	0.154458	1	0.087827	28	18	0.0640014
LOC112444600	1	1	20	4	0.0483832	1	0.087827	20	18	0.0638053
BOC	1	1	24	0	0.0255366	1	0.087827	28	16	0.0554844
KCNH1	1	1	28	20	0.0347705	1	0.087827	28	18	0.0538817
PKD2L1	1	1	28	18	0.0553106	1	0.087827	24	18	0.0508997
LOC112447727	1	0.608139	28	2	0.0115376	1	0.087827	20	8	0.0396045
ENOX1	1	1	28	6	0.0848791	1	0.087827	24	14	0.0369231
LOC615697	1	0.656557	20	10	0.0174371	1	0.087827	20	14	0.0312933
LOC514978	1	1	28	14	0.0170741	1	0.087827	28	4	0.0259064
LOC112448084	1	1	28	20	0.0241639	1	0.087827	24	18	0.0241049
LOC104973746	1	1	20	0	0.0105025	1	0.087827	24	10	0.0212555
LOC784141	1	1	28	24	0.0152649	1	0.087827	28	16	0.0212148
KCND3	1	1	20	10	0.00554512	1	0.087827	28	4	0.0207001
LKAAEAR1	1	1	0	0	0	1	0.087827	0	0	0
IL20	1	1	0	0	0	1	0.087827	0	0	0
LOC112443174	0.686795	0.13237	20	8	0.267081	1	0.0979685	24	8	0.445095
LOC112449635	1	1	24	22	0.276373	1	0.0979685	20	8	0.317855
LOC112446364	1	1	28	20	0.247398	1	0.0979685	20	2	0.262626
LOC104970821	1	1	20	8	0.127541	1	0.0979685	28	8	0.116798
LOC112442290	1	1	20	0	0.0298916	1	0.0979685	24	8	0.0820022
LOC790871	1	0.337697	20	6	0.000272021	1	0.0979685	24	20	0.0584316
DLG4	1	1	20	0	0.0180237	1	0.0979685	24	16	0.0459522
LOC104974514	1	1	28	2	0.0166636	1	0.0979685	20	16	0.0453421
LOC101903084	1	1	24	10	0.0394155	1	0.0979685	20	8	0.0440533
RAI2	1	1	0	0	0	1	0.0979685	20	6	0.0421699
MEOX1	1	0.55972	28	24	0.0126882	1	0.0979685	28	22	0.034487
LOC104975686	1	1	28	10	0.0582022	1	0.0979685	28	12	0.0338395
LOC112446704	1	0.891934	28	18	0.0235984	1	0.0979685	24	4	0.0246546
CRYGS	1	1	20	8	0.00124924	1	0.0979685	20	6	0.0231052
SMIM35	0.980014	0.215505	28	26	0.0109658	1	0.0979685	20	4	0.0104933

## Sheet: 30LNa-Loss
gene_id	Con_BH.Q	Con_ADJ.P	Con_PER	Con_LAG	Con_AMP	30LNa_BH.Q	30LNa_ADJ.P	30LNa_PER	30LNa_LAG	30LNa_AMP
ASNS	0.000327371	8.46041e-08	24	8	5.28208	1	0.13237	28	0	1.4817
ADAM8	0.000355228	1.63206e-07	28	18	25.7773	1	0.13237	28	18	7.58094
ANO9	0.000355228	1.63206e-07	28	20	2.44772	1	0.235617	28	20	2.5459
FAM214B	0.000355228	1.63206e-07	28	20	1.1003	1	0.401456	28	18	0.72958
LRRC71	0.000355228	1.63206e-07	28	18	0.118967	1	0.282747	28	20	0.151829
SYTL1	0.000425698	3.05598e-07	28	20	6.0679	1	0.401456	28	18	5.11998
FHOD1	0.000425698	3.05598e-07	28	18	5.63109	1	0.766857	28	18	1.89793
CORO6	0.000425698	3.05598e-07	24	18	2.44965	1	0.55972	28	20	0.911412
PTK2	0.00055409	5.56875e-07	24	18	1.50973	1	1	20	6	1.0438
EME2	0.00055409	5.56875e-07	20	18	0.807246	1	0.282747	28	18	0.328641
NARS	0.000650337	9.89745e-07	28	4	7.81619	1	0.235617	28	4	6.53756
PAICS	0.000650337	9.89745e-07	28	6	7.73465	1	0.10811	28	6	9.3786
XRN2	0.000650337	9.89745e-07	28	4	4.66817	1	0.656557	28	2	2.605
CAMTA2	0.000650337	9.89745e-07	24	18	2.85329	1	0.235617	28	20	2.48646
RFWD3	0.000650337	9.89745e-07	28	8	2.83795	1	0.13237	28	4	2.68581
BICDL1	0.000650337	9.89745e-07	28	16	2.76924	1	0.766857	28	20	1.8934
CATSPERG	0.000650337	9.89745e-07	24	18	2.43818	1	0.13237	28	22	1.30022
ACER3	0.000650337	9.89745e-07	24	6	1.6762	1	0.337697	28	10	0.794565
CAPN10	0.000650337	9.89745e-07	20	18	1.49627	1	1	28	20	0.504357
TLE6	0.000650337	9.89745e-07	28	20	0.807182	1	0.195392	28	22	0.641642
PERP	0.000907056	1.71904e-06	28	2	18.0914	1	0.55972	28	6	17.762
MID1IP1	0.000907056	1.71904e-06	28	16	3.46175	1	1	28	20	2.00215
LZTR1	0.000907056	1.71904e-06	24	18	2.43695	1	0.161232	28	20	2.72496
LOC101902537	0.000907056	1.71904e-06	28	20	0.257963	1	0.282747	28	20	0.253876
ARVCF	0.00128839	2.92269e-06	24	18	2.30617	1	1	28	20	1.38186
SLC25A29	0.00128839	2.92269e-06	20	18	1.2864	1	1	28	20	1.22568
MAPRE1	0.00160044	4.87141e-06	24	6	10.3451	1	0.13237	28	2	4.77134
SMC2	0.00160044	4.87141e-06	28	6	9.40492	1	0.10811	28	4	6.06819
PWP1	0.00160044	4.87141e-06	20	8	2.59293	1	0.337697	28	2	1.39416
SLC35E3	0.00160044	4.87141e-06	24	6	2.3189	1	1	28	6	1.97347
NCKAP5L	0.00160044	4.87141e-06	20	18	1.79614	1	0.235617	28	20	2.27445
CNTROB	0.00160044	4.87141e-06	20	18	1.38225	1	1	28	20	0.521447
EPN3	0.00160044	4.87141e-06	28	18	0.144887	1	0.891934	28	22	0.0747974
PSME3	0.00222054	7.97037e-06	24	6	4.10901	1	0.161232	28	4	2.55197
SPHK2	0.00222054	7.97037e-06	20	18	3.48478	1	0.891934	28	18	1.2809
PLCB3	0.00222054	7.97037e-06	20	16	3.37	1	1	28	20	2.31492
PCK2	0.00222054	7.97037e-06	28	18	2.9129	1	0.10811	28	18	4.29498
CHEK1	0.00222054	7.97037e-06	28	6	2.80804	1	0.195392	28	4	1.6991
VWA7	0.00222054	7.97037e-06	28	18	2.34622	1	0.282747	28	20	1.68193
FIGNL1	0.00222054	7.97037e-06	28	6	1.69097	1	0.13237	28	4	1.0606
SLC12A9	0.00222054	7.97037e-06	24	18	1.68229	1	0.656557	28	18	0.669162
BRIP1	0.00222054	7.97037e-06	28	8	1.0506	1	0.10811	28	4	1.01524
TMEM87A	0.0028071	1.28163e-05	20	6	4.89832	1	1	20	16	3.957
PHAX	0.0028071	1.28163e-05	20	8	3.54618	1	1	28	6	1.89418
LIMA1	0.0028071	1.28163e-05	20	6	3.31179	1	1	20	8	2.64321
PON2	0.0028071	1.28163e-05	20	6	3.13204	1	1	28	6	3.48343
WDR41	0.0028071	1.28163e-05	24	6	2.7711	1	1	28	6	3.04424
NRBP2	0.0028071	1.28163e-05	24	18	2.36164	1	0.656557	28	20	2.16623
PPM1M	0.0028071	1.28163e-05	24	18	2.10904	1	1	28	20	1.75315
RHBDF2	0.0028071	1.28163e-05	20	16	2.05902	1	0.891934	28	22	1.30481
GNB1L	0.0028071	1.28163e-05	20	16	1.62106	1	1	28	20	0.913697
GRAMD4	0.0028071	1.28163e-05	24	18	1.35542	1	1	28	20	1.21035
SORBS3	0.0028071	1.28163e-05	28	20	1.14284	1	0.401456	28	22	0.435155
SBNO2	0.0028071	1.28163e-05	20	18	1.06802	1	0.10811	28	20	0.985115
DBNDD1	0.0028071	1.28163e-05	20	18	0.667997	1	0.401456	28	20	0.540876
RHBDL1	0.0028071	1.28163e-05	28	20	0.578081	1	0.401456	28	20	0.715715
HSP90AA1	0.00373593	2.02754e-05	28	6	54.6664	1	0.161232	28	4	56.1166
RTRAF	0.00373593	2.02754e-05	20	6	32.4582	1	0.766857	28	6	25.3873
DHX9	0.00373593	2.02754e-05	28	6	12.481	1	0.766857	28	4	3.3965
RRAS2	0.00373593	2.02754e-05	28	4	7.08294	1	0.10811	28	4	4.4368
MTCH2	0.00373593	2.02754e-05	24	6	6.32037	1	0.401456	28	4	6.81139
LMBRD1	0.00373593	2.02754e-05	20	8	4.15244	1	1	28	6	2.66359
UNC93B1	0.00373593	2.02754e-05	24	18	3.72716	1	0.337697	28	18	3.20411
GINS1	0.00373593	2.02754e-05	28	6	3.66814	1	0.13237	28	6	2.81999
ADCY6	0.00373593	2.02754e-05	24	18	2.3855	1	0.337697	28	16	1.23849
PCMT1	0.00373593	2.02754e-05	20	8	2.30555	1	0.235617	28	6	2.79732
SYAP1	0.00373593	2.02754e-05	20	6	2.02271	1	0.766857	28	4	1.00056
MAP3K10	0.00373593	2.02754e-05	20	18	1.95198	1	1	28	20	1.23366
IQANK1	0.00373593	2.02754e-05	24	18	1.88047	1	0.475086	28	20	1.81372
MISP	0.00373593	2.02754e-05	28	18	1.70002	1	0.282747	28	16	0.892826
MEIS3	0.00373593	2.02754e-05	24	18	1.34587	1	0.235617	28	20	2.60037
DMPK	0.00373593	2.02754e-05	24	18	1.2125	1	1	28	20	0.974611
AGFG2	0.00373593	2.02754e-05	24	18	0.954629	1	0.10811	28	20	2.0767
LOC786783	0.00373593	2.02754e-05	20	8	0.741523	1	1	28	24	0.191155
ING2	0.00373593	2.02754e-05	20	8	0.664893	1	0.282747	28	6	0.399435
ND1	0.00478267	3.15869e-05	20	6	649.367	1	0.10811	28	4	519.376
NAP1L1	0.00478267	3.15869e-05	20	8	27.9625	1	1	28	6	9.83365
DDR1	0.00478267	3.15869e-05	20	18	21.8531	1	0.195392	28	18	14.5067
TSPAN6	0.00478267	3.15869e-05	20	6	19.0149	1	1	20	10	16.0089
DDX21	0.00478267	3.15869e-05	28	6	15.9488	1	1	28	6	10.7216
NUTF2	0.00478267	3.15869e-05	28	6	6.93851	1	0.13237	28	6	4.79539
DDX1	0.00478267	3.15869e-05	24	8	4.08705	1	0.766857	28	2	1.22817
PPIG	0.00478267	3.15869e-05	20	8	3.71907	1	0.401456	28	2	1.54709
RARG	0.00478267	3.15869e-05	28	18	3.04592	1	0.195392	28	18	2.1883
ENO2	0.00478267	3.15869e-05	28	16	2.05023	1	0.337697	28	16	0.991449
KLC4	0.00478267	3.15869e-05	24	18	1.80406	1	0.161232	28	18	1.61307
ZNF367	0.00478267	3.15869e-05	28	6	1.33972	1	1	28	6	0.864523
CCDC114	0.00478267	3.15869e-05	28	18	1.21681	1	0.656557	28	16	0.239601
MPND	0.00478267	3.15869e-05	24	18	1.0696	1	0.10811	28	18	1.2272
HTR1B	0.00478267	3.15869e-05	28	6	0.843742	1	0.195392	28	6	0.425036
LOC101903326	0.00478267	3.15869e-05	28	22	0.359067	1	0.161232	28	20	0.494615
LOC505972	0.00478267	3.15869e-05	24	18	0.305873	1	0.235617	28	20	0.460081
B3GNT3	0.00478267	3.15869e-05	28	20	0.122359	1	1	28	20	0.0960802
LOC112449505	0.00478267	3.15869e-05	24	18	0.0450524	1	1	28	20	0.0404278
EIF3M	0.00594734	4.85009e-05	20	8	47.0412	1	0.766857	28	10	14.5166
CCT6A	0.00594734	4.85009e-05	24	6	27.3736	1	0.282747	28	6	24.0059
TCP1	0.00594734	4.85009e-05	24	6	25.75	1	1	28	6	21.584
PSMA4	0.00594734	4.85009e-05	20	8	20.2862	1	0.13237	28	4	12.3417
METAP2	0.00594734	4.85009e-05	20	6	17.655	1	0.475086	28	6	11.6045
TSPAN3	0.00594734	4.85009e-05	20	6	9.70172	1	1	28	6	5.18616
DNAJA2	0.00594734	4.85009e-05	20	6	8.22755	1	0.235617	28	2	2.69877
CD58	0.00594734	4.85009e-05	20	6	7.08796	1	1	28	6	1.93421
CERS5	0.00594734	4.85009e-05	28	6	6.03203	1	0.161232	28	6	4.93194
SDAD1	0.00594734	4.85009e-05	24	6	5.44165	1	1	28	6	3.52763
ZW10	0.00594734	4.85009e-05	24	6	5.27731	1	0.337697	28	4	3.63433
SLC2A6	0.00594734	4.85009e-05	28	16	4.64413	1	1	20	6	1.47301
CBLC	0.00594734	4.85009e-05	28	20	4.01111	1	0.55972	28	20	7.63725
PLEKHG5	0.00594734	4.85009e-05	20	18	3.12969	1	1	28	20	2.14429
RIOK2	0.00594734	4.85009e-05	24	6	2.92345	1	0.337697	28	4	1.6057
MZF1	0.00594734	4.85009e-05	20	18	2.79013	1	0.766857	28	20	2.11589
SCIN	0.00594734	4.85009e-05	24	6	2.64835	1	1	20	2	2.29146
CCNE1	0.00594734	4.85009e-05	28	6	1.59632	1	0.13237	28	8	0.76843
NUP50	0.00594734	4.85009e-05	28	8	1.44056	1	0.195392	28	2	0.551575
TMEM151A	0.00594734	4.85009e-05	28	20	1.38052	1	0.13237	28	18	2.89655
TTC27	0.00594734	4.85009e-05	20	8	1.2991	1	1	20	10	0.593703
KIFC2	0.00594734	4.85009e-05	24	18	1.24098	1	1	24	22	0.759115
JMJD8	0.00594734	4.85009e-05	24	18	1.14802	1	1	24	22	0.954858
SLC8B1	0.00594734	4.85009e-05	20	18	1.02889	1	1	28	20	1.33946
CRY2	0.00594734	4.85009e-05	20	18	0.916467	1	1	28	20	0.540016
IKBKE	0.00594734	4.85009e-05	24	18	0.681927	1	0.235617	28	18	0.536085
NRADD	0.00594734	4.85009e-05	28	20	0.643314	1	1	20	12	0.680241
SFI1	0.00594734	4.85009e-05	20	18	0.406007	1	1	20	18	0.319495
VWA5B2	0.00594734	4.85009e-05	24	18	0.136816	1	0.337697	28	20	0.10284
HSPA8	0.00748	7.34576e-05	24	8	288.1	1	0.656557	28	10	53.6477
FARSB	0.00748	7.34576e-05	24	6	17.8041	1	0.475086	28	4	7.92282
ZC3H15	0.00748	7.34576e-05	24	6	11.3289	1	0.10811	28	4	8.4399
SBDS	0.00748	7.34576e-05	20	6	10.0728	1	1	28	6	5.81505
PTP4A1	0.00748	7.34576e-05	24	6	9.29971	1	0.337697	28	6	7.91913
ST13	0.00748	7.34576e-05	20	6	8.81893	1	1	28	6	5.01187
EI24	0.00748	7.34576e-05	24	6	6.84115	1	0.10811	28	4	3.2854
CFDP2	0.00748	7.34576e-05	20	8	6.6957	1	0.401456	28	2	1.96751
CHSY1	0.00748	7.34576e-05	28	4	5.81401	1	0.766857	28	4	2.31874
SCRIB	0.00748	7.34576e-05	20	18	5.71738	1	0.337697	28	20	2.77108
MAN1B1	0.00748	7.34576e-05	20	18	5.52142	1	1	20	12	2.37994
BACH1	0.00748	7.34576e-05	28	6	5.44852	1	1	28	6	3.35391
DNAJC2	0.00748	7.34576e-05	24	6	4.82359	1	0.55972	28	6	3.63099
MTMR2	0.00748	7.34576e-05	24	6	3.95603	1	0.475086	28	4	2.49602
HELLS	0.00748	7.34576e-05	28	6	3.76294	1	0.10811	28	4	2.16633
CARD10	0.00748	7.34576e-05	20	18	3.32249	1	0.656557	28	18	2.20731
TKFC	0.00748	7.34576e-05	20	18	3.21279	1	1	28	20	1.38756
WDR3	0.00748	7.34576e-05	28	6	2.98292	1	0.161232	28	4	2.17608
SH3BP5L	0.00748	7.34576e-05	20	18	2.64599	1	0.656557	28	18	1.2681
ATXN7L3	0.00748	7.34576e-05	20	18	2.42196	1	0.401456	28	20	2.23248
COX15	0.00748	7.34576e-05	24	6	1.62374	1	1	24	10	1.35387
MAP3K12	0.00748	7.34576e-05	24	18	1.59168	1	1	28	20	1.17254
SGK3	0.00748	7.34576e-05	20	8	1.52564	1	1	28	6	0.666235
SPRY4	0.00748	7.34576e-05	28	16	1.31528	1	0.13237	28	20	1.09476
PFKFB4	0.00748	7.34576e-05	28	18	1.25991	1	0.475086	28	18	0.483772
USP35	0.00748	7.34576e-05	24	18	1.23249	1	0.401456	28	18	1.10621
PRPF40B	0.00748	7.34576e-05	24	18	0.924107	1	0.337697	28	20	0.972883
C29H11orf95	0.00748	7.34576e-05	20	18	0.921716	1	0.475086	28	16	0.305821
FHDC1	0.00748	7.34576e-05	28	18	0.875849	1	0.13237	28	18	0.488826
NYAP1	0.00748	7.34576e-05	24	18	0.578783	1	0.766857	28	20	1.63155
ITGB7	0.00748	7.34576e-05	28	20	0.515627	1	0.161232	24	20	0.234185
FOXO4	0.00748	7.34576e-05	24	18	0.511584	1	0.195392	28	20	0.791061
BRSK2	0.00748	7.34576e-05	20	16	0.42492	1	1	20	0	0.261318
IFNLR1	0.00748	7.34576e-05	28	18	0.146512	1	1	24	18	0.100752
RPS4X	0.00944304	0.000109819	20	8	175.698	1	0.475086	28	4	169.668
EPS8L2	0.00944304	0.000109819	20	18	18.5529	1	0.656557	28	18	8.50281
PSMA6	0.00944304	0.000109819	20	8	17.3386	1	0.195392	28	6	12.6168
CANX	0.00944304	0.000109819	28	6	17.2178	1	0.656557	28	4	13.703
TMEM50A	0.00944304	0.000109819	20	8	12.7332	1	1	28	6	6.60256
CCZ1	0.00944304	0.000109819	20	8	7.32865	1	0.401456	28	6	5.08927
GTF2H1	0.00944304	0.000109819	24	8	5.39104	1	0.161232	28	4	3.18065
MCFD2	0.00944304	0.000109819	20	8	3.86925	1	0.13237	28	4	2.91642
HDAC7	0.00944304	0.000109819	20	18	3.86575	1	1	28	20	2.47738
NOC3L	0.00944304	0.000109819	20	8	3.07079	1	0.656557	28	4	0.623998
PHF1	0.00944304	0.000109819	20	16	2.58423	1	1	28	20	1.48113
PARN	0.00944304	0.000109819	20	6	2.2338	1	1	28	6	1.2365
NFKB2	0.00944304	0.000109819	24	18	2.12396	1	1	28	20	2.39586
PCID2	0.00944304	0.000109819	28	20	2.07088	1	0.475086	28	20	2.10206
DHX16	0.00944304	0.000109819	20	16	1.9321	1	1	20	6	1.08192
CARNS1	0.00944304	0.000109819	28	18	1.84827	1	0.282747	28	18	1.59628
NPDC1	0.00944304	0.000109819	28	20	1.68942	1	1	28	20	2.80129
SLC49A3	0.00944304	0.000109819	20	18	1.62784	1	0.282747	28	20	1.09422
EXO1	0.00944304	0.000109819	28	8	1.57118	1	0.13237	28	4	0.890535
CDK5RAP3	0.00944304	0.000109819	24	18	1.2311	1	0.766857	24	20	0.941281
CGAS	0.00944304	0.000109819	28	6	1.10042	1	1	28	6	0.969745
AKAP8L	0.00944304	0.000109819	24	18	1.0906	1	0.337697	28	20	0.905119
TM7SF2	0.00944304	0.000109819	24	20	1.0617	1	0.235617	28	18	0.921428
CHAC2	0.00944304	0.000109819	20	8	0.659779	1	0.891934	28	6	0.328945
CAPN15	0.00944304	0.000109819	20	16	0.619228	1	1	28	20	0.378276
UNKL	0.00944304	0.000109819	24	18	0.606061	1	0.337697	28	20	0.562231
UBASH3B	0.00944304	0.000109819	28	8	0.577877	1	1	20	2	0.132263
RCAN3	0.00944304	0.000109819	28	8	0.479989	1	0.401456	28	8	0.268828
ARSI	0.00944304	0.000109819	20	18	0.355944	1	1	20	0	0.177841
ITGA8	0.00944304	0.000109819	28	6	0.341357	1	1	28	6	0.0812524
LOC100847870	0.00944304	0.000109819	20	18	0.24275	1	1	20	0	0.0774407
PLPPR2	0.00944304	0.000109819	28	20	0.224961	1	1	28	20	0.153569
EIF2S2	0.0121709	0.000162162	20	8	34.1958	1	0.13237	28	4	14.8623
EIF2S3	0.0121709	0.000162162	20	8	24.6626	1	1	28	6	28.5375
COPS4	0.0121709	0.000162162	20	8	11.9583	1	0.475086	28	6	7.81006
NUCKS1	0.0121709	0.000162162	28	4	10.2487	1	0.401456	28	4	7.66672
TIPARP	0.0121709	0.000162162	24	6	6.97801	1	0.766857	24	8	6.93289
HGS	0.0121709	0.000162162	20	16	6.97038	1	1	28	20	3.05691
ARHGEF1	0.0121709	0.000162162	20	18	6.14619	1	1	28	20	4.04374
LOC112447802	0.0121709	0.000162162	28	4	5.80892	1	1	28	6	4.86255
FBLIM1	0.0121709	0.000162162	28	20	5.36284	1	0.235617	28	20	10.6674
SPATA20	0.0121709	0.000162162	28	22	5.29506	1	0.282747	28	18	4.48407
DOT1L	0.0121709	0.000162162	20	16	4.85236	1	1	28	20	2.02287
TOPBP1	0.0121709	0.000162162	28	6	4.62568	1	0.235617	28	4	3.31127
DRG1	0.0121709	0.000162162	28	6	4.61835	1	0.13237	28	6	4.45576
STK3	0.0121709	0.000162162	20	6	4.46825	1	1	28	6	1.49526
WWP2	0.0121709	0.000162162	20	18	4.26961	1	1	28	20	3.7793
ATP6V1C1	0.0121709	0.000162162	20	8	3.87406	1	1	28	6	3.01275
VAPA	0.0121709	0.000162162	24	6	3.39922	1	0.161232	28	2	2.3043
ATG3	0.0121709	0.000162162	24	6	2.72315	1	1	28	6	2.29491
FUNDC1	0.0121709	0.000162162	20	8	2.43817	1	1	28	4	2.06541
SEMA3C	0.0121709	0.000162162	24	6	2.42085	1	1	20	10	1.87888
TCF3	0.0121709	0.000162162	20	18	2.11811	1	0.475086	28	18	0.753849
PLXNA3	0.0121709	0.000162162	28	18	2.1018	1	0.13237	28	20	2.92299
LOC101902366	0.0121709	0.000162162	20	6	1.74131	1	1	28	6	0.911463
NLN	0.0121709	0.000162162	28	4	1.42369	1	1	28	6	0.918497
GPR89A	0.0121709	0.000162162	24	6	1.31431	1	0.337697	28	6	1.24785
TBC1D31	0.0121709	0.000162162	20	8	1.31142	1	0.766857	28	6	0.963191
GSTCD	0.0121709	0.000162162	24	8	1.16633	1	0.10811	28	4	0.559103
MAPK14	0.0121709	0.000162162	20	8	1.08754	1	1	28	6	0.316284
FAM110A	0.0121709	0.000162162	28	20	0.858527	1	1	28	20	0.640729
MAPKAP1	0.0121709	0.000162162	28	6	0.837427	1	0.13237	28	2	0.962644
ACAP1	0.0121709	0.000162162	24	18	0.74523	1	0.55972	28	20	0.498314
HOXB6	0.0121709	0.000162162	24	18	0.482916	1	1	28	20	0.49768
MAP3K14	0.0121709	0.000162162	20	18	0.425344	1	0.656557	28	22	0.314828
RAB26	0.0121709	0.000162162	28	18	0.41122	1	0.656557	24	20	0.295553
DAPP1	0.0121709	0.000162162	20	6	0.286826	1	1	28	6	0.235342
SET	0.0149302	0.000236654	24	6	50.2318	1	0.195392	28	6	41.8247
-	0.0149302	0.000236654	24	6	45.5427	1	1	20	16	26.2067
CCT4	0.0149302	0.000236654	20	8	27.8011	1	0.55972	28	6	17.1032
TXNL1	0.0149302	0.000236654	20	8	15.6292	1	0.235617	28	6	8.81557
SH3GLB1	0.0149302	0.000236654	20	8	14.7408	1	0.891934	28	4	6.78606
NUDT4	0.0149302	0.000236654	24	6	14.1164	1	1	20	10	7.48133
WDR12	0.0149302	0.000236654	20	8	8.98355	1	1	28	6	4.39221
PTOV1	0.0149302	0.000236654	24	18	8.93842	1	1	28	20	12.1048
CCAR2	0.0149302	0.000236654	20	18	7.82123	1	1	24	22	4.52057
PNPLA2	0.0149302	0.000236654	28	18	6.31484	1	1	28	20	8.92107
LENG8	0.0149302	0.000236654	24	18	5.66089	1	0.337697	28	22	4.69718
ASL	0.0149302	0.000236654	20	18	4.65941	1	1	28	14	1.38888
ZNRF2	0.0149302	0.000236654	28	4	4.43368	1	0.55972	28	6	2.20022
TRMT6	0.0149302	0.000236654	24	6	4.39801	1	0.282747	28	2	2.14531
YIPF5	0.0149302	0.000236654	20	6	4.24418	1	1	20	10	3.50194
COL5A2	0.0149302	0.000236654	24	0	4.05467	1	0.195392	24	16	4.94332
NSMF	0.0149302	0.000236654	20	16	3.87475	1	1	28	20	2.07306
CCDC25	0.0149302	0.000236654	20	8	3.74453	1	0.401456	28	4	1.74936
SMC3	0.0149302	0.000236654	24	6	3.57254	1	0.13237	28	2	2.61295
GLMN	0.0149302	0.000236654	24	6	3.41751	1	0.13237	28	4	1.8895
C1H3orf58	0.0149302	0.000236654	24	6	3.36014	1	1	24	10	2.08179
PBX2	0.0149302	0.000236654	20	18	3.11895	1	0.55972	28	20	2.95389
PNRC1	0.0149302	0.000236654	28	20	3.01382	1	1	28	20	2.44082
QPRT	0.0149302	0.000236654	28	20	2.98114	1	0.891934	28	18	1.06106
SEC22B	0.0149302	0.000236654	20	8	2.5446	1	0.55972	28	4	1.53553
TOP3B	0.0149302	0.000236654	20	16	2.36701	1	1	28	20	0.888762
GTPBP2	0.0149302	0.000236654	24	18	2.28452	1	0.282747	28	24	1.12291
ATG5	0.0149302	0.000236654	20	8	2.19201	1	0.656557	28	8	1.05927
EXOC3	0.0149302	0.000236654	20	18	2.15724	1	0.475086	28	18	0.84807
TRAF7	0.0149302	0.000236654	20	16	2.02064	1	0.891934	28	20	0.972967
LLGL1	0.0149302	0.000236654	24	18	2.01437	1	0.161232	28	18	1.8702
B4GALNT4	0.0149302	0.000236654	24	16	1.96788	1	0.10811	28	20	2.39937
TGFB2	0.0149302	0.000236654	28	2	1.96632	1	1	28	6	2.00817
RBM12	0.0149302	0.000236654	28	2	1.888	1	1	20	16	4.24941
PIGB	0.0149302	0.000236654	24	6	1.69565	1	1	28	6	1.82167
GABPB1	0.0149302	0.000236654	20	8	1.6802	1	1	20	16	0.905272
NDUFA5	0.0149302	0.000236654	24	8	1.62768	1	0.13237	28	4	2.15846
GAS6	0.0149302	0.000236654	24	20	1.55839	1	0.235617	28	16	1.00147
PARP16	0.0149302	0.000236654	28	18	1.55225	1	1	28	20	0.824754
ATP8B2	0.0149302	0.000236654	20	18	1.54477	1	0.282747	28	16	1.1708
SMIM19	0.0149302	0.000236654	20	6	1.53311	1	1	28	6	0.77501
TAF1C	0.0149302	0.000236654	20	18	1.49537	1	1	24	22	0.548074
ELF1	0.0149302	0.000236654	20	6	1.49367	1	0.282747	28	4	0.823644
GSDMD	0.0149302	0.000236654	28	20	1.44402	1	0.401456	28	18	1.05179
MBD6	0.0149302	0.000236654	20	16	1.4249	1	0.475086	28	22	0.864216
SH2D3A	0.0149302	0.000236654	28	20	1.41658	1	0.337697	28	18	1.27577
OGFOD1	0.0149302	0.000236654	20	8	1.21273	1	1	24	0	0.645435
ANKRD13D	0.0149302	0.000236654	24	18	1.10021	1	0.766857	28	18	0.648912
TRABD	0.0149302	0.000236654	20	18	1.02029	1	1	28	20	0.559704
DDX19A	0.0149302	0.000236654	24	6	0.981911	1	1	20	4	0.846804
CGN	0.0149302	0.000236654	20	18	0.965643	1	1	28	14	0.319891
CEP152	0.0149302	0.000236654	28	6	0.88664	1	0.13237	28	2	0.408876
CARMIL3	0.0149302	0.000236654	24	18	0.76781	1	0.401456	28	26	0.251885
PRIMPOL	0.0149302	0.000236654	28	4	0.658002	1	0.13237	28	6	0.650199
SLC5A2	0.0149302	0.000236654	24	18	0.629096	1	0.10811	28	16	0.440578
LOC506495	0.0149302	0.000236654	20	6	0.593646	1	1	28	6	0.486929
MNT	0.0149302	0.000236654	24	18	0.56017	1	1	28	20	0.675066
XRCC4	0.0149302	0.000236654	20	8	0.54256	1	1	20	16	0.211011
DLL1	0.0149302	0.000236654	28	22	0.479796	1	0.337697	28	22	0.215553
SLC22A17	0.0149302	0.000236654	24	18	0.419524	1	0.55972	28	20	0.575622
GNB3	0.0149302	0.000236654	24	18	0.412921	1	1	28	20	0.380204
CBX7	0.0149302	0.000236654	24	20	0.412073	1	1	28	20	0.345017
LOC104973427	0.0149302	0.000236654	28	20	0.410345	1	0.55972	28	22	0.18137
FBXO44	0.0149302	0.000236654	24	18	0.20652	1	0.10811	28	22	0.212801
LOC112446048	0.0149302	0.000236654	28	18	0.131622	1	1	28	20	0.0385325
VEGFA	0.0184105	0.000341514	28	20	56.3067	1	0.766857	28	18	38.9429
DEGS1	0.0184105	0.000341514	20	8	27.7621	1	0.235617	28	4	23.5577
CNIH1	0.0184105	0.000341514	20	8	27.2963	1	1	28	6	16.4897
USP1	0.0184105	0.000341514	28	6	26.3608	1	0.10811	28	4	17.4127
ACTR3	0.0184105	0.000341514	24	6	25.2924	1	0.656557	28	6	23.1971
UBA2	0.0184105	0.000341514	24	6	15.3774	1	0.401456	28	4	7.14361
ETF1	0.0184105	0.000341514	28	6	10.8733	1	1	28	6	12.8032
TMBIM4	0.0184105	0.000341514	20	6	10.8467	1	0.475086	28	8	6.17903
EIF2A	0.0184105	0.000341514	20	8	10.4781	1	1	28	6	6.63902
LAMP2	0.0184105	0.000341514	20	6	10.1862	1	1	20	10	7.21053
RWDD1	0.0184105	0.000341514	24	6	8.76419	1	0.13237	28	6	6.12253
RAB31	0.0184105	0.000341514	28	8	7.76949	1	1	20	8	4.15614
FDX1	0.0184105	0.000341514	28	4	7.68603	1	0.10811	28	2	5.01131
CEBPZ	0.0184105	0.000341514	20	8	6.45581	1	0.13237	28	2	2.24826
CKAP5	0.0184105	0.000341514	28	6	6.28504	1	0.401456	28	2	3.77825
REEP5	0.0184105	0.000341514	20	8	6.17185	1	1	28	6	5.76213
NAP1L4	0.0184105	0.000341514	28	4	5.88214	1	0.656557	28	2	3.26179
RPA1	0.0184105	0.000341514	28	6	5.54841	1	0.475086	28	4	3.01143
TOMM70	0.0184105	0.000341514	20	6	5.00045	1	1	20	10	2.72578
KLHDC3	0.0184105	0.000341514	20	18	4.50747	1	1	28	20	5.43794
NCBP2	0.0184105	0.000341514	24	6	4.03351	1	0.13237	28	6	4.52278
EGLN2	0.0184105	0.000341514	20	18	3.92694	1	1	28	20	2.05556
DGKA	0.0184105	0.000341514	28	20	3.82313	1	0.282747	28	22	3.04119
LOC112446639	0.0184105	0.000341514	20	6	3.63146	1	1	20	16	1.86407
PPIF	0.0184105	0.000341514	28	6	3.41305	1	0.475086	28	4	2.40538
PLCD3	0.0184105	0.000341514	24	18	3.30136	1	0.161232	28	18	2.69741
ATP13A2	0.0184105	0.000341514	20	18	3.1426	1	1	28	20	1.04987
HDGFL3	0.0184105	0.000341514	28	6	3.13937	1	1	28	6	2.03984
TFAM	0.0184105	0.000341514	24	6	2.99016	1	0.766857	28	4	1.54486
MFSD1	0.0184105	0.000341514	20	6	2.91817	1	0.656557	24	10	1.53989
TMEM125	0.0184105	0.000341514	28	18	2.76444	1	1	28	20	1.23719
PDK3	0.0184105	0.000341514	20	6	2.75736	1	1	20	10	1.00981
AK3	0.0184105	0.000341514	20	8	2.74784	1	1	28	6	1.6064
PRODH	0.0184105	0.000341514	28	20	2.53404	1	0.401456	28	20	0.80446
METTL9	0.0184105	0.000341514	24	6	2.52508	1	0.55972	28	10	1.4797
NEPRO	0.0184105	0.000341514	20	6	2.49892	1	1	20	10	1.41566
BSPRY	0.0184105	0.000341514	28	18	2.44356	1	1	28	20	1.11839
GRIPAP1	0.0184105	0.000341514	20	18	2.39432	1	0.401456	28	22	1.44691
TMEM41A	0.0184105	0.000341514	24	6	2.21967	1	1	28	6	1.74811
ESF1	0.0184105	0.000341514	20	8	2.11819	1	1	20	4	0.810554
TOR1B	0.0184105	0.000341514	28	4	2.07048	1	0.656557	28	4	1.11446
PPP1R16A	0.0184105	0.000341514	20	18	1.98409	1	0.475086	20	18	0.605137
MTSS1L	0.0184105	0.000341514	20	16	1.90333	1	0.337697	28	22	0.833587
TMEM35B	0.0184105	0.000341514	28	6	1.74546	1	0.161232	28	6	1.25178
ITGA10	0.0184105	0.000341514	28	20	1.62836	1	0.161232	28	18	0.355271
EFS	0.0184105	0.000341514	24	18	1.61499	1	0.195392	28	22	2.18042
TICAM2	0.0184105	0.000341514	20	6	1.51759	1	1	28	6	0.786886
SOCS3	0.0184105	0.000341514	20	16	1.32246	1	1	20	6	0.662355
ATAD5	0.0184105	0.000341514	28	6	1.24118	1	0.656557	28	2	0.428741
ZFYVE1	0.0184105	0.000341514	28	20	1.17765	1	0.161232	28	20	1.60266
GTPBP1	0.0184105	0.000341514	20	16	1.08055	1	0.235617	28	20	0.846301
ZBTB9	0.0184105	0.000341514	28	8	1.02187	1	1	24	6	0.41794
ATP8B3	0.0184105	0.000341514	28	20	0.778135	1	0.235617	28	18	0.280707
GLCCI1	0.0184105	0.000341514	28	4	0.74469	1	1	20	10	0.350975
ARID5A	0.0184105	0.000341514	20	18	0.638469	1	1	20	18	0.520833
ABCB9	0.0184105	0.000341514	24	18	0.551243	1	1	24	22	0.328859
FOXA2	0.0184105	0.000341514	28	18	0.469117	1	1	28	20	0.319617
SPIRE2	0.0184105	0.000341514	20	16	0.401042	1	1	28	10	0.23863
DUSP13	0.0184105	0.000341514	28	20	0.302638	1	1	28	20	0.122538
NAT14	0.0184105	0.000341514	28	20	0.278652	1	1	28	20	0.473739
CACNB1	0.0184105	0.000341514	28	20	0.275069	1	0.195392	28	22	0.305616
TMEM25	0.0184105	0.000341514	20	0	0.224919	1	1	28	20	0.177827
HRH1	0.0184105	0.000341514	28	22	0.124274	1	0.161232	28	16	0.211636
PLTP	0.0184105	0.000341514	24	20	0.113876	1	1	28	20	0.105204
SUMO2	0.0227311	0.000487585	20	8	55.3183	1	0.235617	28	2	47.3976
JUND	0.0227311	0.000487585	24	18	27.7331	1	1	28	20	18.867
DARS	0.0227311	0.000487585	20	6	19.1947	1	0.337697	28	6	15.1767
KPNB1	0.0227311	0.000487585	28	6	18.8224	1	0.195392	28	2	7.53711
STT3A	0.0227311	0.000487585	28	4	15.5707	1	1	28	6	14.7312
NOP58	0.0227311	0.000487585	24	6	13.6167	1	0.13237	28	2	4.66696
ACADVL	0.0227311	0.000487585	20	18	13.1228	1	0.282747	28	18	8.31463
EIF3H	0.0227311	0.000487585	20	8	11.1864	1	0.282747	28	4	8.61664
SRSF10	0.0227311	0.000487585	20	8	10.5886	1	1	28	6	4.50955
TMED6	0.0227311	0.000487585	24	6	9.66454	1	1	28	6	6.28987
MFF	0.0227311	0.000487585	20	6	8.59964	1	0.891934	28	6	5.0231
RCHY1	0.0227311	0.000487585	20	8	6.19499	1	0.55972	28	4	3.93282
KCMF1	0.0227311	0.000487585	20	8	6.10894	1	1	28	6	3.54895
SH3GLB2	0.0227311	0.000487585	24	18	4.9593	1	1	28	20	4.81406
DNAJC9	0.0227311	0.000487585	28	6	4.24833	1	0.13237	28	6	2.97033
UCHL5	0.0227311	0.000487585	24	6	4.01317	1	0.282747	28	6	4.56937
RTEL1	0.0227311	0.000487585	20	18	3.83891	1	1	24	22	1.32384
CDC73	0.0227311	0.000487585	20	8	3.81438	1	1	20	8	1.88694
ELAVL1	0.0227311	0.000487585	28	6	3.75608	1	0.195392	28	6	2.70778
ERRFI1	0.0227311	0.000487585	28	16	3.67927	1	0.401456	20	2	1.48304
DUSP1	0.0227311	0.000487585	28	20	3.4795	1	1	28	20	2.85614
IFNAR2	0.0227311	0.000487585	28	0	3.13373	1	0.891934	20	14	2.14176
POC1B	0.0227311	0.000487585	24	6	2.96684	1	0.891934	28	4	1.72338
PPP2R5C	0.0227311	0.000487585	20	8	2.81658	1	1	28	6	1.98474
AP5Z1	0.0227311	0.000487585	20	18	2.79591	1	1	28	20	1.2751
OTUD6B	0.0227311	0.000487585	20	6	2.77052	1	0.891934	28	6	1.80172
IVD	0.0227311	0.000487585	28	20	2.72606	1	0.401456	28	22	1.15143
MRPS27	0.0227311	0.000487585	28	6	2.69786	1	0.766857	28	4	2.03881
SEC23B	0.0227311	0.000487585	28	8	2.64195	1	0.235617	28	6	4.01796
POLI	0.0227311	0.000487585	20	8	2.62073	1	1	20	16	1.80579
WWC3	0.0227311	0.000487585	28	8	2.5799	1	1	24	10	1.53809
ACTR6	0.0227311	0.000487585	20	8	2.41869	1	1	28	6	1.81862
MAN2C1	0.0227311	0.000487585	20	16	2.34199	1	1	28	20	0.230461
EDNRA	0.0227311	0.000487585	24	6	2.11763	1	1	20	10	2.17795
ASCC1	0.0227311	0.000487585	20	6	1.92268	1	1	20	16	0.871328
CRB3	0.0227311	0.000487585	28	18	1.84472	1	1	28	20	1.79204
BDH1	0.0227311	0.000487585	28	16	1.72477	1	1	28	20	1.46922
MCCC2	0.0227311	0.000487585	20	6	1.68863	1	1	20	8	0.657024
GMDS	0.0227311	0.000487585	28	6	1.5835	1	0.195392	28	8	0.449695
CSAD	0.0227311	0.000487585	28	20	1.48031	1	1	28	20	1.84301
AK4	0.0227311	0.000487585	20	8	1.30753	1	1	28	8	0.55644
TFAP2A	0.0227311	0.000487585	28	18	1.26267	1	0.656557	28	22	0.999883
PPP2R5B	0.0227311	0.000487585	28	16	1.22365	1	1	28	20	1.82547
PBX3	0.0227311	0.000487585	20	8	1.16921	1	1	28	6	0.602711
IGHMBP2	0.0227311	0.000487585	20	18	0.976683	1	0.766857	28	20	0.654164
RNF44	0.0227311	0.000487585	20	18	0.97354	1	0.766857	28	20	1.05228
ABCC10	0.0227311	0.000487585	20	16	0.880441	1	0.337697	28	20	0.431074
TNS3	0.0227311	0.000487585	20	18	0.707255	1	1	24	10	0.22866
SLC27A3	0.0227311	0.000487585	24	18	0.542923	1	0.13237	24	22	0.371792
PGAP2	0.0227311	0.000487585	28	24	0.526842	1	0.195392	28	18	0.98785
CARD14	0.0227311	0.000487585	28	18	0.517291	1	0.475086	28	20	0.217755
TRIM45	0.0227311	0.000487585	28	20	0.479692	1	1	28	20	0.603659
LOC515089	0.0227311	0.000487585	20	8	0.462715	1	1	24	10	0.274438
RFX1	0.0227311	0.000487585	24	18	0.446303	1	0.235617	28	20	0.568501
ZNF235	0.0227311	0.000487585	20	18	0.44055	1	1	28	20	0.369863
ZNF341	0.0227311	0.000487585	24	18	0.330537	1	1	28	20	0.331858
LOC112448540	0.0227311	0.000487585	20	18	0.274918	1	1	28	20	0.0818727
SLC2A11	0.0227311	0.000487585	28	20	0.108032	1	1	28	20	0.122445
PTGER1	0.0227311	0.000487585	20	18	0.0634271	1	1	20	6	0.0183818
LOC530599	0.0227311	0.000487585	20	18	0.0539171	1	0.475086	28	16	0.0427235
LOC101903205	0.0227311	0.000487585	20	8	0.0381075	1	1	20	4	0.0268718
ATP6	0.027805	0.000689038	20	6	2062.84	1	0.766857	28	8	880.949
YWHAE	0.027805	0.000689038	20	8	24.8931	1	0.161232	28	6	19.9201
GNAI3	0.027805	0.000689038	20	6	22.6145	1	0.766857	28	6	11.9349
45537	0.027805	0.000689038	20	6	18.7951	1	1	28	6	10.8981
TNKS1BP1	0.027805	0.000689038	20	18	11.6007	1	0.195392	28	18	4.11008
AIDA	0.027805	0.000689038	20	8	9.01461	1	1	28	6	4.51061
UBE2K	0.027805	0.000689038	20	8	8.64785	1	1	28	6	4.68876
WAC	0.027805	0.000689038	20	6	7.22811	1	1	24	10	2.89207
GALNT4	0.027805	0.000689038	28	6	7.20483	1	1	28	6	6.37804
BAG1	0.027805	0.000689038	28	6	6.63733	1	0.195392	28	6	5.96702
SOD2	0.027805	0.000689038	20	8	6.3735	1	1	24	10	1.96758
USP16	0.027805	0.000689038	20	6	6.35448	1	1	28	6	3.1426
THOC1	0.027805	0.000689038	20	8	5.787	1	0.195392	28	6	2.77728
MGRN1	0.027805	0.000689038	20	16	5.46229	1	0.766857	28	24	1.76962
ENOPH1	0.027805	0.000689038	24	6	5.06949	1	0.55972	28	6	4.2606
TXNDC12	0.027805	0.000689038	20	6	5.00404	1	0.766857	28	4	3.07531
GLIS2	0.027805	0.000689038	20	18	4.82747	1	1	28	20	2.62883
TMA16	0.027805	0.000689038	28	6	4.54025	1	0.282747	28	4	6.02063
ABTB1	0.027805	0.000689038	24	18	4.50862	1	1	28	20	6.41588
CCNC	0.027805	0.000689038	20	8	4.48418	1	1	28	6	2.35924
BRCA1	0.027805	0.000689038	28	6	4.46119	1	0.656557	28	6	5.54619
ATP6AP1L	0.027805	0.000689038	28	4	4.42644	1	1	20	4	3.71336
EZH2	0.027805	0.000689038	28	8	4.36153	1	0.10811	28	6	4.248
ABCD3	0.027805	0.000689038	20	8	4.09379	1	0.656557	28	4	1.53832
CDC37L1	0.027805	0.000689038	20	8	4.03843	1	1	20	8	1.83085
SMURF2	0.027805	0.000689038	28	6	3.99417	1	1	20	8	2.26546
UTP15	0.027805	0.000689038	24	6	3.94973	1	1	28	6	3.25286
DDX20	0.027805	0.000689038	20	6	3.86245	1	1	28	6	2.39126
RPE	0.027805	0.000689038	20	8	3.83815	1	1	20	10	2.03871
PRMT5	0.027805	0.000689038	28	8	3.54277	1	0.13237	28	2	3.16855
NAA35	0.027805	0.000689038	20	8	3.48219	1	0.55972	28	4	1.82849
THAP12	0.027805	0.000689038	24	6	3.28427	1	0.337697	28	4	1.86693
UBE2O	0.027805	0.000689038	20	18	3.15227	1	1	20	12	1.76008
SAMD1	0.027805	0.000689038	20	16	2.86867	1	0.282747	28	16	0.936112
DYNC1LI1	0.027805	0.000689038	20	8	2.62815	1	1	20	16	1.14503
RBM25	0.027805	0.000689038	20	6	2.44006	1	1	20	2	1.58774
INHBB	0.027805	0.000689038	20	18	2.36012	1	0.161232	28	18	1.157
B3GNT8	0.027805	0.000689038	20	16	2.32388	1	1	28	20	1.04392
MAP4K2	0.027805	0.000689038	20	18	2.29479	1	1	20	18	0.35961
FAM46B	0.027805	0.000689038	20	18	2.28478	1	1	20	6	1.00115
VTA1	0.027805	0.000689038	20	6	2.22785	1	0.55972	28	2	1.21621
MPHOSPH10	0.027805	0.000689038	24	6	1.9469	1	0.10811	28	2	1.63342
RBM5	0.027805	0.000689038	28	20	1.81634	1	0.282747	28	18	1.89009
TRIP6	0.027805	0.000689038	20	18	1.80378	1	1	28	20	1.65154
FOXRED1	0.027805	0.000689038	20	18	1.76756	1	1	20	18	1.03467
CEP164	0.027805	0.000689038	20	18	1.76014	1	0.55972	24	20	0.781635
SEMA4F	0.027805	0.000689038	20	18	1.70336	1	1	20	18	0.687789
PER1	0.027805	0.000689038	20	18	1.61332	1	1	24	22	0.426715
TLE1	0.027805	0.000689038	28	2	1.56037	1	1	20	16	1.30032
HSPA2	0.027805	0.000689038	20	16	1.54215	1	1	28	4	1.37835
TARS2	0.027805	0.000689038	20	18	1.32565	1	0.656557	20	0	0.853827
PQLC2	0.027805	0.000689038	24	18	1.28287	1	1	28	20	2.03857
ACADL	0.027805	0.000689038	20	8	1.21443	1	1	20	8	0.231752
TBX3	0.027805	0.000689038	28	14	1.02977	1	1	20	4	0.379476
MMS22L	0.027805	0.000689038	28	6	1.00561	1	0.891934	28	4	0.531807
RPH3AL	0.027805	0.000689038	28	20	0.967529	1	1	20	12	0.755746
SHQ1	0.027805	0.000689038	24	8	0.9189	1	0.10811	28	6	0.857894
LOC615278	0.027805	0.000689038	20	16	0.796456	1	1	20	18	0.341547
METTL15	0.027805	0.000689038	20	8	0.791881	1	1	28	6	0.632746
PUDP	0.027805	0.000689038	28	6	0.740124	1	1	28	6	0.225058
ZNF276	0.027805	0.000689038	20	18	0.734468	1	1	28	20	0.623174
ZNF7	0.027805	0.000689038	20	18	0.72426	1	0.55972	28	16	0.331599
TOM1L2	0.027805	0.000689038	24	18	0.672618	1	0.401456	28	20	0.50632
MAPK8IP3	0.027805	0.000689038	20	18	0.602317	1	1	28	20	0.582168
FGFR1OP	0.027805	0.000689038	24	8	0.577553	1	0.10811	28	4	0.577213
ZBTB43	0.027805	0.000689038	28	4	0.509569	1	1	20	10	0.420492
POLR3GL	0.027805	0.000689038	28	18	0.498166	1	0.282747	28	20	0.389013
CEP85	0.027805	0.000689038	28	8	0.489761	1	0.401456	28	6	0.669388
SMG8	0.027805	0.000689038	28	6	0.48351	1	0.656557	28	4	0.25573
LZTS2	0.027805	0.000689038	28	20	0.46579	1	1	28	20	0.799726
SEC22A	0.027805	0.000689038	20	8	0.449647	1	1	20	10	0.302157
ANKRD33B	0.027805	0.000689038	28	8	0.434982	1	0.656557	28	12	0.112354
PEX12	0.027805	0.000689038	20	6	0.384846	1	0.766857	28	6	0.221678
LOC101903015	0.027805	0.000689038	28	18	0.376061	1	0.10811	28	20	0.440502
PRX	0.027805	0.000689038	20	18	0.367988	1	1	28	20	0.235178
SYNE4	0.027805	0.000689038	28	16	0.207531	1	1	28	20	0.22525
LOC107133323	0.027805	0.000689038	24	18	0.196295	1	0.656557	28	26	0.0327406
FHOD3	0.027805	0.000689038	20	18	0.108212	1	0.55972	28	20	0.0933464
CPA5	0.027805	0.000689038	24	22	0.0903143	1	0.401456	28	18	0.0694032
LOC104975064	0.027805	0.000689038	28	22	0.0308593	1	0.55972	28	22	0.0156199
LOC107131447	0.03328	0.000826625	24	22	0.127643	1	1	20	2	0.143326
GJA3	0.03328	0.000826625	24	22	0.0863202	1	0.766857	28	6	0.051295
RPS3A	0.0336797	0.000964212	20	8	248.58	1	0.337697	28	4	221.037
CDC42	0.0336797	0.000964212	20	8	42.8926	1	0.337697	28	4	16.7775
IRF7	0.0336797	0.000964212	24	18	27.7572	1	0.13237	28	18	69.4708
PSMD12	0.0336797	0.000964212	20	8	21.0123	1	0.282747	28	6	11.7666
MMADHC	0.0336797	0.000964212	20	6	20.8934	1	1	28	6	15.2299
CYB5A	0.0336797	0.000964212	20	8	18.024	1	1	28	6	8.3319
TM9SF3	0.0336797	0.000964212	20	6	16.367	1	1	28	6	9.3377
QSOX1	0.0336797	0.000964212	28	20	15.4714	1	0.10811	28	18	15.5085
EIF5	0.0336797	0.000964212	24	6	14.7942	1	0.337697	28	4	11.223
LOC510798	0.0336797	0.000964212	20	16	12.846	1	1	20	4	6.37574
HSPA4	0.0336797	0.000964212	20	8	12.5119	1	1	28	6	8.64917
GNG2	0.0336797	0.000964212	20	6	11.7492	1	1	28	18	8.02824
GARS	0.0336797	0.000964212	24	8	11.1823	1	1	20	16	3.6447
XPOT	0.0336797	0.000964212	20	6	10.9758	1	1	28	6	5.89218
GALNT3	0.0336797	0.000964212	20	8	9.93792	1	1	20	10	8.20802
PPP4R2	0.0336797	0.000964212	20	6	9.41322	1	1	28	6	4.47542
PPAT	0.0336797	0.000964212	20	8	8.09626	1	0.235617	28	4	2.93888
AASDHPPT	0.0336797	0.000964212	20	6	7.81338	1	0.891934	28	6	4.05428
TSNAX	0.0336797	0.000964212	20	8	7.35462	1	0.401456	28	6	4.6111
RRAGC	0.0336797	0.000964212	20	8	6.84176	1	1	20	8	4.3466
ZDHHC6	0.0336797	0.000964212	20	8	5.60076	1	0.10811	28	4	3.6665
EMC7	0.0336797	0.000964212	20	8	5.44716	1	0.235617	28	2	5.64459
SNX6	0.0336797	0.000964212	20	6	5.29069	1	1	20	10	3.28896
SUPT5H	0.0336797	0.000964212	20	18	5.16467	1	1	28	20	2.96179
PPP1R12C	0.0336797	0.000964212	20	16	5.10952	1	1	28	20	2.76645
TUBB4A	0.0336797	0.000964212	28	18	4.98371	1	1	20	0	1.48354
B3GNT2	0.0336797	0.000964212	20	6	4.97586	1	1	28	6	2.96006
MINDY3	0.0336797	0.000964212	20	6	4.90965	1	1	20	10	3.62155
LOC100139548	0.0336797	0.000964212	20	18	4.88519	1	0.10811	28	18	3.34064
GMCL1	0.0336797	0.000964212	20	6	4.57057	1	1	20	10	2.80442
CXXC1	0.0336797	0.000964212	20	16	4.55875	1	1	20	0	1.75384
OSBP	0.0336797	0.000964212	20	18	4.14274	1	1	20	12	2.60563
FANCD2	0.0336797	0.000964212	28	6	3.6983	1	0.13237	28	4	4.06711
ZNF76	0.0336797	0.000964212	20	18	3.65499	1	0.766857	28	20	2.38399
LGR4	0.0336797	0.000964212	28	4	3.49161	1	1	24	10	3.39371
PODXL	0.0336797	0.000964212	28	18	3.47525	1	0.161232	28	20	2.07165
USP15	0.0336797	0.000964212	20	8	3.42505	1	1	28	6	1.7841
CDC42SE2	0.0336797	0.000964212	24	6	3.42404	1	1	24	10	2.19719
CHUK	0.0336797	0.000964212	20	6	3.24858	1	1	24	10	1.44132
DHX36	0.0336797	0.000964212	24	6	3.19557	1	1	28	6	2.63188
FUT8	0.0336797	0.000964212	28	2	3.12232	1	1	28	6	1.26493
URI1	0.0336797	0.000964212	24	6	3.07762	1	1	28	6	1.91139
TMEM145	0.0336797	0.000964212	28	18	3.0752	1	0.282747	28	20	2.86435
DEDD2	0.0336797	0.000964212	28	18	3.06108	1	1	28	20	4.03144
NMI	0.0336797	0.000964212	20	8	2.89837	1	1	28	4	1.97489
CSTF1	0.0336797	0.000964212	20	8	2.78983	1	0.235617	28	4	0.892279
ULK1	0.0336797	0.000964212	20	16	2.77731	1	1	28	20	1.78097
ANKMY2	0.0336797	0.000964212	20	8	2.66315	1	1	20	10	0.981611
SEC16A	0.0336797	0.000964212	20	16	2.48616	1	0.10811	28	16	2.94013
CLASRP	0.0336797	0.000964212	20	16	2.35276	1	1	24	22	1.1199
FBRSL1	0.0336797	0.000964212	20	18	2.34543	1	1	28	20	0.981786
CSNK2A2	0.0336797	0.000964212	28	6	2.29353	1	1	20	16	1.71813
MMP16	0.0336797	0.000964212	28	6	2.08418	1	1	28	8	1.06306
ANKRD28	0.0336797	0.000964212	28	6	2.08186	1	1	28	6	1.76827
INTS10	0.0336797	0.000964212	24	6	1.9856	1	1	28	6	1.30127
C23H6orf52	0.0336797	0.000964212	28	6	1.93392	1	0.161232	28	4	2.39292
LMO4	0.0336797	0.000964212	28	2	1.91767	1	1	20	18	1.14533
KIAA1143	0.0336797	0.000964212	20	6	1.88251	1	0.282747	24	8	0.951239
CBS	0.0336797	0.000964212	20	16	1.85211	1	0.161232	28	18	1.82512
MMD	0.0336797	0.000964212	20	6	1.79579	1	1	28	6	1.75892
SCEL	0.0336797	0.000964212	28	6	1.66426	1	1	28	6	1.76245
SNAPC4	0.0336797	0.000964212	20	18	1.60054	1	0.10811	28	20	1.09287
LOC112446470	0.0336797	0.000964212	28	6	1.54351	1	1	28	6	1.10185
HGFAC	0.0336797	0.000964212	28	18	1.49589	1	0.13237	28	18	1.24991
CRCP	0.0336797	0.000964212	28	6	1.27044	1	1	28	6	1.20704
TNFRSF25	0.0336797	0.000964212	24	18	1.22438	1	0.55972	28	18	0.473366
STK39	0.0336797	0.000964212	28	10	1.22389	1	1	20	18	0.713945
TJP3	0.0336797	0.000964212	28	18	1.19354	1	0.161232	28	18	1.21173
CTCF	0.0336797	0.000964212	28	6	1.15573	1	0.475086	28	4	0.941285
TEPSIN	0.0336797	0.000964212	20	18	1.12496	1	0.282747	28	18	0.496022
GHDC	0.0336797	0.000964212	24	20	1.0792	1	0.282747	28	18	0.519462
KCTD17	0.0336797	0.000964212	28	20	1.04456	1	0.282747	28	20	1.28653
C11H9orf116	0.0336797	0.000964212	20	18	1.02367	1	1	28	20	0.583635
LOC101902106	0.0336797	0.000964212	24	18	0.991521	1	0.475086	28	16	0.577872
LARGE2	0.0336797	0.000964212	28	18	0.95753	1	1	28	20	0.750727
AP4S1	0.0336797	0.000964212	20	8	0.83275	1	0.235617	28	6	0.755926
RHOBTB2	0.0336797	0.000964212	24	18	0.779798	1	1	28	20	0.489292
ZNF174	0.0336797	0.000964212	20	18	0.745153	1	1	28	20	0.343534
NDOR1	0.0336797	0.000964212	20	16	0.743697	1	0.10811	28	18	0.807589
JADE3	0.0336797	0.000964212	28	6	0.741935	1	1	28	6	0.801273
TPCN2	0.0336797	0.000964212	20	18	0.733215	1	1	20	0	0.364713
GPT	0.0336797	0.000964212	20	18	0.732381	1	1	24	22	0.3582
BRPF3	0.0336797	0.000964212	20	16	0.663308	1	1	24	18	0.730806
SETD1B	0.0336797	0.000964212	20	18	0.620887	1	0.235617	28	18	0.326333
LOC100848469	0.0336797	0.000964212	20	6	0.606854	1	1	28	2	0.120083
LOC100851369	0.0336797	0.000964212	24	6	0.527677	1	0.401456	28	4	0.299146
PRPF18	0.0336797	0.000964212	20	8	0.370518	1	1	28	6	0.164433
IQSEC2	0.0336797	0.000964212	24	18	0.329591	1	0.13237	28	18	0.322615
TRIM46	0.0336797	0.000964212	24	18	0.321857	1	1	28	20	0.278719
TIGD7	0.0336797	0.000964212	28	6	0.290507	1	1	20	8	0.21864
KCNC3	0.0336797	0.000964212	28	18	0.259426	1	0.401456	28	20	0.169803
LOC101904332	0.0336797	0.000964212	28	22	0.245745	1	0.475086	28	20	0.411853
LOC112443175	0.0336797	0.000964212	28	20	0.232505	1	1	28	20	0.160683
SPSB2	0.0336797	0.000964212	28	20	0.207999	1	0.161232	28	18	0.235062
CHCHD6	0.0336797	0.000964212	24	18	0.158022	1	1	28	14	0.0943414
KIAA2012	0.0336797	0.000964212	20	8	0.139893	1	0.55972	28	6	0.0886844
RAB36	0.0336797	0.000964212	28	20	0.139529	1	1	28	20	0.139451
RPS27A	0.0405826	0.00133663	20	8	291.85	1	0.55972	28	4	291.305
ATP5PO	0.0405826	0.00133663	20	8	37.095	1	0.13237	28	6	31.8377
ASS1	0.0405826	0.00133663	28	16	33.5287	1	1	28	20	10.3283
SQSTM1	0.0405826	0.00133663	28	20	27.8421	1	1	28	20	23.5108
SUB1	0.0405826	0.00133663	20	8	24.2147	1	0.235617	28	4	7.69665
CAPZA2	0.0405826	0.00133663	20	8	22.2078	1	1	28	6	12.5836
RAP1B	0.0405826	0.00133663	20	6	21.0645	1	0.475086	28	6	11.2796
CD151	0.0405826	0.00133663	20	18	20.2111	1	1	28	20	14.2284
PC	0.0405826	0.00133663	28	20	17.4757	1	0.13237	28	18	17.9106
BMP1	0.0405826	0.00133663	20	18	14.9036	1	1	28	20	11.5887
RAB14	0.0405826	0.00133663	20	8	13.5897	1	1	28	6	7.43209
ARL8B	0.0405826	0.00133663	20	8	12.3476	1	1	20	10	8.8133
CNOT7	0.0405826	0.00133663	20	6	12.2604	1	1	28	6	7.93828
DHFR	0.0405826	0.00133663	20	8	11.3929	1	1	20	10	5.97046
MTAP	0.0405826	0.00133663	28	6	11.3237	1	0.55972	28	8	8.7637
TSG101	0.0405826	0.00133663	20	8	9.53648	1	0.235617	28	2	6.66863
LXN	0.0405826	0.00133663	20	8	7.5403	1	0.401456	28	6	5.30532
PPP2R1B	0.0405826	0.00133663	24	6	7.43963	1	1	28	6	5.46193
PXDN	0.0405826	0.00133663	20	18	7.34211	1	0.235617	28	16	3.15065
POFUT2	0.0405826	0.00133663	20	18	7.06865	1	1	28	20	4.01119
SSR3	0.0405826	0.00133663	20	8	6.76131	1	0.195392	28	6	6.7153
NOL11	0.0405826	0.00133663	20	8	6.72206	1	1	28	6	5.10716
EPHA1	0.0405826	0.00133663	24	18	6.71993	1	1	28	20	10.0517
MCUR1	0.0405826	0.00133663	20	6	6.50438	1	0.766857	28	6	4.26696
KBTBD2	0.0405826	0.00133663	20	8	6.227	1	0.891934	28	4	1.73499
SSH3	0.0405826	0.00133663	20	18	6.10843	1	1	28	20	3.93947
RIPK2	0.0405826	0.00133663	20	8	6.0634	1	1	28	6	2.98511
CENPF	0.0405826	0.00133663	28	6	6.05164	1	0.13237	28	4	6.54862
UBE2A	0.0405826	0.00133663	20	8	5.88552	1	0.337697	28	4	3.75071
VWA1	0.0405826	0.00133663	24	20	5.71847	1	0.401456	28	18	11.4878
ARHGAP27	0.0405826	0.00133663	20	16	5.68825	1	1	28	20	3.38615
TMEM9B	0.0405826	0.00133663	20	6	5.43943	1	0.282747	28	2	3.79861
PPP1R13L	0.0405826	0.00133663	20	18	5.01253	1	1	28	20	3.28487
FUBP1	0.0405826	0.00133663	20	10	4.53779	1	0.766857	24	6	1.05012
DBNL	0.0405826	0.00133663	24	18	4.53432	1	0.401456	28	18	2.98605
SHC1	0.0405826	0.00133663	20	18	4.49956	1	1	20	0	2.0839
LPCAT3	0.0405826	0.00133663	28	16	4.49347	1	0.10811	28	22	2.62409
TRIM59	0.0405826	0.00133663	20	6	4.44668	1	0.282747	28	4	2.45263
TUT1	0.0405826	0.00133663	20	18	4.32218	1	1	28	20	2.67494
PAPD4	0.0405826	0.00133663	20	6	4.11618	1	1	20	16	2.62356
MANEA	0.0405826	0.00133663	20	6	4.0735	1	0.401456	28	4	1.60664
MMP28	0.0405826	0.00133663	20	18	3.99314	1	1	28	20	2.94356
VPS16	0.0405826	0.00133663	20	16	3.95175	1	0.656557	28	20	2.01399
SEC24B	0.0405826	0.00133663	20	6	3.89651	1	1	28	0	1.17865
TEAD2	0.0405826	0.00133663	20	16	3.75786	1	1	24	22	4.75548
ALG10	0.0405826	0.00133663	24	6	3.74104	1	0.55972	28	4	1.78879
PLEKHF2	0.0405826	0.00133663	20	8	3.48863	1	1	28	6	1.15931
UGP2	0.0405826	0.00133663	20	8	3.39527	1	1	20	16	1.01543
NUMBL	0.0405826	0.00133663	20	18	3.37517	1	1	28	20	1.76273
CTNNAL1	0.0405826	0.00133663	24	6	3.35599	1	1	24	10	2.53648
CSNK1E	0.0405826	0.00133663	20	16	3.01991	1	0.13237	28	20	2.56381
DPH6	0.0405826	0.00133663	20	8	3.01829	1	0.475086	28	6	1.67865
DDIT4	0.0405826	0.00133663	28	20	2.94714	1	1	28	20	1.4073
MEAF6	0.0405826	0.00133663	20	8	2.90003	1	0.235617	28	6	1.95398
ADORA2B	0.0405826	0.00133663	24	10	2.88846	1	0.891934	28	6	0.484388
BMPR1B	0.0405826	0.00133663	28	2	2.84512	1	1	28	6	2.91163
LSM14B	0.0405826	0.00133663	20	16	2.83669	1	1	20	6	2.34395
TRIM13	0.0405826	0.00133663	20	6	2.71533	1	1	28	0	0.863962
RHOT2	0.0405826	0.00133663	20	16	2.68277	1	1	24	22	1.3538
CASKIN2	0.0405826	0.00133663	20	16	2.61735	1	1	28	20	1.19941
MRPS35	0.0405826	0.00133663	20	8	2.57869	1	1	28	6	1.27482
SMTNL2	0.0405826	0.00133663	28	20	2.52186	1	0.475086	28	18	2.15308
SNAI2	0.0405826	0.00133663	28	2	2.49558	1	0.235617	24	6	3.7549
MSL3	0.0405826	0.00133663	20	6	2.48562	1	0.13237	28	2	1.89162
ABRAXAS1	0.0405826	0.00133663	20	6	2.43976	1	1	28	6	0.715867
COPS5	0.0405826	0.00133663	20	8	2.39661	1	0.766857	28	4	2.29342
BCL2L13	0.0405826	0.00133663	20	18	2.34712	1	0.235617	28	16	0.40361
AKAP17A	0.0405826	0.00133663	20	16	2.2967	1	1	28	20	1.01301
CCNH	0.0405826	0.00133663	20	8	2.19684	1	1	24	6	1.93073
CWC22	0.0405826	0.00133663	20	6	1.99789	1	1	28	6	0.780004
SIN3B	0.0405826	0.00133663	20	18	1.91804	1	1	28	20	1.20866
FAM69A	0.0405826	0.00133663	20	6	1.906	1	1	20	10	0.540444
PHOSPHO2	0.0405826	0.00133663	20	6	1.89678	1	1	28	6	1.26825
CISH	0.0405826	0.00133663	28	18	1.72865	1	1	28	20	1.19814
ETV4	0.0405826	0.00133663	24	18	1.68326	1	1	28	20	2.56485
FAM149B1	0.0405826	0.00133663	24	6	1.6549	1	1	28	6	0.885485
CDHR5	0.0405826	0.00133663	20	18	1.65315	1	1	28	20	1.82355
L3MBTL3	0.0405826	0.00133663	20	8	1.63059	1	1	28	6	0.968901
UFL1	0.0405826	0.00133663	20	8	1.62289	1	1	28	6	0.757104
SLC23A2	0.0405826	0.00133663	28	6	1.55472	1	1	28	6	0.727328
TYW5	0.0405826	0.00133663	20	8	1.54954	1	1	24	10	0.622176
EMB	0.0405826	0.00133663	28	4	1.52551	1	1	24	10	1.29181
LOC112445193	0.0405826	0.00133663	20	8	1.51411	1	1	28	6	1.07654
P2RX4	0.0405826	0.00133663	28	20	1.47344	1	1	28	20	0.646346
ANKRD54	0.0405826	0.00133663	20	16	1.35643	1	1	20	6	0.794704
C8H9orf85	0.0405826	0.00133663	20	6	1.34814	1	1	28	6	0.622945
RNF144B	0.0405826	0.00133663	28	2	1.20705	1	1	20	10	1.25864
RHBDF1	0.0405826	0.00133663	24	18	1.14977	1	1	28	20	1.41546
BAHCC1	0.0405826	0.00133663	20	18	1.13888	1	1	24	18	0.375313
PHF14	0.0405826	0.00133663	20	6	1.12322	1	1	20	16	0.384599
OSBPL3	0.0405826	0.00133663	28	2	1.0976	1	1	28	6	1.23104
DAGLB	0.0405826	0.00133663	20	18	1.07756	1	0.282747	28	24	0.511313
SPATA5	0.0405826	0.00133663	28	6	1.05988	1	1	28	6	0.347864
LNPK	0.0405826	0.00133663	20	6	1.04862	1	0.10811	28	4	0.70689
MLXIP	0.0405826	0.00133663	20	18	0.959568	1	0.55972	28	20	0.712069
ALG5	0.0405826	0.00133663	24	8	0.941545	1	1	28	4	0.793972
LCAT	0.0405826	0.00133663	24	18	0.889313	1	0.282747	28	20	1.39751
EBF1	0.0405826	0.00133663	28	2	0.880503	1	1	20	14	1.00319
FOXK1	0.0405826	0.00133663	20	18	0.859154	1	0.55972	28	16	1.01554
CIB2	0.0405826	0.00133663	20	18	0.783904	1	0.195392	28	16	0.858628
BBS1	0.0405826	0.00133663	24	20	0.761872	1	1	28	20	0.430806
LOC101902124	0.0405826	0.00133663	20	16	0.741555	1	1	28	20	0.351739
SETD6	0.0405826	0.00133663	28	20	0.709306	1	1	28	24	0.531015
SHF	0.0405826	0.00133663	28	20	0.708721	1	1	28	20	0.499873
ZNF710	0.0405826	0.00133663	20	18	0.561129	1	0.891934	28	24	0.164321
GSE1	0.0405826	0.00133663	24	18	0.534372	1	0.55972	28	18	0.265922
SOGA3	0.0405826	0.00133663	20	18	0.502824	1	1	24	18	0.2918
NOXA1	0.0405826	0.00133663	24	18	0.485866	1	0.475086	28	20	0.376965
GNG7	0.0405826	0.00133663	20	18	0.469363	1	0.13237	28	18	0.173774
RECQL5	0.0405826	0.00133663	20	18	0.465726	1	0.55972	28	20	0.449622
KDM6B	0.0405826	0.00133663	24	18	0.460224	1	0.475086	28	18	0.512558
RCBTB1	0.0405826	0.00133663	20	6	0.389208	1	1	20	14	0.574282
LOC101906292	0.0405826	0.00133663	28	6	0.362296	1	1	20	8	0.157569
MTHFR	0.0405826	0.00133663	24	18	0.321056	1	0.55972	28	18	0.280817
CCDC142	0.0405826	0.00133663	20	18	0.319294	1	1	28	20	0.236506
FNDC11	0.0405826	0.00133663	28	20	0.282575	1	1	20	6	0.0544718
MAPK15	0.0405826	0.00133663	24	18	0.141364	1	1	28	20	0.105422
LOC112442663	0.0405826	0.00133663	24	18	0.111904	1	0.282747	28	16	0.0369112
LOC107131416	0.0405826	0.00133663	24	12	0.101984	1	0.310222	28	8	0.0254259
SORCS2	0.0405826	0.00133663	20	18	0.097959	1	0.401456	28	22	0.118569
GPR155	0.0405826	0.00133663	24	4	0.053066	1	0.891934	28	26	0.0357711
ND2	0.0477209	0.00183621	20	6	888.34	1	0.656557	28	8	384.665
RPL34	0.0477209	0.00183621	20	8	43.8213	1	0.337697	28	6	29.6745
SLC25A1	0.0477209	0.00183621	20	18	37.1337	1	1	20	12	13.8937
PPP2CA	0.0477209	0.00183621	20	8	35.0816	1	0.282747	28	6	20.822
CTSB	0.0477209	0.00183621	28	22	26.9382	1	1	28	20	18.6025
COL18A1	0.0477209	0.00183621	20	18	26.6076	1	0.282747	28	18	17.7823
SSB	0.0477209	0.00183621	20	8	24.4252	1	0.282747	28	6	10.6841
FASN	0.0477209	0.00183621	24	18	24.171	1	0.235617	28	18	26.9314
CCT2	0.0477209	0.00183621	28	6	22.6126	1	0.10811	28	4	29.5123
UBE2D3	0.0477209	0.00183621	20	8	20.5662	1	1	28	6	10.3292
TMEM167A	0.0477209	0.00183621	20	8	19.4649	1	1	28	6	12.9278
RAC1	0.0477209	0.00183621	20	8	17.5994	1	0.161232	28	2	13.4962
COPB1	0.0477209	0.00183621	20	8	15.6269	1	1	20	10	12.5603
PGD	0.0477209	0.00183621	24	18	13.8173	1	1	28	20	6.20113
AIMP1	0.0477209	0.00183621	20	6	12.9476	1	0.766857	28	6	8.64654
DNAJC3	0.0477209	0.00183621	20	8	11.5082	1	1	28	6	7.07193
CBFB	0.0477209	0.00183621	28	6	10.7403	1	1	28	6	7.32928
ANTXR2	0.0477209	0.00183621	24	8	10.3453	1	1	24	18	1.34164
MVD	0.0477209	0.00183621	20	16	10.0129	1	1	28	20	4.41013
ARF4	0.0477209	0.00183621	20	8	9.5728	1	0.766857	28	10	4.72477
LOC785403	0.0477209	0.00183621	28	4	8.76434	1	1	28	6	7.94706
WDR75	0.0477209	0.00183621	20	8	8.35499	1	0.475086	28	4	2.45621
PRKAR2A	0.0477209	0.00183621	28	6	8.2854	1	1	28	6	6.58681
CWC15	0.0477209	0.00183621	24	6	8.25318	1	0.10811	28	6	13.1998
C14H8orf59	0.0477209	0.00183621	20	8	7.67271	1	0.13237	28	6	5.66435
ETS1	0.0477209	0.00183621	28	8	7.46387	1	1	28	6	3.61037
EFHD2	0.0477209	0.00183621	28	16	7.03533	1	1	20	0	2.51668
MINK1	0.0477209	0.00183621	20	18	6.61609	1	1	28	20	3.1547
ADK	0.0477209	0.00183621	20	6	6.43568	1	0.13237	28	6	4.36225
NBN	0.0477209	0.00183621	20	8	6.26296	1	1	28	6	2.24227
MRPL45	0.0477209	0.00183621	20	8	6.23819	1	0.766857	28	4	6.43857
ZNF598	0.0477209	0.00183621	20	16	6.1796	1	1	24	22	2.36204
PSPH	0.0477209	0.00183621	20	8	5.98299	1	1	20	10	0.976522
USP8	0.0477209	0.00183621	20	8	5.92582	1	1	28	6	2.89903
PRMT3	0.0477209	0.00183621	24	6	5.4691	1	1	28	6	5.00975
LOC101907986	0.0477209	0.00183621	20	6	5.36908	1	0.475086	28	8	3.74021
TUSC3	0.0477209	0.00183621	20	8	5.17358	1	0.656557	28	10	1.18155
DUSP5	0.0477209	0.00183621	24	12	5.1579	1	1	28	20	1.59937
NR1H2	0.0477209	0.00183621	20	18	5.04479	1	1	28	20	2.4271
ALG6	0.0477209	0.00183621	20	6	4.87995	1	1	28	6	2.70841
SYNCRIP	0.0477209	0.00183621	24	6	4.69315	1	0.10811	28	4	2.74846
PNKP	0.0477209	0.00183621	20	18	4.45188	1	1	28	20	3.03588
ZNF408	0.0477209	0.00183621	20	18	4.37305	1	1	28	20	1.42909
45546	0.0477209	0.00183621	28	6	4.30612	1	1	28	6	3.39194
WSB2	0.0477209	0.00183621	28	6	3.72946	1	1	28	6	1.30658
TRMT5	0.0477209	0.00183621	20	8	3.58727	1	1	28	6	1.3359
CHIC2	0.0477209	0.00183621	20	6	3.54749	1	1	28	24	1.07145
RBCK1	0.0477209	0.00183621	20	18	3.38448	1	0.55972	28	18	2.70995
SCAMP1	0.0477209	0.00183621	20	6	3.36519	1	1	20	10	1.96326
RPF2	0.0477209	0.00183621	20	8	3.33135	1	0.235617	28	4	1.05426
WDR44	0.0477209	0.00183621	20	6	3.16476	1	1	24	10	1.97328
UTP6	0.0477209	0.00183621	28	4	3.16283	1	0.475086	28	2	1.25671
POLR3G	0.0477209	0.00183621	20	8	3.11358	1	1	20	10	1.79352
SFXN1	0.0477209	0.00183621	28	6	3.09056	1	1	28	6	2.0565
SEMA3F	0.0477209	0.00183621	28	18	3.08323	1	1	20	0	0.667293
SLC35A3	0.0477209	0.00183621	20	8	3.08269	1	1	28	6	1.51258
DPP7	0.0477209	0.00183621	24	18	3.03232	1	0.475086	28	18	4.70522
ATP6V0A4	0.0477209	0.00183621	28	20	3.02938	1	0.161232	28	20	2.06646
STAT6	0.0477209	0.00183621	24	18	3.01962	1	0.891934	28	20	3.3193
TMEM167B	0.0477209	0.00183621	20	6	2.98488	1	1	20	16	1.56797
CSNK2A1	0.0477209	0.00183621	20	8	2.96789	1	1	20	16	1.08711
LRRC1	0.0477209	0.00183621	24	6	2.93289	1	0.766857	28	6	1.84984
GSPT1	0.0477209	0.00183621	28	6	2.93091	1	0.13237	28	4	3.27224
DGKQ	0.0477209	0.00183621	20	16	2.89684	1	0.13237	28	18	1.61623
ARFGAP1	0.0477209	0.00183621	20	18	2.84883	1	0.401456	28	18	0.888761
EDC4	0.0477209	0.00183621	20	18	2.7156	1	1	28	14	0.737717
SUPV3L1	0.0477209	0.00183621	20	8	2.62456	1	1	20	8	0.499385
SLC19A2	0.0477209	0.00183621	20	8	2.61719	1	0.195392	28	6	1.85598
SYNJ2BP	0.0477209	0.00183621	24	6	2.61145	1	1	24	10	1.81902
RAP2B	0.0477209	0.00183621	20	12	2.52933	1	1	20	18	1.43234
PAK6	0.0477209	0.00183621	28	20	2.51911	1	0.401456	28	22	0.905331
STK19	0.0477209	0.00183621	24	18	2.49128	1	1	28	20	2.74912
LMO2	0.0477209	0.00183621	28	18	2.45576	1	0.282747	28	20	1.24805
JAM2	0.0477209	0.00183621	20	8	2.43952	1	1	24	18	2.27873
KCTD14	0.0477209	0.00183621	24	18	2.40319	1	1	28	20	2.03665
LTA4H	0.0477209	0.00183621	20	6	2.3617	1	1	28	6	2.0563
HMG20A	0.0477209	0.00183621	20	6	2.31557	1	1	20	16	1.30039
TAF6L	0.0477209	0.00183621	20	16	2.28908	1	1	28	20	1.48032
CEP131	0.0477209	0.00183621	20	18	2.2518	1	0.401456	28	20	2.3607
PALMD	0.0477209	0.00183621	28	24	2.22422	1	0.55972	28	20	2.51493
TOX4	0.0477209	0.00183621	20	8	2.20642	1	1	20	2	1.79898
CDC7	0.0477209	0.00183621	24	6	2.19478	1	0.282747	28	4	1.34749
PPP3CB	0.0477209	0.00183621	20	6	2.16749	1	1	20	10	1.21219
PIDD1	0.0477209	0.00183621	20	18	2.15662	1	1	20	18	0.835652
FEZ2	0.0477209	0.00183621	20	6	2.06159	1	1	20	18	0.497548
BARD1	0.0477209	0.00183621	28	4	2.00785	1	0.282747	28	4	1.22134
LOC783185	0.0477209	0.00183621	20	14	1.98707	1	0.282747	20	6	2.29639
EOGT	0.0477209	0.00183621	20	6	1.9292	1	1	20	2	0.747726
UTP23	0.0477209	0.00183621	20	8	1.92143	1	1	28	6	0.661385
DGKD	0.0477209	0.00183621	20	16	1.90111	1	1	20	0	0.780284
AADAT	0.0477209	0.00183621	20	6	1.89061	1	0.891934	28	4	0.782209
GRPEL2	0.0477209	0.00183621	20	8	1.85777	1	1	28	6	1.16818
PRICKLE3	0.0477209	0.00183621	24	20	1.85566	1	1	28	20	1.91747
PPWD1	0.0477209	0.00183621	20	8	1.7621	1	0.10811	24	4	1.49848
RPAP1	0.0477209	0.00183621	20	16	1.71935	1	1	28	14	0.695011
BRI3BP	0.0477209	0.00183621	28	8	1.71786	1	1	28	6	1.25704
PRRG2	0.0477209	0.00183621	28	20	1.70655	1	1	28	20	2.93233
MOGS	0.0477209	0.00183621	28	18	1.69381	1	0.10811	28	16	1.23326
MVK	0.0477209	0.00183621	24	18	1.67192	1	1	20	12	1.06417
SH2B1	0.0477209	0.00183621	20	16	1.59012	1	1	28	20	0.900496
MUS81	0.0477209	0.00183621	20	18	1.5832	1	1	28	20	1.58397
ARRDC1	0.0477209	0.00183621	28	20	1.57967	1	1	28	20	2.05025
ZNF74	0.0477209	0.00183621	24	18	1.55885	1	0.55972	28	20	1.69013
SCRN2	0.0477209	0.00183621	24	18	1.55171	1	1	28	20	1.43806
MID1	0.0477209	0.00183621	28	6	1.50439	1	1	28	6	0.79225
MKX	0.0477209	0.00183621	28	6	1.43953	1	0.401456	28	8	0.910077
C1H3orf33	0.0477209	0.00183621	20	6	1.39285	1	0.13237	28	4	1.27816
DNAAF2	0.0477209	0.00183621	20	8	1.3178	1	0.656557	28	4	0.456391
RNLS	0.0477209	0.00183621	20	8	1.296	1	1	20	10	0.424891
EBAG9	0.0477209	0.00183621	20	8	1.28376	1	0.10811	28	4	0.918018
ASB6	0.0477209	0.00183621	20	18	1.24047	1	1	20	6	1.36988
SUOX	0.0477209	0.00183621	28	20	1.23336	1	1	28	20	0.413432
ZUP1	0.0477209	0.00183621	20	8	1.22084	1	0.891934	28	4	0.768483
DERL3	0.0477209	0.00183621	20	18	1.21312	1	1	28	20	0.31958
NQO2	0.0477209	0.00183621	28	20	1.21237	1	1	28	20	1.63651
FOXF1	0.0477209	0.00183621	28	18	1.2041	1	1	28	20	0.30985
INTS6	0.0477209	0.00183621	20	8	1.17516	1	1	20	8	0.69891
PTPRCAP	0.0477209	0.00183621	24	18	1.11362	1	1	28	20	1.02572
FOXC1	0.0477209	0.00183621	28	8	1.08784	1	0.55972	28	6	0.510082
EML2	0.0477209	0.00183621	24	18	1.04286	1	0.656557	28	18	0.533836
TNK1	0.0477209	0.00183621	20	18	1.02747	1	0.161232	28	20	0.895182
CHST3	0.0477209	0.00183621	20	18	0.989849	1	1	28	18	0.578828
DYNC2LI1	0.0477209	0.00183621	20	6	0.975382	1	0.282747	28	2	0.59817
RAI1	0.0477209	0.00183621	20	18	0.946981	1	0.13237	28	20	1.03677
MECP2	0.0477209	0.00183621	20	18	0.935816	1	0.401456	28	18	0.917727
UBL7	0.0477209	0.00183621	24	18	0.92061	1	1	28	20	1.51889
PEX2	0.0477209	0.00183621	20	8	0.90706	1	1	28	6	0.415764
TRIM65	0.0477209	0.00183621	28	20	0.890485	1	0.766857	28	18	0.548918
TJAP1	0.0477209	0.00183621	20	18	0.883485	1	1	20	18	0.770387
TRMT10B	0.0477209	0.00183621	20	8	0.850886	1	1	28	6	0.422096
MRRF	0.0477209	0.00183621	20	8	0.839634	1	1	20	4	0.214537
FAM43A	0.0477209	0.00183621	24	18	0.827682	1	0.337697	28	6	0.642846
MTPAP	0.0477209	0.00183621	20	8	0.748092	1	1	28	6	0.428767
SP6	0.0477209	0.00183621	20	16	0.73474	1	0.401456	28	18	0.37719
IFT74	0.0477209	0.00183621	20	6	0.690009	1	1	28	0	0.455044
MATN4	0.0477209	0.00183621	28	20	0.632868	1	0.195392	28	20	1.1369
ST7	0.0477209	0.00183621	20	8	0.61285	1	1	28	6	0.402635
GOLM1	0.0477209	0.00183621	24	2	0.594493	1	1	28	14	0.49217
NUDT14	0.0477209	0.00183621	24	18	0.564847	1	0.401456	28	16	0.425394
PPFIA1	0.0477209	0.00183621	20	16	0.473639	1	0.891934	20	2	0.527625
NAV3	0.0477209	0.00183621	28	8	0.46755	1	1	20	16	0.248235
GPALPP1	0.0477209	0.00183621	24	6	0.40988	1	1	20	16	0.38033
LOC101902211	0.0477209	0.00183621	28	6	0.399885	1	0.10811	28	6	0.656979
C29H11orf86	0.0477209	0.00183621	24	18	0.394354	1	1	28	4	0.157853
TELO2	0.0477209	0.00183621	20	18	0.342681	1	1	28	20	0.1571
LOC100847319	0.0477209	0.00183621	28	18	0.293481	1	0.891934	28	22	0.145083
SEZ6	0.0477209	0.00183621	28	20	0.267821	1	1	20	6	0.173732
TRAF1	0.0477209	0.00183621	20	18	0.267508	1	0.475086	28	20	0.15761
ARHGAP33	0.0477209	0.00183621	20	16	0.18937	1	0.161232	28	2	0.0824571
NUDT13	0.0477209	0.00183621	28	20	0.164815	1	1	20	6	0.104449
POSTN	0.0477209	0.00183621	28	4	0.157713	1	1	28	6	0.0736714
C3H1orf56	0.0477209	0.00183621	20	10	0.101306	1	1	28	6	0.0341352
LOC526769	0.0477209	0.00183621	28	22	0.094775	1	0.401456	28	22	0.154451
SPOCK2	0.0477209	0.00183621	28	18	0.039365	1	1	20	12	0.0621424
-	0.0562292	0.00216844	20	6	1.71653	1	1	20	16	2.72807
LOC100336757	0.0562292	0.00216844	28	0	0.0232207	1	0.337697	24	22	0.0280812
PDE2A	0.0562292	0.00216844	24	20	0.0170223	1	1	20	10	0.0131789
B2M	0.0572931	0.00250066	20	8	67.8735	1	1	20	6	21.4791
LAMA5	0.0572931	0.00250066	20	18	34.2175	1	0.195392	28	16	23.165
SLC25A3	0.0572931	0.00250066	24	6	23.5962	1	0.13237	28	8	11.9979
ARCN1	0.0572931	0.00250066	20	8	17.808	1	1	28	6	11.828
CORO1B	0.0572931	0.00250066	20	18	17.7662	1	1	28	20	11.3249
SOD1	0.0572931	0.00250066	20	8	15.9502	1	0.337697	28	6	20.1104
PDLIM7	0.0572931	0.00250066	20	18	15.5077	1	1	28	20	15.6693
SDHD	0.0572931	0.00250066	20	6	12.2096	1	0.891934	28	4	8.41242
PSMG2	0.0572931	0.00250066	24	6	11.8016	1	0.10811	28	6	13.3765
COL8A1	0.0572931	0.00250066	20	2	11.6903	1	0.235617	28	18	10.8123
SUMO1	0.0572931	0.00250066	20	8	11.4456	1	0.10811	28	4	14.6939
MAGT1	0.0572931	0.00250066	20	6	10.3499	1	0.13237	28	6	8.16408
45540	0.0572931	0.00250066	20	18	10.3444	1	1	28	20	5.30821
ID3	0.0572931	0.00250066	28	16	10.0487	1	1	28	20	7.64567
CDV3	0.0572931	0.00250066	28	6	10.006	1	1	28	6	4.77162
PPP6R1	0.0572931	0.00250066	20	18	9.84303	1	0.10811	28	14	6.55363
HDAC2	0.0572931	0.00250066	20	6	9.7703	1	1	28	6	4.22065
SLC39A7	0.0572931	0.00250066	20	18	9.27821	1	0.766857	28	18	2.69896
GPBP1	0.0572931	0.00250066	20	8	9.0878	1	1	28	6	5.61462
PMPCB	0.0572931	0.00250066	20	8	8.88305	1	0.401456	28	6	6.73707
NUDCD2	0.0572931	0.00250066	20	6	8.73191	1	0.195392	28	6	5.21087
MPG	0.0572931	0.00250066	20	18	8.2442	1	1	28	20	4.76077
SPTLC1	0.0572931	0.00250066	20	8	8.09125	1	0.161232	28	6	6.50855
SCYL1	0.0572931	0.00250066	20	18	7.9067	1	1	28	20	4.51561
PPP1R18	0.0572931	0.00250066	20	18	7.66054	1	1	28	20	4.96744
45356	0.0572931	0.00250066	20	8	7.4666	1	1	20	10	4.62967
FNTA	0.0572931	0.00250066	20	8	7.27833	1	0.13237	28	6	5.13379
MKNK2	0.0572931	0.00250066	24	18	6.69248	1	0.656557	28	22	4.16453
MNAT1	0.0572931	0.00250066	20	8	6.33829	1	0.195392	28	4	5.40125
MRPL1	0.0572931	0.00250066	20	8	6.23682	1	0.13237	28	4	3.73618
DDAH2	0.0572931	0.00250066	24	18	6.14643	1	1	28	20	9.27007
PPP4R3A	0.0572931	0.00250066	20	8	6.02087	1	1	28	6	2.67397
ACIN1	0.0572931	0.00250066	20	18	5.87171	1	1	28	20	3.29111
GPRC5C	0.0572931	0.00250066	24	18	5.81568	1	1	28	20	5.11213
RAD23B	0.0572931	0.00250066	24	6	5.11992	1	1	20	2	3.33062
CCDC43	0.0572931	0.00250066	20	8	4.94975	1	0.282747	28	6	3.13773
STK26	0.0572931	0.00250066	20	8	4.86318	1	1	28	6	3.41762
PRKCI	0.0572931	0.00250066	28	2	4.80926	1	1	28	6	3.08573
FAM91A1	0.0572931	0.00250066	24	6	4.75608	1	1	28	6	5.01953
ESRRA	0.0572931	0.00250066	20	18	4.68104	1	1	28	20	1.77954
PHLDB1	0.0572931	0.00250066	20	16	4.65051	1	0.656557	28	20	3.42216
RAMMET	0.0572931	0.00250066	20	8	4.29956	1	1	24	6	3.25377
ARL1	0.0572931	0.00250066	20	6	4.04483	1	1	28	6	2.17388
YTHDC1	0.0572931	0.00250066	20	6	4.01658	1	1	20	2	2.15606
UCHL3	0.0572931	0.00250066	24	6	3.90607	1	0.656557	28	2	4.70542
GAR1	0.0572931	0.00250066	28	6	3.66266	1	0.13237	28	2	3.14473
RIN1	0.0572931	0.00250066	20	16	3.50361	1	0.766857	28	24	0.897879
NBDY	0.0572931	0.00250066	20	6	3.43147	1	1	24	10	0.941235
COG6	0.0572931	0.00250066	20	6	3.40126	1	0.337697	24	8	1.75699
MPZL1	0.0572931	0.00250066	20	8	3.33608	1	1	20	8	1.33053
SGSH	0.0572931	0.00250066	28	20	3.31186	1	1	28	20	5.19335
BTBD1	0.0572931	0.00250066	20	8	3.28043	1	1	20	10	1.79497
INSIG1	0.0572931	0.00250066	28	16	3.09493	1	1	20	6	1.1873
COBLL1	0.0572931	0.00250066	20	8	3.04661	1	1	28	6	1.04748
SCCPDH	0.0572931	0.00250066	20	6	2.63711	1	1	20	14	0.959404
LRRC41	0.0572931	0.00250066	24	20	2.58991	1	0.235617	28	16	1.44802
DEPDC7	0.0572931	0.00250066	20	8	2.56388	1	0.475086	28	4	1.86936
TBC1D10A	0.0572931	0.00250066	20	18	2.55145	1	1	20	18	1.01131
MARK3	0.0572931	0.00250066	28	6	2.5292	1	1	20	0	1.34161
SAR1A	0.0572931	0.00250066	24	8	2.45431	1	1	20	10	1.83546
ACAD9	0.0572931	0.00250066	20	16	2.41879	1	1	28	4	1.20128
GKAP1	0.0572931	0.00250066	20	8	2.3517	1	0.282747	28	10	0.644532
WDR89	0.0572931	0.00250066	20	8	2.29137	1	1	28	6	0.677421
ANGEL2	0.0572931	0.00250066	20	6	2.29062	1	1	28	6	1.20963
KMT2D	0.0572931	0.00250066	24	18	2.28144	1	0.55972	28	16	3.16783
TP53INP2	0.0572931	0.00250066	28	18	2.2009	1	0.195392	28	22	0.707725
BTBD10	0.0572931	0.00250066	20	8	2.17964	1	0.235617	28	4	1.41221
MIER2	0.0572931	0.00250066	20	16	2.1432	1	1	28	20	1.67189
KDSR	0.0572931	0.00250066	24	6	2.12763	1	1	20	10	1.86117
ZNF706	0.0572931	0.00250066	28	6	2.08896	1	0.891934	28	4	2.06256
GBE1	0.0572931	0.00250066	20	6	1.98126	1	1	20	14	2.18932
EXOC6	0.0572931	0.00250066	20	8	1.9408	1	1	28	6	0.53216
UBLCP1	0.0572931	0.00250066	20	6	1.9222	1	1	28	6	1.34464
ECM1	0.0572931	0.00250066	28	20	1.91381	1	0.337697	28	22	1.15118
PANK4	0.0572931	0.00250066	20	18	1.88429	1	1	20	18	0.441667
IFI35	0.0572931	0.00250066	28	20	1.80823	1	1	28	20	2.06293
MUM1	0.0572931	0.00250066	20	18	1.69194	1	0.766857	28	18	0.870816
RAB3GAP1	0.0572931	0.00250066	20	6	1.68554	1	1	28	6	1.38783
POLA1	0.0572931	0.00250066	28	6	1.66411	1	0.235617	28	4	1.52922
ZNF282	0.0572931	0.00250066	20	18	1.64189	1	1	28	20	0.849338
BRCA2	0.0572931	0.00250066	28	6	1.57557	1	1	28	6	2.02064
CANT1	0.0572931	0.00250066	20	18	1.57328	1	1	28	20	1.00426
TMEM39A	0.0572931	0.00250066	20	6	1.51291	1	0.13237	28	10	0.400927
RNF138	0.0572931	0.00250066	20	6	1.4861	1	0.55972	28	4	0.514259
LPIN1	0.0572931	0.00250066	28	20	1.4783	1	0.161232	28	20	1.28383
ZNF18	0.0572931	0.00250066	20	18	1.29848	1	0.282747	24	22	0.778824
NMNAT1	0.0572931	0.00250066	20	8	1.29407	1	0.401456	28	8	0.942131
PTCD2	0.0572931	0.00250066	20	8	1.26528	1	1	28	6	0.573891
TBKBP1	0.0572931	0.00250066	24	18	1.2642	1	0.401456	28	20	1.59628
PLXNA1	0.0572931	0.00250066	20	16	1.17941	1	0.475086	28	20	1.14455
GPR160	0.0572931	0.00250066	20	8	1.17403	1	0.766857	20	10	0.788047
PIK3C3	0.0572931	0.00250066	20	6	1.12136	1	1	20	16	0.677469
CIPC	0.0572931	0.00250066	28	4	1.06314	1	0.235617	28	4	0.551094
SSH1	0.0572931	0.00250066	20	18	1.03176	1	1	24	18	0.933321
ZDHHC8	0.0572931	0.00250066	24	18	1.00785	1	0.475086	28	20	1.46535
MAPK8	0.0572931	0.00250066	24	6	1.002	1	1	28	6	0.671152
NPAS1	0.0572931	0.00250066	20	16	0.926219	1	0.401456	28	20	1.12712
BCAT2	0.0572931	0.00250066	28	20	0.897183	1	0.891934	28	18	0.391191
AKNA	0.0572931	0.00250066	20	16	0.891513	1	1	28	20	0.504973
MTMR12	0.0572931	0.00250066	28	8	0.852646	1	0.282747	28	4	0.425009
TAF9B	0.0572931	0.00250066	28	4	0.814782	1	0.401456	28	4	0.63611
HSF4	0.0572931	0.00250066	24	16	0.707541	1	1	28	20	0.663269
NDRG2	0.0572931	0.00250066	28	22	0.668217	1	0.475086	28	20	1.59853
VMAC	0.0572931	0.00250066	28	20	0.630143	1	0.766857	28	20	0.279659
DLG3	0.0572931	0.00250066	28	22	0.628625	1	1	24	18	0.567796
NME6	0.0572931	0.00250066	20	16	0.596825	1	1	20	12	0.452886
CEP104	0.0572931	0.00250066	20	18	0.55828	1	1	20	10	0.314539
GLYCTK	0.0572931	0.00250066	20	18	0.539995	1	1	20	18	0.655215
MOB3C	0.0572931	0.00250066	28	18	0.52254	1	1	20	14	0.504633
GSDMB	0.0572931	0.00250066	28	20	0.504163	1	0.10811	28	20	0.171074
LIMK1	0.0572931	0.00250066	24	18	0.502966	1	0.891934	28	18	0.460942
FBXL12	0.0572931	0.00250066	20	18	0.502464	1	1	28	20	0.468406
LOC112447320	0.0572931	0.00250066	28	22	0.489796	1	1	28	20	0.505469
SMUG1	0.0572931	0.00250066	28	18	0.483473	1	1	20	12	0.603944
LRRC45	0.0572931	0.00250066	24	18	0.478182	1	1	28	20	0.323867
CCDC28A	0.0572931	0.00250066	20	6	0.475763	1	1	20	12	0.362711
SLC23A1	0.0572931	0.00250066	28	20	0.468724	1	1	20	12	0.289628
PLEKHB1	0.0572931	0.00250066	28	20	0.452229	1	0.55972	28	24	0.420709
CATSPERD	0.0572931	0.00250066	24	20	0.420124	1	0.195392	28	22	0.357824
PDK1	0.0572931	0.00250066	28	6	0.411294	1	0.10811	28	4	0.250859
MAST1	0.0572931	0.00250066	24	16	0.204504	1	1	28	20	0.137017
LIPE	0.0572931	0.00250066	24	18	0.195636	1	1	28	20	0.139015
MCM9	0.0572931	0.00250066	28	6	0.187624	1	1	20	2	0.0890256
HSPA1L	0.0572931	0.00250066	20	18	0.182765	1	1	24	18	0.101205
LOC101902084	0.0572931	0.00250066	28	4	0.169304	1	1	28	0	0.0355144
LSMEM2	0.0572931	0.00250066	24	20	0.159402	1	0.13237	28	20	0.102985
GRHL3	0.0572931	0.00250066	28	22	0.099428	1	0.235617	28	6	0.0466967
TEX13B	0.0572931	0.00250066	20	16	0.0901105	1	1	28	20	0.0563567
LOC104974498	0.0572931	0.00250066	20	2	0.0605288	1	0.401456	28	16	0.0686446
LOC101908144	0.0572931	0.00250066	28	22	0.0259589	1	0.55972	20	6	0.0194671
LOC101905908	0.0672893	0.00293889	28	16	0.0314841	1	1	20	18	0.0128248
VGF	0.0678641	0.00337713	28	18	80.992	1	1	28	20	27.8493
TMED2	0.0678641	0.00337713	20	6	40.0302	1	0.55972	28	8	15.5275
BZW1	0.0678641	0.00337713	20	8	39.1301	1	1	28	6	22.6279
TINAGL1	0.0678641	0.00337713	20	18	33.576	1	1	28	20	21.3746
GNG10	0.0678641	0.00337713	20	6	31.413	1	0.55972	28	6	14.2488
MATR3	0.0678641	0.00337713	24	6	30.6522	1	1	28	6	27.3024
GDI2	0.0678641	0.00337713	24	6	30.3217	1	1	28	6	21.303
TECR	0.0678641	0.00337713	20	16	26.1924	1	1	20	0	9.48042
LAD1	0.0678641	0.00337713	20	18	24.9675	1	1	28	20	13.2912
RBM3	0.0678641	0.00337713	28	6	23.939	1	0.891934	28	8	3.31426
PRPF40A	0.0678641	0.00337713	20	6	20.1523	1	1	28	6	9.73259
LDLR	0.0678641	0.00337713	24	18	19.8731	1	0.337697	28	20	12.7062
IER3IP1	0.0678641	0.00337713	20	6	19.4993	1	0.282747	28	6	11.6932
RAB6A	0.0678641	0.00337713	20	8	18.4887	1	1	20	10	13.3753
PCBP2	0.0678641	0.00337713	28	6	15.9657	1	1	28	6	8.33401
TRAM1	0.0678641	0.00337713	20	8	15.5897	1	0.475086	28	8	9.05904
TOR3A	0.0678641	0.00337713	28	20	14.4233	1	0.656557	28	24	3.52597
ARPP19	0.0678641	0.00337713	20	6	14.3263	1	1	28	6	6.27561
CALU	0.0678641	0.00337713	20	6	13.6811	1	0.55972	28	4	7.76445
SELENOW	0.0678641	0.00337713	24	0	10.9372	1	1	28	4	23.6806
BCKDHA	0.0678641	0.00337713	20	18	10.2439	1	1	28	20	5.3656
GCSH	0.0678641	0.00337713	20	6	9.74295	1	0.55972	28	6	3.90982
MCMBP	0.0678641	0.00337713	20	8	9.56351	1	1	28	6	4.11015
ABCE1	0.0678641	0.00337713	24	6	9.19422	1	1	28	6	8.28884
MCUB	0.0678641	0.00337713	20	8	9.05567	1	0.13237	28	6	8.07331
SPTSSA	0.0678641	0.00337713	20	8	8.92722	1	0.656557	28	6	8.22144
CSRP1	0.0678641	0.00337713	20	18	8.23133	1	1	20	12	3.30762
ELL2	0.0678641	0.00337713	20	8	8.01941	1	1	28	6	2.67882
EPCAM	0.0678641	0.00337713	20	8	7.78502	1	0.891934	28	4	4.66733
SRP54	0.0678641	0.00337713	20	8	7.78196	1	1	20	10	5.50405
CDKN2B	0.0678641	0.00337713	28	20	7.30752	1	1	28	20	6.30658
FASTK	0.0678641	0.00337713	20	18	7.20247	1	1	28	20	3.70523
FBXO3	0.0678641	0.00337713	20	8	7.17965	1	1	24	10	2.6975
DNM1L	0.0678641	0.00337713	20	8	7.16459	1	1	28	6	5.97743
LMF2	0.0678641	0.00337713	20	18	7.02906	1	1	28	20	2.69525
DCAF13	0.0678641	0.00337713	20	8	6.92526	1	1	24	10	3.06307
KATNBL1	0.0678641	0.00337713	20	8	6.85545	1	0.401456	28	4	2.92585
C1D	0.0678641	0.00337713	20	8	6.82695	1	1	28	6	3.74497
ZFR	0.0678641	0.00337713	20	8	6.8202	1	1	20	10	5.71577
VPS36	0.0678641	0.00337713	20	6	6.32688	1	1	20	10	4.07626
ACAA2	0.0678641	0.00337713	20	8	5.8815	1	0.401456	28	10	3.01898
PRR12	0.0678641	0.00337713	20	18	5.7177	1	1	28	20	2.99275
PAFAH1B1	0.0678641	0.00337713	20	8	5.68295	1	1	24	10	3.33211
MICALL1	0.0678641	0.00337713	20	18	5.51206	1	0.766857	28	20	3.25111
HIP1R	0.0678641	0.00337713	20	16	5.50098	1	0.656557	28	20	3.56663
C17H4orf46	0.0678641	0.00337713	20	8	5.21082	1	0.337697	28	6	4.07765
HAUS3	0.0678641	0.00337713	20	8	5.10733	1	0.195392	28	4	1.80962
RFK	0.0678641	0.00337713	20	8	5.06761	1	0.235617	28	4	2.07995
SLC30A9	0.0678641	0.00337713	20	8	5.03724	1	1	28	6	3.21115
PLOD2	0.0678641	0.00337713	28	2	5.0237	1	1	20	10	9.63824
CTPS1	0.0678641	0.00337713	28	6	5.01748	1	0.10811	28	4	1.79901
FLOT1	0.0678641	0.00337713	20	16	4.78277	1	1	28	20	4.2702
CDC42EP1	0.0678641	0.00337713	28	20	4.36571	1	1	28	20	7.45353
GART	0.0678641	0.00337713	24	8	4.01728	1	1	28	6	1.90297
RTCB	0.0678641	0.00337713	28	6	3.94286	1	0.656557	28	4	2.20098
HTT	0.0678641	0.00337713	20	18	3.92271	1	1	28	18	2.73601
MTMR6	0.0678641	0.00337713	20	8	3.89181	1	1	28	6	2.62288
METTL5	0.0678641	0.00337713	20	8	3.85372	1	0.475086	28	8	1.81893
PSIP1	0.0678641	0.00337713	24	6	3.82684	1	1	28	6	2.47185
MBTPS1	0.0678641	0.00337713	20	18	3.73036	1	0.337697	28	18	1.81861
SH3BGRL	0.0678641	0.00337713	20	6	3.67617	1	1	20	10	3.10683
DESI2	0.0678641	0.00337713	24	6	3.62613	1	1	28	6	2.02861
RANBP6	0.0678641	0.00337713	20	8	3.54862	1	1	28	6	2.09792
UBE2H	0.0678641	0.00337713	28	22	3.47436	1	0.13237	28	16	4.05757
SUGP1	0.0678641	0.00337713	20	18	3.46825	1	1	28	20	2.14692
FERMT2	0.0678641	0.00337713	28	6	3.44811	1	0.656557	28	6	3.35329
SEC14L1	0.0678641	0.00337713	24	18	3.36109	1	0.766857	28	24	0.953542
GNG11	0.0678641	0.00337713	20	6	3.34934	1	1	28	12	1.35502
GGNBP2	0.0678641	0.00337713	20	8	3.28796	1	1	20	2	2.74666
ALDH4A1	0.0678641	0.00337713	24	18	3.27911	1	0.337697	28	16	2.13464
WDR61	0.0678641	0.00337713	24	4	3.25695	1	0.195392	28	6	3.76189
SUGT1	0.0678641	0.00337713	20	8	3.18707	1	0.475086	28	6	2.57895
TDG	0.0678641	0.00337713	20	8	3.03827	1	0.161232	28	2	2.45348
SLAIN2	0.0678641	0.00337713	20	8	3.01835	1	1	28	6	2.29105
CD37	0.0678641	0.00337713	20	18	2.95378	1	0.235617	28	16	2.2324
PKP2	0.0678641	0.00337713	28	6	2.83061	1	1	20	8	2.94176
NOM1	0.0678641	0.00337713	20	16	2.72378	1	1	20	18	1.21798
INAFM1	0.0678641	0.00337713	20	18	2.67556	1	1	28	20	1.79644
PPP2R3C	0.0678641	0.00337713	20	8	2.62595	1	1	28	6	1.48627
SUV39H2	0.0678641	0.00337713	24	6	2.60388	1	0.55972	28	4	1.66521
CDCA7L	0.0678641	0.00337713	28	6	2.5667	1	1	28	6	1.93382
AGPAT5	0.0678641	0.00337713	24	6	2.54532	1	0.475086	28	4	1.21864
NIP7	0.0678641	0.00337713	28	8	2.52358	1	1	28	6	2.35328
MRE11	0.0678641	0.00337713	24	8	2.38526	1	1	28	6	2.42401
HCN2	0.0678641	0.00337713	20	16	2.38084	1	0.55972	28	16	1.15679
SPPL2B	0.0678641	0.00337713	20	16	2.37184	1	1	24	22	1.1679
TAOK2	0.0678641	0.00337713	20	18	2.36035	1	1	28	20	0.922132
DANCR	0.0678641	0.00337713	24	8	2.3592	1	0.656557	20	4	1.84388
IRS1	0.0678641	0.00337713	20	18	2.29377	1	1	20	14	1.4007
TMEM192	0.0678641	0.00337713	20	8	2.24904	1	1	20	16	0.657819
SH3BP1	0.0678641	0.00337713	20	18	2.202	1	1	20	0	1.1594
KNTC1	0.0678641	0.00337713	28	6	2.16956	1	1	28	6	1.96848
MIGA1	0.0678641	0.00337713	20	6	2.15331	1	1	28	6	1.72313
FMNL2	0.0678641	0.00337713	20	8	2.14758	1	1	20	8	0.997421
GMPPA	0.0678641	0.00337713	24	18	2.09386	1	1	28	20	1.92937
SPRYD3	0.0678641	0.00337713	20	16	2.04394	1	1	28	20	2.11915
CDH24	0.0678641	0.00337713	20	18	1.94424	1	1	20	4	0.836447
ARHGEF17	0.0678641	0.00337713	20	18	1.85012	1	0.282747	28	16	1.74774
MOSPD2	0.0678641	0.00337713	20	8	1.83	1	1	20	10	1.38553
ZNF746	0.0678641	0.00337713	20	18	1.81433	1	1	20	12	1.17681
CPEB2	0.0678641	0.00337713	20	6	1.66398	1	1	28	6	1.04252
MSLN	0.0678641	0.00337713	20	18	1.6511	1	0.891934	28	18	2.75162
KAT7	0.0678641	0.00337713	24	6	1.59396	1	1	20	2	1.84626
CSF1	0.0678641	0.00337713	28	18	1.47894	1	0.766857	28	22	1.06008
TIGD2	0.0678641	0.00337713	20	8	1.46267	1	1	28	6	0.361851
ELF3	0.0678641	0.00337713	24	18	1.44654	1	1	28	20	1.17674
ACOX2	0.0678641	0.00337713	24	20	1.40403	1	0.161232	28	22	1.14341
SRBD1	0.0678641	0.00337713	24	6	1.38823	1	0.55972	28	2	0.31933
GPN1	0.0678641	0.00337713	20	8	1.36807	1	0.766857	28	6	1.63563
DNAJB2	0.0678641	0.00337713	24	18	1.35843	1	1	28	20	1.2963
FAM234A	0.0678641	0.00337713	20	18	1.29205	1	1	28	20	0.685353
HBS1L	0.0678641	0.00337713	20	8	1.2775	1	1	28	6	0.933751
ECHDC1	0.0678641	0.00337713	20	6	1.26675	1	1	20	10	0.860356
FXYD3	0.0678641	0.00337713	28	22	1.23833	1	1	28	20	3.12336
AGPAT1	0.0678641	0.00337713	24	18	1.19793	1	0.161232	28	20	1.87975
C25H7orf26	0.0678641	0.00337713	20	18	1.19442	1	1	20	0	0.435099
CDK19	0.0678641	0.00337713	20	8	1.1823	1	1	28	6	0.688768
ALG9	0.0678641	0.00337713	20	6	1.17962	1	1	20	10	0.858179
PEX16	0.0678641	0.00337713	20	18	1.17341	1	1	24	22	0.902127
CMBL	0.0678641	0.00337713	20	8	1.15258	1	1	28	6	1.12308
CNKSR1	0.0678641	0.00337713	28	18	1.12257	1	1	28	20	0.809254
E4F1	0.0678641	0.00337713	20	18	1.03698	1	1	28	20	0.541317
SENP1	0.0678641	0.00337713	24	6	1.02345	1	1	28	6	0.642729
CBX8	0.0678641	0.00337713	24	18	1.00733	1	1	28	20	1.54195
TECPR2	0.0678641	0.00337713	20	18	0.993727	1	0.401456	28	16	0.752006
TMCO3	0.0678641	0.00337713	24	18	0.991531	1	1	28	20	2.11033
SOCS1	0.0678641	0.00337713	20	16	0.98231	1	1	20	6	1.27338
BAHD1	0.0678641	0.00337713	28	18	0.97724	1	0.337697	28	18	1.02858
IFT46	0.0678641	0.00337713	20	8	0.944174	1	1	20	10	0.467287
TMEM64	0.0678641	0.00337713	20	8	0.919121	1	0.282747	24	8	0.372084
ADM5	0.0678641	0.00337713	20	16	0.918418	1	1	20	4	0.361707
KIAA0556	0.0678641	0.00337713	20	16	0.876835	1	0.161232	28	20	0.714235
GGT6	0.0678641	0.00337713	28	24	0.810464	1	1	28	20	0.581232
FASTKD5	0.0678641	0.00337713	20	8	0.802656	1	1	28	6	0.678059
FRMD4B	0.0678641	0.00337713	28	8	0.786001	1	1	20	2	0.396336
DDX19B	0.0678641	0.00337713	28	4	0.761794	1	0.766857	20	0	0.810687
SH3BP2	0.0678641	0.00337713	20	16	0.719443	1	1	28	20	0.316231
PLEKHA6	0.0678641	0.00337713	28	18	0.714664	1	1	28	20	0.531944
COP1	0.0678641	0.00337713	20	6	0.695649	1	1	20	10	0.900317
TSPAN4	0.0678641	0.00337713	20	16	0.693471	1	0.337697	28	20	0.933497
RTKN	0.0678641	0.00337713	20	18	0.682148	1	1	28	20	0.447542
ARHGEF10L	0.0678641	0.00337713	24	18	0.670125	1	0.235617	28	18	0.709979
HPS1	0.0678641	0.00337713	24	18	0.622739	1	0.161232	28	20	0.577719
SPART	0.0678641	0.00337713	20	8	0.61897	1	0.656557	20	10	0.808845
TMEM173	0.0678641	0.00337713	28	20	0.597127	1	1	28	24	0.19588
METTL22	0.0678641	0.00337713	24	20	0.565362	1	1	28	20	0.245613
GID4	0.0678641	0.00337713	20	16	0.540736	1	1	20	6	0.951476
TTC30A	0.0678641	0.00337713	20	8	0.510365	1	0.337697	28	8	0.163948
ARHGAP30	0.0678641	0.00337713	20	18	0.499614	1	1	20	12	0.391775
CLDN12	0.0678641	0.00337713	20	6	0.497103	1	1	28	24	0.316268
IL10RB	0.0678641	0.00337713	28	2	0.476112	1	0.13237	28	2	0.417152
PHETA1	0.0678641	0.00337713	20	16	0.430304	1	0.656557	28	16	0.212059
PODNL1	0.0678641	0.00337713	20	18	0.427174	1	1	28	20	0.74938
RTTN	0.0678641	0.00337713	28	8	0.39919	1	0.766857	28	4	0.330744
GCNT1	0.0678641	0.00337713	20	8	0.392868	1	0.766857	28	12	0.247042
CRACR2B	0.0678641	0.00337713	20	16	0.385311	1	1	20	0	0.110228
PARD6A	0.0678641	0.00337713	20	16	0.352476	1	1	28	20	0.287272
RNF43	0.0678641	0.00337713	20	14	0.332888	1	0.282747	28	20	0.2518
HIC2	0.0678641	0.00337713	20	16	0.330455	1	1	28	10	0.113577
LOC101902449	0.0678641	0.00337713	20	16	0.295724	1	1	28	20	0.125122
TRMT10A	0.0678641	0.00337713	20	8	0.282072	1	1	28	6	0.296119
TPPP3	0.0678641	0.00337713	28	24	0.24546	1	1	28	24	0.248107
CCDC17	0.0678641	0.00337713	24	20	0.240136	1	0.10811	28	20	0.258141
GJD3	0.0678641	0.00337713	28	22	0.223653	1	1	28	20	0.335466
CLIC3	0.0678641	0.00337713	20	16	0.209547	1	1	28	20	0.121045
LOC101907007	0.0678641	0.00337713	24	4	0.156852	1	1	20	8	0.0555544
CHN1	0.0678641	0.00337713	24	4	0.144647	1	0.195392	28	6	0.245113
RBAK	0.0678641	0.00337713	28	4	0.131787	1	1	28	4	0.0745009
LOC104969714	0.0678641	0.00337713	28	20	0.12284	1	1	28	20	0.131886
PAMR1	0.0678641	0.00337713	24	0	0.0542648	1	1	20	14	0.0556469
DDN	0.0678641	0.00337713	20	0	0.0524052	1	1	20	0	0.0906068
DNAH12	0.0678641	0.00337713	20	6	0.0410189	1	1	24	18	0.0503912
LOC101907581	0.0678641	0.00337713	28	6	0.0408028	1	1	28	4	0.0265322
SLFNL1	0.0678641	0.00337713	24	0	0.0224995	1	0.766857	20	12	0.033106
GAB3	0.0678641	0.00337713	20	2	0.00761874	1	0.891934	28	12	0.00729824
MIR141	0.0792969	0.00395062	28	20	0.827008	1	1	20	2	0.438998
LOC112448893	0.0792969	0.00395062	20	16	0.0971987	1	0.369576	28	20	0.108698
-	0.0806304	0.0045241	20	6	97.4135	1	0.55972	28	12	28.0233
MYL12A	0.0806304	0.0045241	20	8	59.3052	1	0.282747	28	0	63.0766
VPS26A	0.0806304	0.0045241	20	6	23.8863	1	1	24	10	13.858
NDUFB5	0.0806304	0.0045241	20	6	21.0954	1	0.10811	28	6	14.7493
45542	0.0806304	0.0045241	20	6	19.862	1	0.282747	28	4	9.79765
USP14	0.0806304	0.0045241	20	8	15.2748	1	1	28	6	9.67939
PFDN4	0.0806304	0.0045241	20	6	15.1469	1	0.656557	28	8	6.41373
FSTL1	0.0806304	0.0045241	28	2	13.4707	1	1	20	16	7.66703
ITGB5	0.0806304	0.0045241	28	20	13.2892	1	1	20	12	7.24912
FAM96A	0.0806304	0.0045241	20	8	13.1252	1	0.282747	28	6	10.5332
HSPB8	0.0806304	0.0045241	28	20	11.3856	1	1	20	6	2.96697
TMEM256	0.0806304	0.0045241	20	18	11.2423	1	1	20	18	6.81805
ATAD1	0.0806304	0.0045241	20	8	11.1697	1	1	28	6	5.06091
GCLC	0.0806304	0.0045241	28	20	10.9169	1	0.766857	20	14	2.89892
MRPS36	0.0806304	0.0045241	20	8	10.5396	1	0.282747	28	6	10.4934
EHBP1L1	0.0806304	0.0045241	20	16	10.3997	1	0.337697	28	16	6.15808
CARNMT1	0.0806304	0.0045241	20	6	10.368	1	1	28	6	4.96064
HLTF	0.0806304	0.0045241	20	8	9.72761	1	0.55972	28	4	4.86631
KIF2A	0.0806304	0.0045241	20	8	9.23838	1	1	28	6	4.97032
C7H5orf15	0.0806304	0.0045241	20	6	9.22045	1	0.766857	28	2	4.88707
LRRC40	0.0806304	0.0045241	20	8	7.91228	1	1	28	6	4.65137
PLXNB1	0.0806304	0.0045241	20	18	7.89574	1	0.195392	28	20	4.82522
HACD3	0.0806304	0.0045241	20	6	7.79748	1	1	24	10	4.02308
TMEM65	0.0806304	0.0045241	24	6	7.64989	1	0.656557	28	6	5.88916
RAP1GDS1	0.0806304	0.0045241	24	6	7.4963	1	0.337697	28	10	4.1564
NECTIN2	0.0806304	0.0045241	20	18	7.45865	1	1	28	20	6.33676
PIGK	0.0806304	0.0045241	20	8	7.37161	1	1	28	6	2.81755
PPP2CB	0.0806304	0.0045241	20	6	7.36476	1	1	28	6	5.94692
BORCS7	0.0806304	0.0045241	20	6	6.74195	1	0.13237	28	6	4.9202
SP3	0.0806304	0.0045241	20	8	6.47224	1	1	28	6	2.65715
ERBB2	0.0806304	0.0045241	20	18	6.04874	1	0.13237	28	18	4.26157
MIDN	0.0806304	0.0045241	20	16	5.97629	1	0.55972	28	20	3.06102
FAM98B	0.0806304	0.0045241	20	8	5.77443	1	1	28	6	3.1942
PLRG1	0.0806304	0.0045241	20	6	5.65516	1	0.401456	28	6	2.97213
KPNA3	0.0806304	0.0045241	20	8	5.63044	1	1	24	10	3.68691
CPSF3	0.0806304	0.0045241	20	8	5.53911	1	0.475086	28	8	3.27192
SCN1B	0.0806304	0.0045241	28	20	5.4711	1	0.401456	28	20	7.77464
CPSF1	0.0806304	0.0045241	20	18	5.18694	1	1	28	20	1.22164
CSTF3	0.0806304	0.0045241	20	8	5.11364	1	0.766857	28	4	1.73771
DOCK6	0.0806304	0.0045241	20	18	4.94608	1	0.195392	28	20	2.30781
SLC38A10	0.0806304	0.0045241	20	18	4.77791	1	0.235617	28	18	1.8146
NLGN2	0.0806304	0.0045241	20	16	4.75486	1	0.656557	28	22	3.26202
DDX10	0.0806304	0.0045241	24	6	4.63222	1	1	20	2	2.87233
FBXL19	0.0806304	0.0045241	20	16	4.51953	1	1	28	20	2.7065
PLCG1	0.0806304	0.0045241	20	18	4.48911	1	0.161232	28	16	2.12917
CADM1	0.0806304	0.0045241	28	4	4.39416	1	1	20	14	1.31398
ABHD13	0.0806304	0.0045241	20	6	4.29137	1	1	20	10	2.94105
SGPL1	0.0806304	0.0045241	28	20	4.25486	1	0.282747	28	20	3.7395
TBC1D17	0.0806304	0.0045241	20	18	4.1383	1	1	28	20	2.56579
HOMER3	0.0806304	0.0045241	20	18	4.06096	1	1	28	20	4.10217
SAAL1	0.0806304	0.0045241	24	6	3.94022	1	1	28	6	3.39226
MED14	0.0806304	0.0045241	20	8	3.92686	1	1	28	6	2.34745
SGK1	0.0806304	0.0045241	24	22	3.78869	1	1	28	6	1.12631
PIP4K2A	0.0806304	0.0045241	28	6	3.73298	1	1	28	6	2.02101
KIF3A	0.0806304	0.0045241	20	8	3.71377	1	1	28	6	2.87968
ZDHHC4	0.0806304	0.0045241	28	26	3.70565	1	1	20	4	3.00323
HOOK1	0.0806304	0.0045241	20	8	3.66027	1	1	28	6	2.41345
RINT1	0.0806304	0.0045241	20	8	3.50076	1	1	28	6	1.66293
CHPF2	0.0806304	0.0045241	20	18	3.48386	1	0.195392	28	18	1.57061
HSF2	0.0806304	0.0045241	20	8	3.47867	1	1	28	6	1.46103
FBRS	0.0806304	0.0045241	20	18	3.43531	1	0.656557	28	24	0.706029
STAM2	0.0806304	0.0045241	20	8	3.41726	1	1	24	10	2.00343
PPIC	0.0806304	0.0045241	20	8	3.341	1	1	28	4	2.31773
LRCH3	0.0806304	0.0045241	20	6	3.33454	1	1	28	6	1.74103
CYB5R1	0.0806304	0.0045241	20	18	3.18581	1	1	28	20	3.43646
YARS	0.0806304	0.0045241	28	8	3.07537	1	0.656557	24	0	0.934193
HAUS6	0.0806304	0.0045241	24	6	3.07334	1	1	28	6	3.35099
ADGRF4	0.0806304	0.0045241	28	26	3.0036	1	1	20	14	3.76737
ARSB	0.0806304	0.0045241	28	6	2.99236	1	0.401456	28	4	2.51898
TFPT	0.0806304	0.0045241	20	16	2.98915	1	1	24	22	0.890555
RGS12	0.0806304	0.0045241	20	16	2.90742	1	0.766857	28	22	1.37257
SQOR	0.0806304	0.0045241	28	18	2.71174	1	0.475086	28	20	3.72906
LIPA	0.0806304	0.0045241	20	6	2.66803	1	1	28	6	2.36373
ITPRIPL1	0.0806304	0.0045241	24	10	2.59951	1	1	20	2	0.183659
IMPAD1	0.0806304	0.0045241	28	10	2.59821	1	1	20	16	1.8702
KMT2B	0.0806304	0.0045241	20	18	2.58352	1	0.656557	28	20	1.09948
UCKL1	0.0806304	0.0045241	20	16	2.55388	1	1	28	20	1.56914
KLF9	0.0806304	0.0045241	28	18	2.55153	1	1	24	22	0.35097
PIAS2	0.0806304	0.0045241	20	8	2.4946	1	1	24	10	1.33752
PKD1	0.0806304	0.0045241	20	18	2.44054	1	0.337697	28	18	1.23919
TCF19	0.0806304	0.0045241	28	6	2.42044	1	0.161232	28	6	1.23213
BDH2	0.0806304	0.0045241	20	6	2.40171	1	1	24	18	1.06301
MCRIP1	0.0806304	0.0045241	20	18	2.38551	1	1	28	20	2.29499
RXRB	0.0806304	0.0045241	20	18	2.35673	1	1	28	20	1.96531
AKIRIN1	0.0806304	0.0045241	20	8	2.35533	1	0.766857	28	2	1.0338
PIAS1	0.0806304	0.0045241	20	6	2.18747	1	1	20	10	0.91389
PPP1R15B	0.0806304	0.0045241	28	6	2.12835	1	1	24	10	1.58969
DDHD1	0.0806304	0.0045241	20	6	2.10229	1	1	20	8	0.748387
TRRAP	0.0806304	0.0045241	20	18	2.07262	1	1	24	18	1.88029
TFAP2C	0.0806304	0.0045241	28	18	2.0621	1	0.10811	28	20	1.97555
CC2D1B	0.0806304	0.0045241	20	18	2.0122	1	1	20	14	1.4111
STIM2	0.0806304	0.0045241	24	8	1.96634	1	1	24	10	1.07944
WNT7A	0.0806304	0.0045241	24	18	1.93184	1	1	28	20	3.77857
GLA	0.0806304	0.0045241	28	6	1.88335	1	1	28	6	2.99125
PALM	0.0806304	0.0045241	20	18	1.72107	1	0.13237	28	20	2.46874
MEF2D	0.0806304	0.0045241	28	18	1.7164	1	1	28	20	0.905111
EIF2B2	0.0806304	0.0045241	24	6	1.71247	1	0.282747	28	6	2.01461
RAD18	0.0806304	0.0045241	24	6	1.71165	1	0.13237	28	4	1.07602
MYO19	0.0806304	0.0045241	20	16	1.69659	1	1	24	22	0.624545
BLZF1	0.0806304	0.0045241	20	8	1.58748	1	1	28	6	1.17927
PIP5K1C	0.0806304	0.0045241	20	18	1.55145	1	1	24	18	1.2961
CLCC1	0.0806304	0.0045241	24	6	1.52737	1	1	20	8	0.885779
GFM2	0.0806304	0.0045241	20	8	1.49367	1	0.656557	28	4	0.911966
PATZ1	0.0806304	0.0045241	20	18	1.43397	1	1	20	0	0.607972
ESRP2	0.0806304	0.0045241	24	20	1.31913	1	0.475086	28	18	1.11464
IGSF8	0.0806304	0.0045241	24	18	1.31831	1	1	28	20	1.10571
ELOA	0.0806304	0.0045241	28	6	1.31579	1	1	28	6	0.867351
MSANTD4	0.0806304	0.0045241	24	6	1.26554	1	1	28	6	0.944369
SMAD1	0.0806304	0.0045241	28	2	1.26377	1	1	20	4	0.545865
SIGIRR	0.0806304	0.0045241	20	18	1.19132	1	1	28	22	0.401683
DALRD3	0.0806304	0.0045241	20	14	1.19107	1	1	28	2	0.43908
LOC112442036	0.0806304	0.0045241	20	18	1.18611	1	1	20	12	0.619223
C20H5orf34	0.0806304	0.0045241	20	8	1.14788	1	0.161232	28	2	0.445488
GTF2F2	0.0806304	0.0045241	28	4	1.04725	1	1	28	6	0.585104
PRMT6	0.0806304	0.0045241	20	16	1.03012	1	1	20	0	0.717141
KLK10	0.0806304	0.0045241	28	18	1.01537	1	0.401456	28	18	0.745226
PPP2R3B	0.0806304	0.0045241	20	16	0.949997	1	0.235617	20	0	0.591845
LOC104968831	0.0806304	0.0045241	28	22	0.923734	1	0.656557	28	24	0.658587
SLC35A1	0.0806304	0.0045241	20	8	0.923682	1	0.891934	24	8	0.517182
STAG1	0.0806304	0.0045241	24	6	0.851225	1	1	28	6	0.799312
ZFYVE19	0.0806304	0.0045241	28	20	0.8426	1	0.475086	28	18	0.514257
RNF219	0.0806304	0.0045241	20	8	0.827001	1	1	20	16	0.577708
SLC25A30	0.0806304	0.0045241	28	2	0.825614	1	1	24	0	1.29098
ZNF212	0.0806304	0.0045241	20	18	0.816439	1	1	28	20	0.764444
HSPA12B	0.0806304	0.0045241	20	16	0.792195	1	1	20	6	0.41994
LMLN	0.0806304	0.0045241	20	8	0.760023	1	0.891934	28	10	0.288675
POLQ	0.0806304	0.0045241	28	6	0.725451	1	0.161232	28	4	0.760918
ZNF575	0.0806304	0.0045241	20	16	0.715166	1	1	20	0	0.304834
MED24	0.0806304	0.0045241	24	18	0.703327	1	0.195392	24	0	0.452022
LOC510536	0.0806304	0.0045241	24	6	0.700197	1	1	28	6	0.576897
MBD4	0.0806304	0.0045241	20	8	0.681016	1	1	28	6	0.376421
CCDC102A	0.0806304	0.0045241	24	18	0.655989	1	1	28	20	0.835133
NQO1	0.0806304	0.0045241	24	0	0.646314	1	1	28	4	0.759006
POLL	0.0806304	0.0045241	24	18	0.637153	1	1	24	22	0.476539
KCTD11	0.0806304	0.0045241	28	20	0.620406	1	1	28	20	0.88645
ZCCHC4	0.0806304	0.0045241	20	6	0.603106	1	1	20	16	0.688615
ZCCHC7	0.0806304	0.0045241	20	8	0.58587	1	1	20	10	0.313252
NARFL	0.0806304	0.0045241	24	18	0.559408	1	0.891934	28	18	0.572965
SDR39U1	0.0806304	0.0045241	24	18	0.501865	1	1	28	20	0.635515
PKN3	0.0806304	0.0045241	24	18	0.497493	1	1	24	22	0.392268
PHF21B	0.0806304	0.0045241	20	18	0.462808	1	0.337697	28	26	0.152954
ZBTB48	0.0806304	0.0045241	24	18	0.45506	1	0.235617	28	18	0.535465
WDR60	0.0806304	0.0045241	20	18	0.44875	1	1	20	18	0.189478
LOC614522	0.0806304	0.0045241	20	6	0.38167	1	1	20	10	0.400195
CEP85L	0.0806304	0.0045241	20	6	0.311718	1	1	28	8	0.179437
UNC93A	0.0806304	0.0045241	20	18	0.289503	1	0.337697	28	16	0.306663
SH2B2	0.0806304	0.0045241	20	16	0.287797	1	1	28	20	0.280015
FBXO31	0.0806304	0.0045241	20	18	0.261565	1	1	28	20	0.157935
KLHL22	0.0806304	0.0045241	24	20	0.246447	1	0.282747	28	18	0.36878
CCDC57	0.0806304	0.0045241	28	20	0.243952	1	0.337697	28	24	0.193466
LOC101902479	0.0806304	0.0045241	28	6	0.211007	1	0.337697	28	4	0.136565
FARP2	0.0806304	0.0045241	20	18	0.196495	1	0.656557	28	16	0.0977254
UROC1	0.0806304	0.0045241	24	18	0.184126	1	1	28	14	0.197505
LSM11	0.0806304	0.0045241	28	6	0.180138	1	1	28	6	0.0716969
FIBIN	0.0806304	0.0045241	24	20	0.173614	1	1	28	20	0.115586
RAPSN	0.0806304	0.0045241	28	24	0.158709	1	1	28	20	0.115134
SERPIND1	0.0806304	0.0045241	24	18	0.156	1	0.235617	28	18	0.111032
LOC107132225	0.0806304	0.0045241	28	22	0.154918	1	1	20	16	0.106236
LOC104972660	0.0806304	0.0045241	20	18	0.152452	1	1	20	10	0.0764573
TCTEX1D4	0.0806304	0.0045241	20	18	0.1227	1	0.12024	28	18	0.169443
LOC615559	0.0806304	0.0045241	28	20	0.116695	1	0.766857	28	22	0.131376
LOC539069	0.0806304	0.0045241	28	20	0.0921085	1	1	20	14	0.1029
P2RY2	0.0806304	0.0045241	28	18	0.0872496	1	0.55972	28	16	0.138315
LOC101902293	0.0806304	0.0045241	20	6	0.0818989	1	1	28	18	0.0779227
LOC615514	0.0806304	0.0045241	28	24	0.0699812	1	0.13237	28	16	0.119292
MPP2	0.0806304	0.0045241	24	22	0.0651582	1	1	28	20	0.0561982
LOC614531	0.0806304	0.0045241	20	6	0.0474148	1	1	20	16	0.0230839
TNXB	0.0806304	0.0045241	28	22	0.0416616	1	0.282747	28	20	0.0672365
UNC13D	0.0806304	0.0045241	28	18	0.0408237	1	1	20	18	0.0430794
ABLIM2	0.0806304	0.0045241	28	22	0.0386862	1	0.766857	28	22	0.0278103
EXD1	0.0806304	0.0045241	20	4	0.0226913	1	0.337697	28	2	0.0379819
ATP8	0.0968649	0.00601355	20	6	247.164	1	1	20	16	116.731
SKP1	0.0968649	0.00601355	20	8	34.6396	1	0.891934	28	6	22.2495
TAF9	0.0968649	0.00601355	20	8	33.7932	1	0.401456	28	4	21.832
-	0.0968649	0.00601355	24	2	22.0289	1	1	20	10	18.1077
GMFB	0.0968649	0.00601355	20	8	20.3106	1	1	28	6	13.8442
NDUFAB1	0.0968649	0.00601355	20	8	18.2893	1	0.766857	28	6	9.50766
RAB1A	0.0968649	0.00601355	20	6	18.0577	1	0.337697	28	10	7.30436
CEBPB	0.0968649	0.00601355	20	18	17.6386	1	1	20	0	7.8154
VPS35	0.0968649	0.00601355	20	8	16.4937	1	1	28	6	12.443
ACY1	0.0968649	0.00601355	20	18	15.9155	1	0.235617	28	18	10.6125
PITPNB	0.0968649	0.00601355	20	8	13.4473	1	1	28	6	3.93349
FYTTD1	0.0968649	0.00601355	20	6	12.9984	1	1	28	6	11.8561
MTA1	0.0968649	0.00601355	20	18	12.5668	1	1	28	20	4.09237
CCAR1	0.0968649	0.00601355	20	6	12.4558	1	1	28	6	5.6567
MYCBP	0.0968649	0.00601355	24	6	12.367	1	0.656557	28	8	7.37939
DNAJC10	0.0968649	0.00601355	20	8	11.8088	1	0.401456	28	4	7.06912
SMIM14	0.0968649	0.00601355	20	8	11.7895	1	1	20	10	11.7947
ELMOD1	0.0968649	0.00601355	20	8	11.4151	1	1	28	6	4.72755
GALK1	0.0968649	0.00601355	20	18	10.5069	1	1	20	18	2.84967
BRMS1	0.0968649	0.00601355	20	18	10.1578	1	1	20	18	4.74504
ATN1	0.0968649	0.00601355	20	16	9.67632	1	0.282747	28	22	4.95256
RFNG	0.0968649	0.00601355	20	18	9.56193	1	1	28	20	6.74104
SEH1L	0.0968649	0.00601355	28	6	9.5123	1	0.475086	28	4	4.90715
DPY30	0.0968649	0.00601355	20	8	8.49794	1	0.475086	28	6	6.23056
TMEM33	0.0968649	0.00601355	20	6	8.33366	1	1	28	6	4.90533
INPPL1	0.0968649	0.00601355	20	18	8.11988	1	0.766857	28	18	2.53687
SELENOT	0.0968649	0.00601355	20	8	8.01365	1	0.766857	28	6	4.59937
BNIP2	0.0968649	0.00601355	20	8	7.3952	1	1	28	6	5.52815
ATF2	0.0968649	0.00601355	20	8	7.23134	1	1	20	8	3.41928
LARS	0.0968649	0.00601355	24	6	6.73722	1	1	28	6	5.31064
GNS	0.0968649	0.00601355	20	6	6.64545	1	1	28	18	8.50182
ABI1	0.0968649	0.00601355	20	8	6.19133	1	1	24	10	3.2061
PLSCR2	0.0968649	0.00601355	20	6	6.074	1	1	28	0	4.4651
SINHCAF	0.0968649	0.00601355	20	8	5.63469	1	1	20	16	2.38979
MTHFD1L	0.0968649	0.00601355	28	6	5.48307	1	1	28	6	2.47633
ETAA1	0.0968649	0.00601355	20	8	5.28597	1	1	28	6	3.84611
MRS2	0.0968649	0.00601355	24	6	5.13886	1	0.10811	28	4	2.75282
GALE	0.0968649	0.00601355	20	18	4.91676	1	1	28	20	4.20848
SAMM50	0.0968649	0.00601355	20	18	4.85122	1	1	28	20	2.23429
CDC27	0.0968649	0.00601355	20	8	4.83845	1	1	28	6	3.71356
ZWILCH	0.0968649	0.00601355	28	6	4.80762	1	0.161232	28	6	6.41959
LIMS1	0.0968649	0.00601355	20	6	4.73889	1	1	20	10	3.29438
RABEP2	0.0968649	0.00601355	20	18	4.67594	1	1	28	20	2.17909
ASPM	0.0968649	0.00601355	28	6	4.57891	1	0.282747	28	4	4.84231
PLPP1	0.0968649	0.00601355	20	8	4.5284	1	1	20	2	1.78133
KNL1	0.0968649	0.00601355	28	6	4.46475	1	0.161232	28	4	3.20675
CLDN1	0.0968649	0.00601355	28	24	4.42974	1	0.10811	28	4	3.03219
LRRC8D	0.0968649	0.00601355	28	26	4.2611	1	1	20	10	3.3749
RNF139	0.0968649	0.00601355	20	6	4.24893	1	1	28	6	1.74854
CCPG1	0.0968649	0.00601355	20	6	4.18871	1	1	28	6	3.30899
PIGU	0.0968649	0.00601355	20	6	4.14188	1	1	20	16	2.11779
UFM1	0.0968649	0.00601355	20	6	4.13726	1	0.475086	28	6	2.71861
TMEM200A	0.0968649	0.00601355	20	8	4.00541	1	0.195392	20	10	2.74494
EMC3	0.0968649	0.00601355	20	8	3.93995	1	0.656557	28	2	2.02344
GTF2A1	0.0968649	0.00601355	20	8	3.89719	1	1	20	10	2.71002
HNRNPLL	0.0968649	0.00601355	20	6	3.84945	1	1	24	10	1.74457
SLC22A23	0.0968649	0.00601355	20	18	3.84415	1	1	20	12	1.86499
C15H11orf74	0.0968649	0.00601355	20	8	3.79556	1	0.13237	28	4	3.48774
ARHGAP12	0.0968649	0.00601355	20	8	3.75997	1	1	20	8	1.67074
CCDC59	0.0968649	0.00601355	24	6	3.6702	1	0.10811	28	4	5.22818
NOSIP	0.0968649	0.00601355	20	18	3.65484	1	1	28	20	2.81904
GRB7	0.0968649	0.00601355	28	20	3.63355	1	0.766857	28	20	2.98821
SCYL2	0.0968649	0.00601355	20	8	3.61531	1	1	20	10	2.43278
C5H12orf29	0.0968649	0.00601355	24	6	3.57603	1	1	28	6	3.02224
TOM1	0.0968649	0.00601355	28	18	3.48159	1	1	28	20	3.05378
ALDH18A1	0.0968649	0.00601355	28	6	3.4788	1	1	28	6	1.54533
LOC781533	0.0968649	0.00601355	28	6	3.46358	1	0.195392	28	4	2.46477
SLC16A11	0.0968649	0.00601355	28	20	3.26716	1	1	28	20	5.1836
C7H19orf71	0.0968649	0.00601355	20	18	3.2211	1	0.891934	28	18	2.93694
NATD1	0.0968649	0.00601355	20	18	3.1141	1	1	28	20	1.92824
CCDC85C	0.0968649	0.00601355	20	16	3.08278	1	1	20	12	1.33008
WDR82	0.0968649	0.00601355	28	6	3.0071	1	0.13237	28	6	2.99256
SPRED1	0.0968649	0.00601355	20	8	2.99233	1	1	20	10	1.69444
CWF19L2	0.0968649	0.00601355	20	6	2.96363	1	1	28	6	1.92035
CERCAM	0.0968649	0.00601355	20	18	2.93483	1	1	28	20	1.91719
PIR	0.0968649	0.00601355	28	22	2.89904	1	1	24	18	0.969257
FBXL5	0.0968649	0.00601355	20	6	2.75874	1	1	24	10	1.24998
MYO9B	0.0968649	0.00601355	20	18	2.65005	1	1	28	18	2.05125
CIP2A	0.0968649	0.00601355	28	6	2.61279	1	0.161232	28	4	2.31484
MAP1S	0.0968649	0.00601355	20	16	2.53487	1	1	20	6	1.11389
LRIG1	0.0968649	0.00601355	20	16	2.53342	1	1	28	20	0.8879
STARD3	0.0968649	0.00601355	20	16	2.52518	1	1	28	20	1.77826
RHOBTB3	0.0968649	0.00601355	24	6	2.4504	1	1	20	10	1.94828
AXIN1	0.0968649	0.00601355	20	18	2.41189	1	1	28	20	0.864817
IL17RA	0.0968649	0.00601355	20	18	2.36091	1	1	20	18	0.965232
IL17RC	0.0968649	0.00601355	20	16	2.11824	1	1	28	20	0.947364
CA2	0.0968649	0.00601355	24	10	2.09161	1	1	28	20	0.716362
CAPN7	0.0968649	0.00601355	20	8	2.00749	1	0.891934	20	12	0.687907
GMPS	0.0968649	0.00601355	28	6	1.99938	1	1	28	6	1.76352
RPP40	0.0968649	0.00601355	28	6	1.96696	1	0.337697	28	6	1.25415
CCDC97	0.0968649	0.00601355	20	18	1.96174	1	0.55972	28	18	0.709759
NAB1	0.0968649	0.00601355	20	8	1.94533	1	1	24	10	0.781812
BLMH	0.0968649	0.00601355	24	6	1.90497	1	1	28	6	1.12625
LOC112448454	0.0968649	0.00601355	20	2	1.88298	1	1	20	16	1.04652
ELMO2	0.0968649	0.00601355	20	18	1.82175	1	0.282747	28	20	2.21785
KYAT3	0.0968649	0.00601355	20	6	1.73159	1	1	20	8	0.532233
SPAG1	0.0968649	0.00601355	20	6	1.6535	1	0.55972	28	2	0.601696
PWWP2B	0.0968649	0.00601355	20	16	1.64672	1	1	28	20	1.31031
MDM2	0.0968649	0.00601355	24	6	1.64326	1	1	28	6	1.20797
CBR4	0.0968649	0.00601355	20	6	1.63184	1	1	20	16	0.972472
SPINDOC	0.0968649	0.00601355	20	18	1.56538	1	1	28	20	0.867043
IMPA1	0.0968649	0.00601355	20	6	1.55869	1	1	24	10	1.05924
ATG4D	0.0968649	0.00601355	20	16	1.53265	1	1	20	18	1.02009
RASIP1	0.0968649	0.00601355	24	18	1.50075	1	0.55972	28	18	1.18548
XYLT2	0.0968649	0.00601355	24	18	1.48141	1	1	28	20	1.98843
ORAOV1	0.0968649	0.00601355	20	16	1.46472	1	1	28	20	0.760538
LRP12	0.0968649	0.00601355	28	2	1.447	1	1	20	16	1.13333
SRXN1	0.0968649	0.00601355	28	18	1.43861	1	0.337697	28	20	0.909733
ZSWIM4	0.0968649	0.00601355	20	18	1.35033	1	0.235617	28	16	1.11799
PPARD	0.0968649	0.00601355	20	18	1.31726	1	1	20	6	0.657975
INTS9	0.0968649	0.00601355	28	6	1.22009	1	0.195392	28	0	0.633681
QSOX2	0.0968649	0.00601355	20	18	1.20428	1	1	20	18	1.05475
MIGA2	0.0968649	0.00601355	20	18	1.17135	1	1	28	14	0.580896
MS4A8	0.0968649	0.00601355	28	24	1.16784	1	1	28	14	1.09066
LOC112449302	0.0968649	0.00601355	24	6	1.15911	1	1	28	6	0.891488
TMEM168	0.0968649	0.00601355	20	6	1.12751	1	1	28	6	0.893115
SPOUT1	0.0968649	0.00601355	20	18	1.04365	1	1	20	18	0.296585
ACVR2A	0.0968649	0.00601355	20	8	1.02815	1	1	20	8	0.678746
SGMS1	0.0968649	0.00601355	24	6	1.02506	1	0.401456	24	8	0.632807
TTC9B	0.0968649	0.00601355	28	18	1.02219	1	1	28	20	0.722719
GPR87	0.0968649	0.00601355	28	2	0.984416	1	1	20	4	0.918179
LOC104975122	0.0968649	0.00601355	28	20	0.970511	1	1	20	6	0.248877
RFC1	0.0968649	0.00601355	24	6	0.969336	1	1	20	2	1.12285
H4	0.0968649	0.00601355	28	8	0.867656	1	0.10811	28	6	0.921262
ZGRF1	0.0968649	0.00601355	28	6	0.865337	1	0.13237	28	4	0.94513
ACOX3	0.0968649	0.00601355	20	18	0.846591	1	0.10811	28	18	1.04575
KLHL25	0.0968649	0.00601355	20	18	0.799987	1	1	28	20	0.729976
STRADA	0.0968649	0.00601355	20	18	0.76867	1	0.13237	28	22	0.489059
PREX1	0.0968649	0.00601355	20	16	0.731424	1	1	28	18	0.602541
CLN8	0.0968649	0.00601355	20	16	0.656059	1	1	28	20	0.380454
LOC101903854	0.0968649	0.00601355	20	18	0.653635	1	0.337697	28	20	0.585446
ATE1	0.0968649	0.00601355	20	6	0.6188	1	1	24	10	0.295081
STK40	0.0968649	0.00601355	28	20	0.606871	1	1	28	20	0.625948
HIST1H3G	0.0968649	0.00601355	28	6	0.605652	1	0.475086	28	6	0.543533
BRAT1	0.0968649	0.00601355	20	18	0.604198	1	0.475086	28	22	0.623699
RAB30	0.0968649	0.00601355	28	0	0.556112	1	1	20	10	1.2383
LOC781412	0.0968649	0.00601355	20	4	0.551738	1	0.55972	20	16	1.0516
P3H2	0.0968649	0.00601355	28	6	0.545985	1	0.161232	28	6	0.4377
TATDN1	0.0968649	0.00601355	20	6	0.541831	1	1	20	8	0.568912
XRCC3	0.0968649	0.00601355	20	16	0.531232	1	1	24	22	0.187015
CCR7	0.0968649	0.00601355	20	12	0.514848	1	0.13237	28	6	0.506552
CCDC127	0.0968649	0.00601355	24	4	0.50271	1	1	20	14	0.317409
PTPN3	0.0968649	0.00601355	24	8	0.498031	1	1	20	10	0.0805725
CLCN6	0.0968649	0.00601355	28	18	0.492329	1	1	28	18	0.230953
TP73	0.0968649	0.00601355	28	20	0.467825	1	0.10811	28	20	0.639803
LNP1	0.0968649	0.00601355	28	8	0.411	1	0.161232	28	6	0.451555
CRY1	0.0968649	0.00601355	28	8	0.391061	1	0.10811	28	6	0.574758
LOC112444921	0.0968649	0.00601355	24	18	0.386876	1	1	28	14	0.184937
JPH2	0.0968649	0.00601355	28	20	0.365544	1	1	28	20	0.206299
LRAT	0.0968649	0.00601355	20	6	0.35834	1	1	28	18	0.177921
LOC112447334	0.0968649	0.00601355	28	20	0.317888	1	0.282747	28	16	0.57615
ZFAND4	0.0968649	0.00601355	24	6	0.316247	1	1	28	6	0.163144
GPD1	0.0968649	0.00601355	20	0	0.284373	1	1	20	18	0.418229
EXOC3L2	0.0968649	0.00601355	28	20	0.275026	1	0.337697	28	16	0.189443
IMPA2	0.0968649	0.00601355	24	16	0.220882	1	1	20	12	0.130508
LOC513508	0.0968649	0.00601355	24	18	0.192056	1	1	28	20	0.194627
GPR65	0.0968649	0.00601355	24	6	0.176654	1	1	20	8	0.124703
LOC112445754	0.0968649	0.00601355	20	18	0.176131	1	1	20	12	0.202673
MECOM	0.0968649	0.00601355	28	2	0.175938	1	1	20	0	0.129731
PTPRH	0.0968649	0.00601355	20	18	0.149647	1	0.161232	24	16	0.0549829
CCDC138	0.0968649	0.00601355	20	2	0.147066	1	1	20	8	0.173283
MYORG	0.0968649	0.00601355	28	18	0.133898	1	0.766857	28	20	0.10146
FSBP	0.0968649	0.00601355	28	6	0.129726	1	1	28	6	0.102212
ZPLD1	0.0968649	0.00601355	20	8	0.125649	1	1	20	8	0.0550066
ZNF674	0.0968649	0.00601355	20	6	0.110052	1	1	20	10	0.08286
KAZALD1	0.0968649	0.00601355	24	18	0.10592	1	1	20	6	0.141677
COL8A2	0.0968649	0.00601355	20	0	0.0999757	1	1	24	0	0.056874
CARMIL2	0.0968649	0.00601355	20	16	0.0949686	1	1	20	18	0.0303076
LOC112442205	0.0968649	0.00601355	24	16	0.091381	1	1	20	6	0.126991
APOBEC1	0.0968649	0.00601355	20	2	0.082649	1	1	20	2	0.158226
IL4I1	0.0968649	0.00601355	20	18	0.0534445	1	1	20	6	0.0453752
ASCL4	0.0968649	0.00601355	24	4	0.0411059	1	1	24	10	0.0650976
LMX1B	0.0968649	0.00601355	20	16	0.0311045	1	0.656557	20	2	0.0198799
KIF6	0.0968649	0.00601355	28	22	0.020707	1	1	20	4	0.0188595
PLEKHG1	0.0968649	0.00601355	24	0	0.0122231	1	1	20	10	0.0257259
BHMG1	0.0968649	0.00601355	24	22	0.00905385	1	1	20	18	0.0078274
LOC104970966	0.11212	0.00697347	20	16	0.47448	1	1	20	6	0.132784
LRRC23	0.11212	0.00697347	28	18	0.119378	1	0.337697	28	22	0.0928522
LOC112447858	0.11212	0.00697347	20	0	0.0414401	1	0.891934	24	20	0.0549589
KLF17	0.11212	0.00697347	28	10	0.0100829	1	1	20	6	0.0201839
LOC104976804	0.113883	0.00793338	28	20	175.839	1	1	28	20	115.997
LUZP6	0.113883	0.00793338	20	6	78.3431	1	1	28	6	54.8888
ARPC2	0.113883	0.00793338	20	8	60.8474	1	1	28	4	70.3581
ALCAM	0.113883	0.00793338	20	8	37.1049	1	1	20	10	18.8013
MPZL2	0.113883	0.00793338	20	6	33.6525	1	1	20	10	27.115
PSMA3	0.113883	0.00793338	20	8	24.274	1	0.55972	28	6	19.276
CD164	0.113883	0.00793338	20	6	20.8366	1	1	20	10	15.5728
TGFB1	0.113883	0.00793338	20	16	18.0092	1	1	28	20	11.6844
BMI1	0.113883	0.00793338	20	8	17.4919	1	0.401456	28	6	13.1632
LOC534742	0.113883	0.00793338	20	8	17.0484	1	1	28	6	7.84746
SRP9	0.113883	0.00793338	20	6	15.2911	1	0.55972	28	10	4.47599
JUNB	0.113883	0.00793338	20	18	14.884	1	1	28	20	14.687
SCARB2	0.113883	0.00793338	20	6	14.1534	1	1	20	10	20.3256
TMED5	0.113883	0.00793338	20	8	12.9302	1	1	24	10	6.92125
TMEM30A	0.113883	0.00793338	20	6	12.9258	1	1	28	6	6.36521
PLAT	0.113883	0.00793338	20	18	12.611	1	1	20	4	8.93763
ATG12	0.113883	0.00793338	20	8	11.093	1	0.55972	28	6	6.94155
GOLT1B	0.113883	0.00793338	20	6	10.9723	1	1	20	10	5.46759
MFSD10	0.113883	0.00793338	20	16	10.5064	1	1	24	22	5.08694
SLC16A1	0.113883	0.00793338	24	6	10.4377	1	1	20	10	4.64553
CTNNB1	0.113883	0.00793338	20	8	10.405	1	1	20	10	7.8218
BLOC1S6	0.113883	0.00793338	20	8	10.1496	1	1	24	10	5.60386
POLR2B	0.113883	0.00793338	20	6	10.1314	1	1	28	6	6.31047
KIAA1522	0.113883	0.00793338	20	18	9.92406	1	0.282747	28	20	7.73619
MOB4	0.113883	0.00793338	20	6	9.68717	1	0.766857	24	8	5.51563
RNF126	0.113883	0.00793338	20	18	9.57351	1	1	20	0	3.38857
SF3B3	0.113883	0.00793338	28	6	9.05335	1	1	28	6	8.34354
MEX3C	0.113883	0.00793338	28	4	9.00753	1	0.401456	20	10	5.36059
PAIP2	0.113883	0.00793338	20	8	8.9546	1	1	28	4	6.00509
CBX5	0.113883	0.00793338	28	6	7.84664	1	1	28	6	5.54809
HIKESHI	0.113883	0.00793338	20	8	7.75685	1	0.13237	28	8	6.53197
C6H4orf3	0.113883	0.00793338	20	6	7.59999	1	0.656557	28	6	3.8339
YEATS4	0.113883	0.00793338	20	8	7.57898	1	0.337697	28	6	3.80103
PPP1R12A	0.113883	0.00793338	20	8	7.37646	1	1	28	6	3.70236
CNIH4	0.113883	0.00793338	20	8	7.0755	1	0.195392	28	6	5.42506
CD47	0.113883	0.00793338	20	6	6.82384	1	1	20	8	3.81172
DCUN1D1	0.113883	0.00793338	20	6	6.68931	1	1	20	10	3.94387
STX1A	0.113883	0.00793338	24	18	6.47683	1	1	28	20	6.77575
MEMO1	0.113883	0.00793338	20	8	6.44809	1	1	28	6	2.52781
ATF1	0.113883	0.00793338	20	8	6.26964	1	1	28	6	3.06228
FGFR1OP2	0.113883	0.00793338	20	8	6.26389	1	0.766857	28	8	2.64878
DNTTIP2	0.113883	0.00793338	24	6	6.2311	1	1	28	6	5.9396
RTN3	0.113883	0.00793338	20	8	6.20587	1	0.55972	28	8	5.73197
VAMP3	0.113883	0.00793338	20	8	6.18767	1	0.161232	28	6	4.26102
SRRT	0.113883	0.00793338	20	16	6.04583	1	1	20	0	3.32447
KDM5C	0.113883	0.00793338	20	18	5.94452	1	0.656557	28	18	5.72805
RAB5B	0.113883	0.00793338	20	16	5.83605	1	1	28	20	3.7605
KRAS	0.113883	0.00793338	20	8	5.82328	1	1	20	8	3.48935
HSD11B1	0.113883	0.00793338	28	22	5.8136	1	1	28	20	4.80183
SUCLG2	0.113883	0.00793338	20	6	5.80438	1	1	28	6	4.13504
ABCB8	0.113883	0.00793338	20	18	5.68149	1	1	24	22	1.39781
HDGFL2	0.113883	0.00793338	20	18	5.64301	1	1	24	22	2.60999
DLAT	0.113883	0.00793338	24	6	5.57926	1	0.282747	28	6	5.86917
TBL3	0.113883	0.00793338	20	18	5.52211	1	1	20	12	2.42399
ERLEC1	0.113883	0.00793338	20	8	5.42062	1	1	24	6	2.64525
CDC5L	0.113883	0.00793338	24	6	5.15487	1	1	28	6	5.0028
GALNT1	0.113883	0.00793338	24	6	5.12572	1	1	28	6	3.66639
CMAS	0.113883	0.00793338	20	8	5.10748	1	1	28	0	0.91402
MAP4K5	0.113883	0.00793338	20	8	5.01622	1	1	28	6	2.12529
GPR137	0.113883	0.00793338	20	18	4.9882	1	1	28	20	1.8521
ENO3	0.113883	0.00793338	20	0	4.92772	1	0.891934	20	14	2.88999
FBXW5	0.113883	0.00793338	20	18	4.67678	1	1	28	20	2.09738
ERMP1	0.113883	0.00793338	24	6	4.65684	1	1	28	6	4.10474
TEX10	0.113883	0.00793338	24	6	4.62944	1	1	28	6	3.85262
TPD52	0.113883	0.00793338	20	8	4.5636	1	1	20	10	3.5733
UBE2Q2	0.113883	0.00793338	20	6	4.2383	1	1	28	0	1.98563
DAZAP2	0.113883	0.00793338	20	6	4.21303	1	0.13237	28	2	5.52409
MANSC1	0.113883	0.00793338	20	6	4.20536	1	0.337697	28	2	3.57176
UNG	0.113883	0.00793338	28	6	4.12339	1	1	24	6	1.37322
RAB11FIP5	0.113883	0.00793338	20	16	4.03173	1	1	28	20	2.50855
ZCCHC10	0.113883	0.00793338	20	6	4.02544	1	1	28	6	1.50688
ZNF146	0.113883	0.00793338	20	6	4.02254	1	1	28	6	1.95285
PIGF	0.113883	0.00793338	20	8	3.97908	1	1	24	10	1.15108
PPHLN1	0.113883	0.00793338	20	6	3.97766	1	1	28	0	1.42467
COPS2	0.113883	0.00793338	20	6	3.76963	1	1	28	6	2.06482
CDC42EP3	0.113883	0.00793338	24	10	3.71237	1	0.13237	24	4	1.50664
SEC63	0.113883	0.00793338	20	8	3.5968	1	1	28	6	2.21867
SMC6	0.113883	0.00793338	24	6	3.59331	1	1	24	10	2.85644
GABPA	0.113883	0.00793338	20	8	3.5581	1	1	20	10	2.30732
PURB	0.113883	0.00793338	28	6	3.54083	1	1	28	8	1.96907
PPP3CA	0.113883	0.00793338	28	2	3.54041	1	1	24	10	3.19078
PGGT1B	0.113883	0.00793338	20	8	3.51441	1	1	24	10	1.49936
ACSL6	0.113883	0.00793338	28	20	3.46939	1	0.656557	28	16	2.33953
TXNIP	0.113883	0.00793338	28	20	3.44558	1	0.195392	28	20	3.90799
CUL2	0.113883	0.00793338	20	8	3.2617	1	1	28	6	1.01292
UNC119B	0.113883	0.00793338	20	18	3.14555	1	1	20	0	1.14879
AP1AR	0.113883	0.00793338	20	6	3.13754	1	1	28	6	1.15114
SARS2	0.113883	0.00793338	20	18	3.11971	1	1	28	20	1.30278
TMEM8A	0.113883	0.00793338	20	16	3.10914	1	1	28	20	1.90064
FASTKD2	0.113883	0.00793338	24	6	3.09259	1	1	28	6	2.98933
IST1	0.113883	0.00793338	20	8	2.91644	1	1	20	4	2.8979
LITAF	0.113883	0.00793338	20	8	2.91318	1	1	28	2	1.10417
DGCR8	0.113883	0.00793338	20	16	2.9093	1	1	24	22	1.31402
CCDC117	0.113883	0.00793338	20	8	2.85896	1	0.656557	28	8	0.993973
LOC100196900	0.113883	0.00793338	28	20	2.77107	1	0.55972	28	22	3.97435
PIH1D1	0.113883	0.00793338	20	14	2.72331	1	1	28	4	5.71182
CTDSPL2	0.113883	0.00793338	24	6	2.70724	1	1	28	6	2.17726
ELMOD2	0.113883	0.00793338	20	6	2.69964	1	1	20	10	1.93359
NPC1	0.113883	0.00793338	28	20	2.67975	1	1	24	18	1.39159
NEDD1	0.113883	0.00793338	24	6	2.6122	1	0.401456	28	4	1.88971
ANKRD9	0.113883	0.00793338	20	16	2.53311	1	1	24	6	0.798694
SECISBP2L	0.113883	0.00793338	20	6	2.51782	1	1	20	10	2.5308
RBM6	0.113883	0.00793338	20	16	2.44622	1	0.475086	24	20	1.18841
ZZZ3	0.113883	0.00793338	20	8	2.41253	1	1	28	6	1.42001
RRN3	0.113883	0.00793338	20	6	2.36216	1	1	20	8	1.51114
FPGT	0.113883	0.00793338	20	8	2.33961	1	1	24	10	1.16262
UTP20	0.113883	0.00793338	28	6	2.27379	1	1	28	6	2.07395
MAPK7	0.113883	0.00793338	20	18	2.24846	1	1	28	20	0.843269
PLA2G12A	0.113883	0.00793338	20	8	2.13286	1	1	24	10	0.802936
TTC9C	0.113883	0.00793338	20	6	2.1219	1	0.55972	28	6	1.4111
UBTF	0.113883	0.00793338	20	16	2.01943	1	1	24	22	0.882299
PREPL	0.113883	0.00793338	20	6	2.00514	1	1	20	10	1.44971
NR2C1	0.113883	0.00793338	20	6	1.96273	1	1	20	16	1.69539
RWDD2B	0.113883	0.00793338	20	8	1.95583	1	0.13237	28	6	0.881116
ARSE	0.113883	0.00793338	24	18	1.79552	1	0.10811	28	20	2.94534
MTCL1	0.113883	0.00793338	20	16	1.78323	1	0.282747	28	16	0.813128
BoLA	0.113883	0.00793338	28	20	1.7766	1	0.161232	28	20	3.26599
C7H19orf25	0.113883	0.00793338	20	16	1.69586	1	1	20	0	1.11302
MDC1	0.113883	0.00793338	20	18	1.58387	1	0.55972	20	2	0.299148
MKRN2	0.113883	0.00793338	20	16	1.50319	1	1	20	18	0.854591
PTDSS2	0.113883	0.00793338	28	20	1.47748	1	0.161232	28	18	1.51157
SPSB1	0.113883	0.00793338	20	16	1.43898	1	0.282747	28	16	0.922024
CENPL	0.113883	0.00793338	28	6	1.39274	1	0.13237	28	4	1.35675
FBXO7	0.113883	0.00793338	24	6	1.38715	1	1	28	6	1.44138
COIL	0.113883	0.00793338	24	8	1.37026	1	1	28	6	1.14614
CACTIN	0.113883	0.00793338	20	16	1.31152	1	1	28	20	0.750277
AACS	0.113883	0.00793338	20	16	1.30622	1	0.337697	20	14	0.639714
AMT	0.113883	0.00793338	24	20	1.28574	1	1	24	22	1.08061
MTFMT	0.113883	0.00793338	24	6	1.26658	1	1	28	6	1.33485
PICK1	0.113883	0.00793338	24	18	1.22646	1	1	28	20	1.634
TNFSF9	0.113883	0.00793338	28	16	1.22371	1	1	20	6	0.53531
RHOQ	0.113883	0.00793338	20	6	1.2117	1	1	20	8	1.2589
PDIK1L	0.113883	0.00793338	20	6	1.20047	1	0.766857	28	4	0.366943
TGOLN2	0.113883	0.00793338	28	2	1.17889	1	1	24	0	0.779898
B4GALT5	0.113883	0.00793338	24	8	1.14551	1	1	28	20	0.426087
D2HGDH	0.113883	0.00793338	20	18	1.1397	1	0.766857	28	18	0.728572
ATP6V1H	0.113883	0.00793338	20	6	1.13181	1	1	28	6	0.62431
REXO4	0.113883	0.00793338	20	18	1.12995	1	1	28	20	0.504214
SETD9	0.113883	0.00793338	20	8	1.12302	1	1	28	6	0.543181
SLC7A6OS	0.113883	0.00793338	20	6	1.09261	1	1	28	20	0.569102
CDKL4	0.113883	0.00793338	20	6	1.07696	1	1	20	10	0.996039
KANSL3	0.113883	0.00793338	20	18	1.03506	1	0.13237	28	20	1.09907
LOC101905258	0.113883	0.00793338	24	16	1.01435	1	0.401456	28	20	1.16749
SGSM3	0.113883	0.00793338	24	20	0.949862	1	1	20	18	0.385223
DCLRE1A	0.113883	0.00793338	24	6	0.921021	1	0.766857	28	2	0.504157
SPSB3	0.113883	0.00793338	20	18	0.914602	1	1	20	4	0.41987
PUS7L	0.113883	0.00793338	28	4	0.889878	1	1	28	6	0.813734
TRIT1	0.113883	0.00793338	20	8	0.866661	1	1	20	16	1.04183
METTL27	0.113883	0.00793338	28	22	0.866256	1	1	28	20	0.575436
BBS10	0.113883	0.00793338	20	6	0.846987	1	1	24	10	0.337121
TMEM45A	0.113883	0.00793338	28	2	0.825583	1	1	20	12	0.782422
NKRF	0.113883	0.00793338	28	6	0.787073	1	0.401456	28	6	0.606764
NIPAL2	0.113883	0.00793338	20	6	0.763968	1	1	20	8	0.588207
CAMKK1	0.113883	0.00793338	20	18	0.750713	1	0.55972	28	20	0.732162
ZBTB40	0.113883	0.00793338	24	16	0.744343	1	1	28	20	0.962287
NSMAF	0.113883	0.00793338	28	2	0.72607	1	1	20	16	0.503267
ARSA	0.113883	0.00793338	28	22	0.697608	1	0.656557	28	18	1.61467
UST	0.113883	0.00793338	24	10	0.683263	1	0.235617	20	12	0.280151
SLF1	0.113883	0.00793338	28	6	0.680133	1	0.161232	28	4	0.504628
DLGAP3	0.113883	0.00793338	20	18	0.675352	1	1	24	22	0.33103
TSC1	0.113883	0.00793338	24	18	0.659704	1	0.235617	28	18	1.57372
LOC100847573	0.113883	0.00793338	20	16	0.653602	1	1	28	20	0.422103
ARHGEF11	0.113883	0.00793338	20	18	0.649974	1	0.195392	28	20	0.612405
KIAA1614	0.113883	0.00793338	20	16	0.592102	1	0.891934	28	16	0.215703
SH3D21	0.113883	0.00793338	28	20	0.577446	1	0.475086	28	20	0.58106
FAM151B	0.113883	0.00793338	20	6	0.575659	1	1	24	10	0.363844
NUDT3	0.113883	0.00793338	28	4	0.562603	1	0.282747	24	0	0.223564
LOC112444153	0.113883	0.00793338	20	6	0.534563	1	1	20	10	0.225515
LRRC25	0.113883	0.00793338	28	20	0.461503	1	0.766857	28	16	0.225629
NEIL1	0.113883	0.00793338	24	18	0.449572	1	1	24	22	0.303834
TULP3	0.113883	0.00793338	28	22	0.447052	1	0.10811	28	14	0.248237
ERN1	0.113883	0.00793338	20	18	0.434271	1	1	28	18	0.392588
ZNF770	0.113883	0.00793338	20	8	0.420369	1	1	20	8	0.301497
ADAMTS6	0.113883	0.00793338	20	2	0.416003	1	0.55972	28	20	0.960227
AOC3	0.113883	0.00793338	28	20	0.41022	1	0.13237	28	18	0.163421
PERM1	0.113883	0.00793338	28	18	0.36573	1	0.656557	28	18	0.238867
STRIP2	0.113883	0.00793338	28	6	0.353552	1	0.401456	28	4	0.228221
DTD2	0.113883	0.00793338	20	6	0.344213	1	1	20	10	0.130211
IFT172	0.113883	0.00793338	20	16	0.314125	1	1	24	18	0.141944
SLC37A4	0.113883	0.00793338	24	20	0.308971	1	0.401456	28	20	0.20904
CTC1	0.113883	0.00793338	20	16	0.305148	1	1	20	16	0.334462
LOC107132431	0.113883	0.00793338	24	12	0.304079	1	1	28	18	0.222386
LOC101904492	0.113883	0.00793338	20	6	0.294743	1	1	20	10	0.228077
ZNF500	0.113883	0.00793338	20	18	0.289697	1	1	28	14	0.206485
PLCH1	0.113883	0.00793338	28	6	0.281456	1	0.161232	28	6	0.555269
HAP1	0.113883	0.00793338	24	18	0.274213	1	0.656557	28	18	0.101406
NECAB3	0.113883	0.00793338	20	18	0.264478	1	1	28	14	0.110753
TNNI1	0.113883	0.00793338	20	16	0.253392	1	1	20	6	0.140834
FAM71F1	0.113883	0.00793338	28	18	0.23375	1	1	24	22	0.0687207
CYP2D14	0.113883	0.00793338	28	22	0.228641	1	1	28	20	0.0857579
NAAA	0.113883	0.00793338	28	2	0.207598	1	1	20	6	0.0743961
IL18RAP	0.113883	0.00793338	28	10	0.205983	1	0.401456	28	4	0.0754251
PHETA2	0.113883	0.00793338	20	0	0.189998	1	0.282747	28	20	0.210516
LOC615959	0.113883	0.00793338	28	20	0.173895	1	1	24	22	0.05861
ZNF703	0.113883	0.00793338	20	18	0.16346	1	1	28	20	0.0533577
LOC516494	0.113883	0.00793338	20	18	0.143053	1	0.766857	28	26	0.0747921
PCDH12	0.113883	0.00793338	28	22	0.139075	1	1	20	18	0.136606
EFEMP2	0.113883	0.00793338	20	18	0.110038	1	1	20	18	0.117592
L1CAM	0.113883	0.00793338	20	16	0.107496	1	1	28	20	0.0920038
MAPK11	0.113883	0.00793338	28	18	0.0858617	1	0.10811	28	18	0.0720616
ENPP5	0.113883	0.00793338	20	6	0.0849598	1	0.891934	28	22	0.0809777
LOC112442253	0.113883	0.00793338	28	2	0.0670263	1	1	20	16	0.0873399
LOC112448058	0.113883	0.00793338	20	8	0.0340252	1	0.215505	20	16	0.014796
LOC104970098	0.113883	0.00793338	28	2	0.0324035	1	1	20	2	0.000237535
LOC101906976	0.113883	0.00793338	20	8	0.0274669	1	1	24	10	0.0173365
MIR2407	0.131192	0.00916177	20	18	1.57496	1	1	28	4	0.595812
MIR1271	0.131192	0.00916177	24	0	0.441529	1	1	20	10	0.44349
LOC112442715	0.131192	0.00916177	20	18	0.187928	1	0.829396	20	16	0.0865379
LOC104970846	0.131192	0.00916177	24	0	0.0508388	1	0.766857	20	16	0.0284282
FRMPD4	0.131192	0.00916177	28	20	0.0128637	1	1	20	8	0.00656483
COX2	0.13347	0.0103902	20	6	1512.73	1	0.161232	28	6	978.345
RPS13	0.13347	0.0103902	20	8	174.018	1	1	28	6	95.3713
ATP5MG	0.13347	0.0103902	20	8	68.7063	1	0.475086	28	6	37.8537
EIF5A	0.13347	0.0103902	28	6	64.1245	1	0.656557	28	10	25.1685
PLS3	0.13347	0.0103902	20	8	45.8735	1	1	24	10	21.6295
NCKAP1	0.13347	0.0103902	20	6	40.7121	1	1	20	10	21.7165
FABP3	0.13347	0.0103902	28	20	38.2348	1	1	20	4	12.9611
LOC511937	0.13347	0.0103902	20	8	37.8857	1	0.10811	28	2	17.7255
LAMB3	0.13347	0.0103902	20	18	37.6464	1	0.235617	28	18	29.7646
CYBA	0.13347	0.0103902	20	18	24.8442	1	1	28	20	27.233
DGCR2	0.13347	0.0103902	20	18	23.8513	1	0.282747	28	20	9.5188
CSE1L	0.13347	0.0103902	24	6	23.5075	1	0.475086	28	4	14.6468
SNRNP70	0.13347	0.0103902	20	18	22.4455	1	1	24	22	8.61738
JUP	0.13347	0.0103902	24	18	20.9152	1	1	28	20	23.4723
HSPG2	0.13347	0.0103902	20	18	19.2716	1	1	28	18	14.1785
ALDH1A1	0.13347	0.0103902	28	2	17.9755	1	0.891934	28	16	29.305
-	0.13347	0.0103902	20	6	17.9504	1	1	24	12	9.54003
PSMD1	0.13347	0.0103902	24	6	16.2577	1	0.475086	28	6	17.8109
LRP10	0.13347	0.0103902	20	18	15.1689	1	0.10811	28	18	8.91528
ANXA5	0.13347	0.0103902	20	8	14.634	1	0.475086	28	4	5.86807
SLC25A10	0.13347	0.0103902	20	18	14.3554	1	1	28	20	7.57157
CDK9	0.13347	0.0103902	20	16	14.235	1	1	28	20	7.2019
RAB2A	0.13347	0.0103902	20	8	13.4544	1	0.766857	28	6	6.34252
ITGB6	0.13347	0.0103902	20	4	12.0216	1	1	20	14	35.1249
LRPPRC	0.13347	0.0103902	24	6	11.4694	1	1	28	6	10.0177
MTDH	0.13347	0.0103902	24	6	10.9383	1	1	28	6	7.81211
NFE2L1	0.13347	0.0103902	20	18	10.9173	1	0.195392	28	18	8.38196
PSMB3	0.13347	0.0103902	28	6	10.1471	1	0.337697	28	6	12.1011
S100A14	0.13347	0.0103902	24	18	9.97553	1	1	28	20	4.08313
WRNIP1	0.13347	0.0103902	20	16	9.84854	1	1	28	20	4.29543
DYNLT3	0.13347	0.0103902	20	6	9.79576	1	1	20	10	6.51259
BLVRB	0.13347	0.0103902	28	22	9.68251	1	1	28	20	7.97408
SLC39A6	0.13347	0.0103902	20	8	8.76671	1	1	28	6	6.59081
PLXNB2	0.13347	0.0103902	20	18	8.5752	1	0.656557	28	20	5.14377
CDYL2	0.13347	0.0103902	20	18	8.1213	1	0.161232	28	20	10.885
NDRG1	0.13347	0.0103902	20	16	8.01664	1	1	28	4	4.84896
RHOD	0.13347	0.0103902	24	18	7.40006	1	1	28	20	6.65613
GCN1	0.13347	0.0103902	20	18	7.35087	1	1	28	18	3.90839
FRMD6	0.13347	0.0103902	20	6	7.33579	1	1	28	6	6.18188
YBX2	0.13347	0.0103902	20	16	7.16455	1	0.282747	20	2	2.56097
DIMT1	0.13347	0.0103902	20	8	7.13021	1	0.235617	28	6	4.87557
ITGB3BP	0.13347	0.0103902	20	6	6.94691	1	0.10811	28	4	3.17151
SMC5	0.13347	0.0103902	20	6	6.87281	1	1	28	6	3.48192
SF3A2	0.13347	0.0103902	20	18	6.85605	1	1	24	22	2.35253
SUZ12	0.13347	0.0103902	20	6	6.84009	1	1	28	6	4.1781
CASC4	0.13347	0.0103902	20	8	6.82976	1	1	20	10	4.2525
ZMYND11	0.13347	0.0103902	20	6	6.72836	1	1	20	8	3.22516
SNX18	0.13347	0.0103902	28	20	6.71937	1	1	28	18	3.64132
TMEM230	0.13347	0.0103902	20	8	6.67053	1	0.195392	28	4	4.14795
SMNDC1	0.13347	0.0103902	20	8	6.37751	1	0.475086	28	4	2.78273
PSMD10	0.13347	0.0103902	20	6	6.26855	1	0.891934	28	6	5.15098
TPMT	0.13347	0.0103902	20	6	6.17277	1	1	20	6	5.9699
BTBD2	0.13347	0.0103902	20	18	6.12181	1	0.10811	28	18	3.11466
PNP	0.13347	0.0103902	28	20	6.01856	1	1	28	20	4.50065
NDC1	0.13347	0.0103902	24	6	5.81629	1	0.161232	28	4	3.41957
CLINT1	0.13347	0.0103902	20	6	5.65723	1	1	28	6	2.88741
TFB2M	0.13347	0.0103902	20	8	5.50518	1	0.282747	28	4	2.74038
CDC42BPB	0.13347	0.0103902	20	18	5.39915	1	1	28	20	1.74694
SIRT1	0.13347	0.0103902	20	6	5.11438	1	0.891934	28	4	1.79948
FDPS	0.13347	0.0103902	28	16	4.99474	1	1	28	4	5.4824
SPCS3	0.13347	0.0103902	24	6	4.97788	1	1	24	10	3.86154
PKN1	0.13347	0.0103902	20	18	4.97254	1	0.55972	28	18	2.4317
COMMD10	0.13347	0.0103902	20	8	4.87375	1	1	28	6	3.01295
TRIO	0.13347	0.0103902	20	18	4.85944	1	1	28	18	4.33378
MED25	0.13347	0.0103902	24	18	4.81929	1	1	28	20	6.42261
OTUD7B	0.13347	0.0103902	20	18	4.7719	1	0.401456	28	18	5.73157
SMPD4	0.13347	0.0103902	20	16	4.75494	1	1	20	18	2.14539
MARK4	0.13347	0.0103902	20	18	4.69471	1	1	28	20	3.76855
LLGL2	0.13347	0.0103902	20	16	4.69275	1	1	20	6	2.43859
PCYT2	0.13347	0.0103902	24	18	4.63749	1	1	20	12	5.5749
DSC3	0.13347	0.0103902	28	4	4.59601	1	1	28	6	3.30162
PRSS12	0.13347	0.0103902	20	16	4.58368	1	1	28	20	3.07316
CASTOR2	0.13347	0.0103902	20	18	4.57363	1	0.475086	28	18	2.42265
RANGAP1	0.13347	0.0103902	20	16	4.49489	1	1	20	18	1.37884
GPBP1L1	0.13347	0.0103902	20	6	4.49057	1	1	28	6	1.97895
PACS1	0.13347	0.0103902	20	16	4.27318	1	0.195392	28	20	3.49104
EXOSC9	0.13347	0.0103902	20	8	4.26608	1	0.13237	28	2	3.55479
PRKAA1	0.13347	0.0103902	20	6	4.23767	1	1	28	6	2.64622
MFSD14B	0.13347	0.0103902	20	8	4.17089	1	1	24	10	1.66081
ZBTB7B	0.13347	0.0103902	20	16	4.06308	1	1	28	20	2.3948
MPDU1	0.13347	0.0103902	28	6	3.99401	1	0.13237	28	4	4.6645
SFPQ	0.13347	0.0103902	28	8	3.85167	1	1	20	2	4.94068
NUDCD1	0.13347	0.0103902	24	6	3.82806	1	1	28	6	2.97561
PPP6C	0.13347	0.0103902	20	8	3.80439	1	0.235617	28	6	2.96816
FZD6	0.13347	0.0103902	20	6	3.70989	1	1	20	16	2.43396
SEMA7A	0.13347	0.0103902	28	10	3.70075	1	0.55972	28	16	0.828415
USP7	0.13347	0.0103902	28	6	3.67664	1	1	28	6	3.26464
EHMT1	0.13347	0.0103902	20	16	3.64761	1	0.13237	28	20	2.32696
PLOD3	0.13347	0.0103902	20	18	3.64741	1	1	28	20	2.93524
PPIL2	0.13347	0.0103902	20	18	3.62874	1	1	28	20	1.16624
PLEKHA1	0.13347	0.0103902	20	6	3.62099	1	1	24	10	2.64712
PTMA	0.13347	0.0103902	28	10	3.4756	1	0.13237	28	6	1.55907
IDUA	0.13347	0.0103902	24	20	3.45961	1	0.55972	28	18	5.28624
LOC112441457	0.13347	0.0103902	24	8	3.42577	1	1	20	16	1.5648
CCDC9	0.13347	0.0103902	20	18	3.3529	1	1	28	20	1.76107
USP10	0.13347	0.0103902	28	8	3.33947	1	0.337697	28	4	1.94167
YKT6	0.13347	0.0103902	28	6	3.31684	1	1	28	6	4.87026
ELP2	0.13347	0.0103902	20	8	3.25207	1	1	28	6	2.12219
PCBP4	0.13347	0.0103902	20	18	3.23987	1	1	28	20	2.17373
NAA30	0.13347	0.0103902	20	8	3.05466	1	1	24	10	1.81698
UPK2	0.13347	0.0103902	28	20	3.02606	1	0.656557	28	18	1.67292
OSTM1	0.13347	0.0103902	20	6	3.01435	1	1	24	10	2.09032
WDR45	0.13347	0.0103902	28	20	3.01129	1	0.656557	28	18	2.90308
USP11	0.13347	0.0103902	20	18	3.00296	1	1	28	20	1.85946
BRD9	0.13347	0.0103902	20	18	2.97749	1	1	20	18	1.19866
FOXJ3	0.13347	0.0103902	20	6	2.97138	1	1	20	8	1.17395
INTS13	0.13347	0.0103902	20	8	2.90983	1	1	28	6	1.80857
ABHD16A	0.13347	0.0103902	28	20	2.82079	1	1	20	12	3.56471
WIPI2	0.13347	0.0103902	20	16	2.74557	1	1	28	20	1.31241
TMEM170A	0.13347	0.0103902	20	6	2.739	1	1	28	6	1.04195
ZDHHC17	0.13347	0.0103902	20	8	2.61078	1	1	20	8	1.48415
WASHC3	0.13347	0.0103902	20	8	2.58993	1	1	28	6	1.34182
RERE	0.13347	0.0103902	20	16	2.56846	1	1	24	18	1.18451
KLHL11	0.13347	0.0103902	20	8	2.51101	1	1	20	8	1.73802
SLC35F5	0.13347	0.0103902	20	6	2.44825	1	1	20	10	1.3494
RBM44	0.13347	0.0103902	20	8	2.42691	1	0.10811	28	4	1.29769
SMPD2	0.13347	0.0103902	28	20	2.40811	1	1	28	22	2.07436
LOC782293	0.13347	0.0103902	20	6	2.36325	1	0.235617	24	4	1.24248
MINPP1	0.13347	0.0103902	24	6	2.36184	1	1	20	10	1.58652
NAGK	0.13347	0.0103902	20	18	2.31601	1	1	28	20	2.19927
RGP1	0.13347	0.0103902	20	18	2.29849	1	0.161232	28	20	2.09029
G3BP1	0.13347	0.0103902	24	6	2.26202	1	1	28	6	2.75111
SLC38A11	0.13347	0.0103902	24	6	2.21053	1	0.401456	28	6	1.59971
LOC101904435	0.13347	0.0103902	20	6	2.08788	1	1	20	8	0.88321
LZTS3	0.13347	0.0103902	20	18	2.05196	1	0.13237	28	20	1.75912
AQR	0.13347	0.0103902	20	8	2.03869	1	1	28	6	1.69837
MORC2	0.13347	0.0103902	20	16	2.03755	1	0.401456	28	16	1.40499
EPC2	0.13347	0.0103902	20	6	2.0303	1	1	20	10	1.07425
PI4KB	0.13347	0.0103902	20	18	1.98485	1	0.55972	28	24	0.672332
THUMPD3	0.13347	0.0103902	20	6	1.97833	1	1	28	18	2.29949
USP46	0.13347	0.0103902	24	6	1.84005	1	1	28	6	1.77277
LOC107132952	0.13347	0.0103902	20	16	1.82114	1	0.13237	28	24	0.857155
DUS3L	0.13347	0.0103902	20	16	1.81029	1	1	20	18	0.816949
RBM48	0.13347	0.0103902	20	6	1.72961	1	1	28	4	1.04429
MPV17	0.13347	0.0103902	20	2	1.7292	1	1	20	12	2.30721
AZI2	0.13347	0.0103902	20	6	1.70376	1	1	28	4	0.847206
DUSP19	0.13347	0.0103902	20	6	1.65048	1	0.891934	24	10	1.51569
ADAP1	0.13347	0.0103902	20	16	1.62362	1	1	28	20	0.953124
PLEKHA3	0.13347	0.0103902	20	8	1.58732	1	1	20	8	0.710633
PDHA1	0.13347	0.0103902	24	8	1.58278	1	0.282747	28	4	1.21782
LOC782812	0.13347	0.0103902	20	14	1.56653	1	1	20	6	2.6334
PNPLA8	0.13347	0.0103902	20	8	1.49936	1	1	28	6	0.993544
EML4	0.13347	0.0103902	20	8	1.42892	1	1	28	6	1.41047
FZD3	0.13347	0.0103902	20	8	1.42843	1	1	20	10	1.14159
FBXO38	0.13347	0.0103902	20	8	1.41266	1	1	20	10	0.817737
MARVELD2	0.13347	0.0103902	20	6	1.38704	1	1	20	16	0.851463
ALG11	0.13347	0.0103902	20	8	1.36131	1	1	20	8	0.845751
TRIM62	0.13347	0.0103902	20	18	1.26132	1	1	28	20	0.969791
PEX11G	0.13347	0.0103902	28	18	1.23111	1	1	28	20	1.17556
PRCP	0.13347	0.0103902	20	6	1.20816	1	1	28	6	1.52917
FLYWCH2	0.13347	0.0103902	24	18	1.18888	1	1	28	20	0.741362
PLPBP	0.13347	0.0103902	24	8	1.16416	1	1	28	4	0.828983
ELL	0.13347	0.0103902	20	16	1.13573	1	1	28	20	0.723914
RTL6	0.13347	0.0103902	20	16	1.11199	1	0.766857	28	18	0.724632
ABRAXAS2	0.13347	0.0103902	20	8	1.07372	1	0.656557	28	4	0.701409
HHIPL1	0.13347	0.0103902	20	18	1.01654	1	1	28	18	0.723071
ZNF503	0.13347	0.0103902	28	16	1.01524	1	1	28	20	0.984648
TM6SF1	0.13347	0.0103902	24	6	1.00817	1	1	20	10	0.621407
CYTIP	0.13347	0.0103902	28	2	1.00445	1	1	28	6	1.34264
DCAF17	0.13347	0.0103902	24	6	1.00055	1	1	28	6	1.0544
C5AR2	0.13347	0.0103902	28	20	0.980065	1	0.10811	28	20	1.15544
C2CD2L	0.13347	0.0103902	20	16	0.979411	1	1	20	0	1.29576
MIC1	0.13347	0.0103902	28	20	0.970252	1	0.235617	28	22	0.52601
CEP135	0.13347	0.0103902	24	6	0.953298	1	0.401456	28	4	0.651865
USPL1	0.13347	0.0103902	20	6	0.93435	1	1	28	6	0.366798
TXLNG	0.13347	0.0103902	24	6	0.933722	1	0.337697	28	2	0.367423
ZNF133	0.13347	0.0103902	20	16	0.930351	1	1	28	20	0.369941
CCNE2	0.13347	0.0103902	28	6	0.876856	1	0.13237	28	4	0.421969
KIAA1841	0.13347	0.0103902	20	6	0.845807	1	1	28	6	0.919824
C1RL	0.13347	0.0103902	28	22	0.842589	1	0.161232	28	22	0.623005
GPR132	0.13347	0.0103902	28	18	0.834699	1	0.401456	28	22	0.379005
LOC112442245	0.13347	0.0103902	20	16	0.803668	1	1	20	6	0.256056
DGAT1	0.13347	0.0103902	24	18	0.787683	1	1	28	20	0.662094
DCLK1	0.13347	0.0103902	28	20	0.780065	1	0.282747	28	16	0.558896
CLN3	0.13347	0.0103902	24	20	0.759838	1	1	28	20	0.934758
APBA3	0.13347	0.0103902	24	18	0.741813	1	1	28	20	0.835077
ZBED8	0.13347	0.0103902	24	6	0.730208	1	1	28	6	0.943338
LOC100300095	0.13347	0.0103902	20	6	0.707426	1	1	28	6	0.4424
AGER	0.13347	0.0103902	24	18	0.676606	1	1	28	14	0.405856
SASH1	0.13347	0.0103902	28	20	0.667522	1	0.55972	28	20	0.512582
CNTNAP2	0.13347	0.0103902	28	2	0.624464	1	0.13237	28	14	0.394691
SFMBT1	0.13347	0.0103902	28	6	0.615368	1	1	28	6	0.354573
METTL16	0.13347	0.0103902	28	6	0.592588	1	1	28	6	0.807251
LMF1	0.13347	0.0103902	24	20	0.592196	1	0.161232	28	20	0.68066
FAM185A	0.13347	0.0103902	24	6	0.585513	1	1	28	6	0.573866
TGFBRAP1	0.13347	0.0103902	20	16	0.578278	1	1	20	8	0.301463
RBM11	0.13347	0.0103902	20	8	0.574686	1	1	28	6	0.321812
CFLAR	0.13347	0.0103902	20	6	0.53971	1	1	20	10	0.697007
LRRN4CL	0.13347	0.0103902	28	20	0.523223	1	1	20	6	0.48302
NUDT18	0.13347	0.0103902	20	0	0.514044	1	0.656557	28	16	0.377015
NUDT15	0.13347	0.0103902	20	8	0.507442	1	1	28	6	0.310315
LOC616948	0.13347	0.0103902	20	6	0.503299	1	1	20	10	0.742684
PEX7	0.13347	0.0103902	20	4	0.486879	1	1	28	6	0.462286
JRK	0.13347	0.0103902	20	18	0.473602	1	0.13237	28	16	0.270842
LOC534181	0.13347	0.0103902	20	6	0.465164	1	0.891934	28	4	0.175528
PKNOX1	0.13347	0.0103902	24	10	0.464881	1	1	20	16	0.435968
PKP1	0.13347	0.0103902	20	18	0.426874	1	1	28	20	0.156582
MTO1	0.13347	0.0103902	20	8	0.42533	1	1	20	8	0.251067
LOC101906363	0.13347	0.0103902	20	16	0.413488	1	1	20	6	0.365964
MXRA8	0.13347	0.0103902	20	18	0.408213	1	1	28	20	0.418806
LOC112443422	0.13347	0.0103902	20	18	0.370942	1	0.13237	20	2	0.243713
RHBDD1	0.13347	0.0103902	28	24	0.36343	1	0.891934	28	22	0.384346
PBX1	0.13347	0.0103902	28	24	0.340938	1	0.235617	28	20	0.878046
FBXO46	0.13347	0.0103902	20	16	0.334844	1	0.282747	28	20	0.24367
PDE7A	0.13347	0.0103902	28	2	0.327235	1	1	20	8	0.782864
LOC112441877	0.13347	0.0103902	28	20	0.223268	1	1	24	22	0.151607
CFAP69	0.13347	0.0103902	20	8	0.192162	1	1	28	18	0.0887551
LOC101903832	0.13347	0.0103902	28	22	0.189343	1	1	28	20	0.231467
ESRRG	0.13347	0.0103902	28	4	0.180522	1	0.891934	20	12	0.204723
NFATC4	0.13347	0.0103902	28	18	0.179403	1	0.401456	28	20	0.367031
RAP1GAP2	0.13347	0.0103902	24	18	0.177554	1	0.282747	28	16	0.156059
HECW1	0.13347	0.0103902	28	22	0.176155	1	0.337697	28	18	0.379966
FCHO1	0.13347	0.0103902	28	20	0.157823	1	1	28	20	0.193802
HLF	0.13347	0.0103902	24	6	0.154645	1	0.766857	20	0	0.0278154
CHAD	0.13347	0.0103902	28	20	0.15027	1	0.13237	28	16	0.146875
FBXL2	0.13347	0.0103902	28	20	0.142878	1	0.161232	28	20	0.215821
REEP6	0.13347	0.0103902	28	16	0.138152	1	0.10811	24	6	0.143379
RASL10A	0.13347	0.0103902	24	18	0.117422	1	0.438271	28	6	0.0474455
GAS2	0.13347	0.0103902	28	4	0.11607	1	0.13237	28	6	0.131591
KCNK12	0.13347	0.0103902	28	22	0.114196	1	0.829396	0	0	0
TMEM140	0.13347	0.0103902	20	2	0.096766	1	1	28	16	0.173223
LOC112449099	0.13347	0.0103902	24	16	0.0939941	1	1	24	22	0.0316215
CCDC190	0.13347	0.0103902	20	6	0.0905571	1	0.766857	20	6	0.113192
PRSS56	0.13347	0.0103902	28	20	0.0768202	1	1	20	8	0.0348382
PPM1E	0.13347	0.0103902	20	6	0.0745003	1	1	28	6	0.0284574
UBE2U	0.13347	0.0103902	24	6	0.0676785	1	1	20	2	0.060333
HES4	0.13347	0.0103902	28	22	0.0594543	1	0.337697	20	4	0.012992
RUNX1T1	0.13347	0.0103902	28	4	0.0526677	1	1	20	8	0.0520998
NLRP13	0.13347	0.0103902	24	14	0.0526233	1	1	28	14	0.0601499
ATP2A1	0.13347	0.0103902	20	0	0.0505551	1	0.401456	24	22	0.0786294
ADAM20	0.13347	0.0103902	28	0	0.0504864	1	1	28	24	0.0268073
COL24A1	0.13347	0.0103902	24	0	0.0462769	1	0.891934	28	22	0.0474917
EYA1	0.13347	0.0103902	20	8	0.0348091	1	1	28	6	0.0670181
ATP2B2	0.13347	0.0103902	20	16	0.0237823	1	1	28	14	0.0256514
LOC790255	0.13347	0.0103902	20	18	0.0155824	1	1	20	10	0.0130733
TRNAC-GCA	0.153014	0.0119511	24	22	1.95822	1	1	20	12	0.99736
LOC112446496	0.153014	0.0119511	20	18	0.281794	1	1	20	12	0.14629
LOC104975271	0.153014	0.0119511	20	10	0.199504	1	1	20	0	0.12418
LOC112444728	0.153014	0.0119511	28	12	0.11495	1	1	20	12	0.0632656
C13H20orf204	0.153014	0.0119511	20	0	0.0759408	1	1	20	12	0.084138
SYNPO2L	0.153014	0.0119511	20	18	0.0193384	1	1	20	6	0.0143796
F2R	0.153014	0.0119511	20	8	0.0108093	1	1	24	12	0.00998454
CMYA5	0.153014	0.0119511	28	10	0.00584126	1	1	20	6	0.00296479
RPL39	0.156592	0.0135121	20	8	210.314	1	1	28	4	141.382
RPS9	0.156592	0.0135121	20	18	56.3646	1	1	20	12	33.0333
UBE2B	0.156592	0.0135121	20	8	45.1762	1	1	24	10	13.4858
RAB11A	0.156592	0.0135121	20	8	41.0292	1	1	24	10	13.5219
POMP	0.156592	0.0135121	20	8	30.019	1	0.235617	28	6	18.4016
IGFBP6	0.156592	0.0135121	24	18	28.6097	1	1	28	20	41.755
VDAC2	0.156592	0.0135121	20	8	28.5982	1	0.161232	28	6	19.4192
LAPTM4A	0.156592	0.0135121	20	8	24.2886	1	0.55972	28	4	26.479
MARCKS	0.156592	0.0135121	20	16	24.1537	1	1	28	20	13.1036
SYPL1	0.156592	0.0135121	20	6	20.9665	1	1	20	10	15.6333
SLC1A5	0.156592	0.0135121	28	6	19.2455	1	1	28	24	2.92168
PPP1CB	0.156592	0.0135121	20	8	17.9982	1	1	20	8	14.8066
TACSTD2	0.156592	0.0135121	28	20	17.4965	1	1	20	6	15.2333
VCP	0.156592	0.0135121	28	6	17.0235	1	1	28	6	22.2893
DNAJA1	0.156592	0.0135121	20	8	15.2593	1	0.235617	28	4	11.654
GNL1	0.156592	0.0135121	20	16	15.0071	1	1	20	0	5.2425
[truncated: 2,762 more rows]

## Sheet: All genes
gene_id	Con_BH.Q	Con_ADJ.P	Con_PER	Con_LAG	Con_AMP	30LNa_BH.Q	30LNa_ADJ.P	30LNa_PER	30LNa_LAG	30LNa_AMP
TMEM63A	0.89193	0.195392	24	18	0.885854	0.101783	2.92269e-06	28	20	2.10612
RIPK4	0.0184105	0.000341514	24	22	3.15746	0.275003	3.15869e-05	28	16	2.81183
RYK	1	0.891934	24	4	1.05005	0.275003	3.15869e-05	28	2	2.37902
CDRT4	1	0.337697	24	20	0.0587812	0.275003	3.15869e-05	28	16	0.0932369
OSBPL2	0.0028071	1.28163e-05	28	20	2.07976	0.363572	7.34576e-05	28	16	2.94736
PUS7	0.00748	7.34576e-05	28	4	1.1719	0.363572	7.34576e-05	28	2	1.19877
LOC112449596	1	0.235617	24	18	0.242272	0.363572	7.34576e-05	28	20	0.577756
CDKN3	0.213477	0.0223929	28	6	0.960298	0.363572	0.000109819	28	6	1.62099
LOC786906	1	1	28	6	0.153043	0.363572	0.000109819	28	2	0.218888
KNDC1	0.292033	0.0361676	24	18	0.0803057	0.363572	0.000109819	28	20	0.11396
FST	0.156592	0.0135121	20	8	65.5322	0.363572	0.000162162	28	4	51.6759
UPRT	0.00748	7.34576e-05	24	6	6.12527	0.363572	0.000162162	28	6	7.00061
FAM192A	1	1	20	16	0.166474	0.363572	0.000162162	24	0	0.551645
TRIB1	1	0.337697	24	14	0.786411	0.363572	0.000236654	28	12	2.1919
VILL	0.00478267	3.15869e-05	24	20	1.92245	0.363572	0.000236654	28	20	1.79127
SPRED2	1	0.401456	28	20	1.22329	0.363572	0.000236654	28	26	0.89428
STK36	1	0.235617	24	0	0.0869255	0.363572	0.000236654	28	20	0.778362
NES	0.113883	0.00793338	28	20	0.47752	0.363572	0.000236654	28	20	0.679806
BAG5	1	1	20	16	0.25007	0.363572	0.000236654	24	0	0.405921
PLEKHH1	0.784423	0.161232	24	18	0.0629228	0.363572	0.000236654	28	18	0.32735
PCLAF	0.00944304	0.000109819	28	8	15.7663	0.363572	0.000341514	28	6	19.3376
XBP1	1	0.235617	20	8	3.5948	0.363572	0.000341514	24	12	5.99763
EML3	0.251118	0.0285478	20	18	3.14133	0.363572	0.000341514	28	18	3.85915
MED30	1	1	20	8	0.543088	0.363572	0.000341514	28	2	1.53922
ME3	0.13347	0.0103902	20	18	0.54877	0.363572	0.000341514	28	20	1.15278
LOC112448014	0.0336797	0.000964212	20	18	0.840831	0.363572	0.000341514	28	18	0.80908
CENPU	0.00594734	4.85009e-05	28	8	0.860317	0.363572	0.000341514	28	6	0.74925
GPAT3	0.450868	0.0709607	20	8	0.780458	0.363572	0.000341514	28	4	0.51081
KCTD21	1	0.235617	20	6	0.378253	0.363572	0.000341514	28	16	0.334309
LOC101907348	0.0572931	0.00250066	28	8	0.105818	0.363572	0.000341514	28	4	0.207905
ABCG4	1	0.235617	28	18	0.146654	0.363572	0.000341514	28	24	0.196694
TRA2B	0.0477209	0.00183621	20	8	17.3162	0.363572	0.000487585	28	6	10.464
CDH1	0.113883	0.00793338	28	22	5.55124	0.363572	0.000487585	28	24	4.98034
CENPH	2.44751e-05	7.02802e-10	28	6	5.65583	0.363572	0.000487585	28	4	4.76797
DEPDC1B	0.000425698	3.05598e-07	28	6	3.95384	0.363572	0.000487585	28	4	4.65287
TRPM4	0.0028071	1.28163e-05	28	20	2.66216	0.363572	0.000487585	28	18	4.15225
SPDL1	0.113883	0.00793338	28	8	3.68005	0.363572	0.000487585	28	4	3.92017
DIRC2	1	0.401456	28	26	0.937529	0.363572	0.000487585	28	16	2.80861
LOC112448593	1	1	20	6	1.83891	0.363572	0.000487585	20	16	2.63591
HEATR3	0.0968649	0.00601355	20	8	2.58459	0.363572	0.000487585	28	4	2.55152
HABP4	1	1	28	4	1.20198	0.363572	0.000487585	28	16	1.78224
FAM160B2	0.00222054	7.97037e-06	24	18	1.04424	0.363572	0.000487585	28	18	1.46085
TTC26	0.0968649	0.00601355	24	6	0.405712	0.363572	0.000487585	28	2	0.427332
LOC112445852	0.113883	0.00793338	24	8	0.283008	0.363572	0.000487585	28	4	0.371064
LOC112448853	1	1	28	20	0.235699	0.363572	0.000487585	20	12	0.332489
CD63	0.181916	0.0174524	20	6	44.2433	0.363572	0.000689038	20	14	64.1242
COL7A1	0.784423	0.161232	20	18	5.06939	0.363572	0.000689038	28	18	11.8694
PBK	0.0572931	0.00250066	28	8	8.68514	0.363572	0.000689038	28	6	11.3799
UQCRC2	0.0678641	0.00337713	20	8	7.58288	0.363572	0.000689038	28	4	9.06515
AXL	0.0968649	0.00601355	20	18	2.74564	0.363572	0.000689038	28	18	3.66162
POLD3	0.00222054	7.97037e-06	28	6	2.76441	0.363572	0.000689038	28	4	2.11203
LOC112441942	1	1	20	8	3.63614	0.363572	0.000689038	24	0	1.93183
GIGYF1	0.00594734	4.85009e-05	24	18	1.00711	0.363572	0.000689038	28	20	1.72387
TPCN1	0.784423	0.161232	24	18	0.589757	0.363572	0.000689038	28	16	1.47919
MTFR2	0.00748	7.34576e-05	28	6	1.62141	0.363572	0.000689038	28	4	1.44572
PEX6	0.027805	0.000689038	24	18	1.16633	0.363572	0.000689038	28	18	1.32053
LOC780963	1	1	20	10	0.559614	0.363572	0.000689038	20	4	0.765489
TAF4B	0.00594734	4.85009e-05	28	6	0.856233	0.363572	0.000689038	28	4	0.665427
HDAC4	0.0149302	0.000236654	28	20	0.439399	0.363572	0.000689038	28	20	0.599861
ZNF226	1	0.282747	20	14	0.164993	0.363572	0.000689038	28	22	0.437169
LOC101904477	1	1	28	6	0.139326	0.363572	0.000689038	28	6	0.26268
SPACA4	0.0678641	0.00337713	28	18	0.338243	0.363572	0.000689038	28	18	0.240558
PLA2G4B	0.0227311	0.000487585	24	18	0.146842	0.363572	0.000689038	28	18	0.225463
PMP22	1	1	20	2	0.188339	0.363572	0.000689038	28	6	0.211477
FICD	1	1	20	6	0.132331	0.363572	0.000689038	28	14	0.202478
ISLR2	1	0.310222	28	2	0.00654474	0.363572	0.000689038	28	20	0.108544
LOC112448306	1	1	20	10	0.690211	0.39045	0.000826625	20	4	0.848861
CCNA2	0.00478267	3.15869e-05	28	6	16.3199	0.39045	0.000964212	28	6	15.2531
NUF2	0.0572931	0.00250066	24	6	6.34926	0.39045	0.000964212	28	4	9.19648
PTK2B	0.0806304	0.0045241	28	20	2.51877	0.39045	0.000964212	28	20	4.40666
POLE2	0.027805	0.000689038	24	6	4.09641	0.39045	0.000964212	28	4	2.89922
LOC101906131	1	0.656557	28	8	0.653174	0.39045	0.000964212	28	4	1.34183
ZMYM3	0.0227311	0.000487585	28	20	0.825848	0.39045	0.000964212	28	20	1.29399
SGSM1	0.0405826	0.00133663	28	20	0.60117	0.39045	0.000964212	28	16	0.989678
DARS2	0.292033	0.0361676	24	6	0.410034	0.39045	0.000964212	28	4	0.763859
CENPJ	0.00055409	5.56875e-07	28	6	0.809532	0.39045	0.000964212	28	4	0.73561
LOC790218	0.113883	0.00793338	24	10	0.704085	0.39045	0.000964212	28	0	0.687125
MAB21L3	0.89193	0.195392	28	20	0.405577	0.39045	0.000964212	28	20	0.380072
LOC112444348	0.156592	0.0135121	24	20	0.193936	0.39045	0.000964212	28	20	0.341175
IVL	0.598082	0.10811	28	22	0.251835	0.39045	0.000964212	28	20	0.286777
TTC21A	0.0806304	0.0045241	28	20	0.116429	0.39045	0.000964212	28	20	0.280036
LOC509810	0.0806304	0.0045241	28	4	0.226414	0.39045	0.000964212	28	4	0.279105
LOC100848171	1	1	20	16	0.166674	0.39045	0.000964212	20	2	0.217615
TBC1D16	1	0.766857	24	18	0.0197517	0.39045	0.000964212	28	18	0.2048
CCDC150	0.251118	0.0285478	28	6	0.107948	0.39045	0.000964212	28	2	0.142707
MCF2L	0.00944304	0.000109819	28	20	0.0726767	0.39045	0.000964212	28	18	0.0996584
PILRA	1	1	20	8	0.0136227	0.423166	0.00115042	28	0	0.0413976
SRSF1	0.00478267	3.15869e-05	28	8	14.7461	0.423166	0.00133663	28	8	8.02849
HMMR	0.0405826	0.00133663	24	6	6.60618	0.423166	0.00133663	28	4	7.53569
LTBP2	0.0336797	0.000964212	28	18	4.55789	0.423166	0.00133663	28	20	6.30194
HIST2H2BE	0.13347	0.0103902	20	8	4.02377	0.423166	0.00133663	28	2	5.67593
UTP4	0.00478267	3.15869e-05	28	6	4.90028	0.423166	0.00133663	28	4	5.55569
GPSM2	0.156592	0.0135121	20	8	10.2094	0.423166	0.00133663	28	4	5.40691
MAD2L1	1	0.235617	24	6	3.1346	0.423166	0.00133663	28	6	4.30985
RAD51AP1	0.0806304	0.0045241	28	6	2.10161	0.423166	0.00133663	28	6	2.16467
CUL9	0.00944304	0.000109819	20	18	3.09192	0.423166	0.00133663	28	20	2.15428
LOC100299144	0.213477	0.0223929	28	22	0.727359	0.423166	0.00133663	28	20	1.87691
PGS1	0.0184105	0.000341514	20	18	1.28956	0.423166	0.00133663	28	18	1.86764
POGK	0.598082	0.10811	20	0	0.921319	0.423166	0.00133663	28	20	1.55705
OPLAH	0.00160044	4.87141e-06	24	20	1.46107	0.423166	0.00133663	28	18	1.16606
EZH1	0.0028071	1.28163e-05	28	20	0.520264	0.423166	0.00133663	28	20	1.12879
XRCC6	1	1	28	0	0.683682	0.423166	0.00133663	20	2	1.0038
DRD3	1	1	20	2	1.20267	0.423166	0.00133663	28	10	0.999424
PTPN9	0.213477	0.0223929	28	20	1.47013	0.423166	0.00133663	28	22	0.871338
DCLRE1B	0.13347	0.0103902	28	10	0.604835	0.423166	0.00133663	28	4	0.746383
BCL6	0.686795	0.13237	28	22	0.421019	0.423166	0.00133663	20	2	0.232518
ISYNA1	1	0.337697	20	18	0.12951	0.423166	0.00133663	24	20	0.203239
KIAA1324	0.0121709	0.000162162	28	20	0.605052	0.423166	0.00133663	28	22	0.201153
HRH2	1	0.235617	20	16	0.0576267	0.423166	0.00133663	28	20	0.133411
LOC104975788	1	1	28	20	0.0561271	0.423166	0.00133663	28	16	0.109613
RPS3	1	0.337697	20	4	52.0369	0.423484	0.00183621	20	14	52.4528
HMGN1	0.0968649	0.00601355	28	8	24.294	0.423484	0.00183621	28	6	37.9744
LTBP3	0.00944304	0.000109819	28	20	22.0421	0.423484	0.00183621	28	20	30.1836
BIRC5	0.00055409	5.56875e-07	28	6	16.1751	0.423484	0.00183621	28	6	23.1055
HNRNPK	0.213477	0.0223929	28	6	13.4128	0.423484	0.00183621	28	2	20.8592
PSMA7	0.000907056	1.71904e-06	24	8	18.943	0.423484	0.00183621	28	6	20.2226
LOC112445038	1	1	20	12	18.6853	0.423484	0.00183621	20	4	18.3156
CCT8	0.0572931	0.00250066	28	8	10.8617	0.423484	0.00183621	28	2	13.8837
ELMO3	0.00055409	5.56875e-07	28	20	5.27053	0.423484	0.00183621	28	18	9.31762
RPA2	0.00594734	4.85009e-05	28	6	7.86018	0.423484	0.00183621	28	6	9.29448
ACSS2	0.0227311	0.000487585	28	18	14.5461	0.423484	0.00183621	28	16	8.2874
PPT1	0.0336797	0.000964212	24	6	4.10422	0.423484	0.00183621	28	4	6.50153
DDX46	0.0149302	0.000236654	24	6	4.52428	0.423484	0.00183621	28	4	4.98409
MELK	0.0227311	0.000487585	28	6	3.41199	0.423484	0.00183621	28	4	4.98194
DONSON	0.251118	0.0285478	28	8	4.35294	0.423484	0.00183621	28	2	4.47587
CKAP2L	0.00748	7.34576e-05	28	6	3.84846	0.423484	0.00183621	28	6	3.85451
GDE1	1	0.337697	24	6	1.55004	0.423484	0.00183621	28	2	3.17297
MROH1	0.00222054	7.97037e-06	24	20	2.21883	0.423484	0.00183621	28	20	2.92549
ABCC3	0.0149302	0.000236654	28	20	1.97224	0.423484	0.00183621	28	18	2.65252
MGAT2	0.00748	7.34576e-05	28	4	2.92865	0.423484	0.00183621	28	6	2.39173
UNC5B	0.292033	0.0361676	20	18	0.915098	0.423484	0.00183621	28	18	2.03125
SFXN4	0.00594734	4.85009e-05	28	4	3.11294	0.423484	0.00183621	28	4	1.95468
CAPN5	0.00160044	4.87141e-06	28	18	1.00023	0.423484	0.00183621	28	20	1.86165
PNPLA6	0.000650337	9.89745e-07	28	18	1.95928	0.423484	0.00183621	28	20	1.69811
TWISTNB	0.181916	0.0174524	28	4	1.46971	0.423484	0.00183621	20	2	1.67445
P2RX5	0.13347	0.0103902	28	20	1.47511	0.423484	0.00183621	28	18	1.55554
C22H3orf14	0.027805	0.000689038	28	6	1.33316	0.423484	0.00183621	28	6	1.24333
ADCY7	0.598082	0.10811	20	18	0.543421	0.423484	0.00183621	28	20	0.996279
MPC1	0.213477	0.0223929	24	6	0.951808	0.423484	0.00183621	28	6	0.843247
ZNHIT6	0.213477	0.0223929	28	8	0.739367	0.423484	0.00183621	28	4	0.785615
IL23A	1	1	20	6	0.141357	0.423484	0.00183621	28	16	0.783917
LOC112442656	1	1	28	18	0.357284	0.423484	0.00183621	28	0	0.769984
DPH5	0.292033	0.0361676	24	6	0.550857	0.423484	0.00183621	28	6	0.687272
TAF5	0.0149302	0.000236654	28	8	0.600929	0.423484	0.00183621	28	4	0.649721
ERBB3	0.181916	0.0174524	28	18	0.43877	0.423484	0.00183621	28	16	0.49851
KLK11	0.113883	0.00793338	28	20	0.191691	0.423484	0.00183621	28	22	0.27941
EXOG	1	1	20	6	0.298221	0.423484	0.00183621	28	14	0.261718
TMCO4	0.213477	0.0223929	24	18	0.135648	0.423484	0.00183621	28	20	0.251295
DDX25	1	1	24	10	0.037211	0.423484	0.00183621	28	4	0.101999
LOC112449111	1	1	20	18	0.0684212	0.423484	0.00183621	28	10	0.0530645
BCHE	1	0.369576	20	2	0.0280462	0.423484	0.00183621	24	4	0.0519298
PPP1R14C	1	0.235617	20	0	0.0176888	0.478492	0.00216844	28	4	0.0692336
LOC787611	1	0.235617	20	8	0.0325764	0.478492	0.00216844	24	14	0.0441784
KPNA2	0.00944304	0.000109819	24	8	39.7059	0.478492	0.00250066	28	4	42.2763
MDH1	0.156592	0.0135121	20	8	18.1916	0.478492	0.00250066	28	6	17.8967
DNAJC8	1	0.766857	24	8	10.7277	0.478492	0.00250066	28	2	16.569
PPA1	0.00128839	2.92269e-06	28	6	11.8979	0.478492	0.00250066	28	6	11.0186
SLC37A1	0.0336797	0.000964212	20	18	5.5763	0.478492	0.00250066	28	18	9.23499
BUB1	0.0028071	1.28163e-05	28	8	4.84462	0.478492	0.00250066	28	6	6.90616
MREG	0.0477209	0.00183621	28	6	3.75996	0.478492	0.00250066	28	4	6.1451
CEP55	0.0028071	1.28163e-05	28	6	4.4379	0.478492	0.00250066	28	6	4.48476
KIF23	0.00160044	4.87141e-06	28	6	3.96151	0.478492	0.00250066	28	4	3.82146
ADAMTS7	0.0121709	0.000162162	24	20	2.13245	0.478492	0.00250066	28	20	3.56375
SKA1	0.0572931	0.00250066	28	6	3.317	0.478492	0.00250066	28	6	3.20235
PORCN	0.00478267	3.15869e-05	28	20	2.05303	0.478492	0.00250066	28	20	3.12264
GPNMB	1	0.656557	28	22	0.265148	0.478492	0.00250066	28	20	2.53258
CDC23	0.00128839	2.92269e-06	28	6	1.47761	0.478492	0.00250066	28	4	2.49417
HID1	0.0121709	0.000162162	28	20	4.00302	0.478492	0.00250066	28	18	2.44301
PLXND1	0.213477	0.0223929	24	18	2.22547	0.478492	0.00250066	28	18	2.436
KHNYN	0.13347	0.0103902	20	18	2.55032	0.478492	0.00250066	28	16	2.26258
RNF115	0.156592	0.0135121	20	6	2.66077	0.478492	0.00250066	28	6	2.20075
COG4	1	0.475086	28	20	0.764745	0.478492	0.00250066	28	18	2.05102
CEP78	0.213477	0.0223929	24	6	2.42532	0.478492	0.00250066	28	2	1.52279
FAM122A	1	0.891934	24	6	0.454255	0.478492	0.00250066	28	2	1.12225
KCNH3	0.0028071	1.28163e-05	28	20	1.52646	0.478492	0.00250066	28	20	0.938477
TP53BP2	1	1	20	12	0.953984	0.478492	0.00250066	20	2	0.902627
PLXNB3	0.0678641	0.00337713	24	18	0.665246	0.478492	0.00250066	28	20	0.773614
KCNAB2	0.0572931	0.00250066	20	18	1.29974	0.478492	0.00250066	28	16	0.752827
ESPN	0.13347	0.0103902	28	20	0.279397	0.478492	0.00250066	28	20	0.579566
EXO5	0.89193	0.195392	28	4	0.278567	0.478492	0.00250066	28	6	0.338798
SLC38A8	1	1	28	24	0.0224501	0.478492	0.00250066	28	24	0.0301483
KCNJ15	1	1	28	24	0.0144257	0.478492	0.00250066	24	2	0.0233653
LOC107132991	1	1	28	14	0.084235	0.483986	0.00293889	28	8	0.129963
CACNA1S	0.283986	0.0323577	28	20	0.0207526	0.483986	0.00293889	28	20	0.0422547
TUBA1B	0.00594734	4.85009e-05	24	6	276.877	0.483986	0.00337713	28	6	349.66
CCNB1	0.0184105	0.000341514	28	6	29.3693	0.483986	0.00337713	28	6	40.2326
PTMA	0.00594734	4.85009e-05	28	6	48.6702	0.483986	0.00337713	28	6	37.9327
H2AFV	0.521319	0.087827	28	8	19.2406	0.483986	0.00337713	28	6	28.8605
RRM2	0.00128839	2.92269e-06	28	6	40.8264	0.483986	0.00337713	28	6	21.7362
HMGB2	0.598082	0.10811	28	6	18.4713	0.483986	0.00337713	28	2	19.3943
IDH3A	0.000650337	9.89745e-07	28	4	15.0677	0.483986	0.00337713	28	4	19.0157
CKAP2	0.13347	0.0103902	20	8	16.3762	0.483986	0.00337713	28	4	15.0424
CYB5B	0.113883	0.00793338	28	8	8.0844	0.483986	0.00337713	28	2	14.9275
BUB1B	0.00478267	3.15869e-05	28	6	7.6366	0.483986	0.00337713	28	4	9.44622
CENPA	0.0477209	0.00183621	28	6	7.26433	0.483986	0.00337713	28	6	8.62535
SKA2	0.450868	0.0709607	20	8	8.24319	0.483986	0.00337713	28	4	7.55852
PTGS2	0.0121709	0.000162162	28	6	7.94479	0.483986	0.00337713	28	6	7.17879
CALCOCO1	0.000238308	2.0529e-08	28	20	4.31299	0.483986	0.00337713	28	20	7.15464
TCEA1	0.0028071	1.28163e-05	24	8	7.60691	0.483986	0.00337713	28	6	5.24799
MCU	0.181916	0.0174524	20	8	9.53799	0.483986	0.00337713	28	6	5.16539
ABCB6	0.181916	0.0174524	28	20	4.09544	0.483986	0.00337713	24	16	4.74291
PROM2	0.00160044	4.87141e-06	28	22	1.29831	0.483986	0.00337713	28	20	4.06016
USP19	0.00478267	3.15869e-05	24	18	2.23286	0.483986	0.00337713	28	20	3.76419
HIST1H2BJ	1	0.891934	24	10	1.01318	0.483986	0.00337713	28	6	3.51176
PIGW	0.00128839	2.92269e-06	28	6	3.61861	0.483986	0.00337713	28	4	3.43108
LOC100299281	0.89193	0.195392	20	8	1.59339	0.483986	0.00337713	28	6	3.36206
NUP54	0.0572931	0.00250066	24	6	3.92939	0.483986	0.00337713	28	4	3.31966
PGGHG	0.0968649	0.00601355	24	18	1.77287	0.483986	0.00337713	28	18	3.23573
CENPW	0.0678641	0.00337713	28	6	2.48826	0.483986	0.00337713	28	6	3.09135
NECTIN4	0.0477209	0.00183621	24	20	1.71782	0.483986	0.00337713	28	18	3.09018
LOC101905203	0.521319	0.087827	28	6	2.97706	0.483986	0.00337713	28	10	2.5922
CCDC34	0.027805	0.000689038	24	8	3.10065	0.483986	0.00337713	28	6	2.40422
TEX30	0.0806304	0.0045241	20	8	3.93379	0.483986	0.00337713	28	2	2.23928
AHNAK2	0.0806304	0.0045241	28	20	1.3512	0.483986	0.00337713	28	16	1.91945
FUK	0.0149302	0.000236654	20	18	2.79102	0.483986	0.00337713	28	18	1.91418
ANXA11	0.027805	0.000689038	24	18	1.74553	0.483986	0.00337713	28	18	1.722
NPRL3	0.389538	0.0570129	24	18	0.700973	0.483986	0.00337713	28	20	1.64391
LYRM2	0.521319	0.087827	20	8	2.13474	0.483986	0.00337713	28	6	1.63336
AP3S2	1	1	28	6	0.808549	0.483986	0.00337713	28	0	1.61841
WDR76	0.00128839	2.92269e-06	28	6	1.94268	0.483986	0.00337713	28	6	1.61307
CCNB3	0.0184105	0.000341514	28	6	1.54958	0.483986	0.00337713	28	4	1.44628
MUC4	0.0477209	0.00183621	28	20	0.564943	0.483986	0.00337713	28	20	1.40577
MGST2	1	0.401456	28	22	1.0144	0.483986	0.00337713	28	0	1.40523
CTSC	0.0806304	0.0045241	28	8	1.02833	0.483986	0.00337713	28	6	1.38859
TBC1D13	1	0.401456	20	18	0.897411	0.483986	0.00337713	28	22	1.21832
GOSR2	1	0.282747	0	0	0	0.483986	0.00337713	24	16	1.11622
NARF	1	1	28	14	0.481799	0.483986	0.00337713	20	14	1.10222
ABHD8	0.0968649	0.00601355	24	20	0.880329	0.483986	0.00337713	28	16	0.976321
SCHIP1	0.0968649	0.00601355	28	6	1.5036	0.483986	0.00337713	28	6	0.909859
MYZAP	0.784423	0.161232	28	2	0.261647	0.483986	0.00337713	20	4	0.850101
GAA	0.0968649	0.00601355	24	22	0.597657	0.483986	0.00337713	28	20	0.834334
SNED1	0.156592	0.0135121	24	20	0.101264	0.483986	0.00337713	28	20	0.750531
USP20	0.0336797	0.000964212	24	20	0.514906	0.483986	0.00337713	28	18	0.612347
RAD54B	0.0678641	0.00337713	24	8	0.898839	0.483986	0.00337713	28	6	0.576732
LOC112447846	1	1	28	20	0.122272	0.483986	0.00337713	28	16	0.18314
VWF	0.450868	0.0709607	28	20	0.075865	0.483986	0.00337713	28	20	0.152585
SLC12A7	0.000907056	1.71904e-06	24	18	0.172585	0.483986	0.00337713	28	18	0.152159
LOC112443859	0.686795	0.13237	20	14	0.0872504	0.483986	0.00337713	20	4	0.129951
MELTF	1	0.235617	28	20	0.117001	0.483986	0.00337713	28	16	0.122235
GPER1	0.292033	0.0361676	24	18	0.13205	0.483986	0.00337713	28	22	0.114452
LOC522845	1	1	20	8	0.127253	0.483986	0.00337713	20	4	0.111065
MAP2K6	1	0.337697	20	12	0.119412	0.483986	0.00337713	20	6	0.0520851
LOC101907118	1	1	20	8	0.0107017	0.483986	0.00337713	20	16	0.0148494
LOC104969653	1	1	24	22	0.0385643	0.535891	0.00395062	24	6	0.0741797
EIF1AX	0.0678641	0.00337713	24	8	33.9428	0.535891	0.0045241	28	6	45.7732
HNRNPL	1	0.235617	28	2	5.12693	0.535891	0.0045241	28	0	14.8197
RBBP7	0.0336797	0.000964212	28	8	8.72878	0.535891	0.0045241	28	6	14.0661
PLAC8	0.0405826	0.00133663	28	6	9.49117	0.535891	0.0045241	28	6	10.7769
OSTF1	0.0572931	0.00250066	20	8	5.44089	0.535891	0.0045241	28	6	10.1489
SPINT1	0.00594734	4.85009e-05	28	22	6.79629	0.535891	0.0045241	28	18	9.00329
LOC101902937	0.389538	0.0570129	20	4	4.62201	0.535891	0.0045241	20	14	6.79935
SQLE	0.213477	0.0223929	28	6	4.40991	0.535891	0.0045241	28	10	6.28197
DBF4	0.0572931	0.00250066	20	8	6.64475	0.535891	0.0045241	28	6	5.75086
CMPK1	0.113883	0.00793338	20	8	3.79523	0.535891	0.0045241	28	4	5.07704
DSN1	0.00478267	3.15869e-05	28	8	3.77436	0.535891	0.0045241	28	6	3.94315
PTPN23	0.0572931	0.00250066	20	18	4.23969	0.535891	0.0045241	28	18	3.51255
MLLT6	0.0028071	1.28163e-05	24	18	2.03898	0.535891	0.0045241	28	20	2.98007
PRR11	0.00594734	4.85009e-05	28	8	2.99026	0.535891	0.0045241	28	6	2.97936
EEF1E1	0.113883	0.00793338	28	8	2.61465	0.535891	0.0045241	28	4	2.73646
CCNY	0.00478267	3.15869e-05	28	4	3.30441	0.535891	0.0045241	28	6	2.26104
DDX42	1	1	20	16	1.20722	0.535891	0.0045241	28	20	2.22691
45354	1	0.475086	24	6	0.546743	0.535891	0.0045241	28	6	1.95164
LOC112441545	0.89193	0.195392	24	2	0.407097	0.535891	0.0045241	20	6	1.93613
GPT2	0.00373593	2.02754e-05	28	18	1.08073	0.535891	0.0045241	28	20	1.73296
KDM4A	0.389538	0.0570129	24	20	1.72194	0.535891	0.0045241	28	20	1.60687
ORC5	0.13347	0.0103902	24	6	1.89542	0.535891	0.0045241	28	2	1.47082
LOC101906134	0.0149302	0.000236654	24	6	1.23441	0.535891	0.0045241	28	6	1.45253
SMAP1	1	0.766857	20	8	0.984915	0.535891	0.0045241	20	12	1.36305
GALNT16	0.113883	0.00793338	20	18	2.45781	0.535891	0.0045241	28	16	1.30932
PFKM	0.00944304	0.000109819	28	20	0.785268	0.535891	0.0045241	28	16	1.15777
STARD10	0.0678641	0.00337713	28	18	1.64823	0.535891	0.0045241	28	16	1.11671
C5H12orf45	0.389538	0.0570129	20	8	1.90302	0.535891	0.0045241	28	2	1.05154
45359	1	1	24	22	0.264428	0.535891	0.0045241	28	16	1.02745
ZNF512B	0.00373593	2.02754e-05	24	20	0.605935	0.535891	0.0045241	28	20	1.00921
MTRF1	0.00944304	0.000109819	24	6	0.879391	0.535891	0.0045241	28	4	1.00832
ZNF333	1	1	28	20	0.188466	0.535891	0.0045241	28	16	0.974616
ALS2CL	0.00944304	0.000109819	28	20	0.773213	0.535891	0.0045241	28	18	0.91282
DAP3	0.156592	0.0135121	28	6	1.11723	0.535891	0.0045241	28	2	0.86505
TUBD1	0.598082	0.10811	20	6	0.691186	0.535891	0.0045241	28	6	0.812469
ZNF740	0.13347	0.0103902	28	20	0.512037	0.535891	0.0045241	28	16	0.791628
PROSER2	0.598082	0.10811	28	6	0.87776	0.535891	0.0045241	28	10	0.770815
FZD10	0.0184105	0.000341514	28	18	4.9073	0.535891	0.0045241	28	20	0.760421
PPP1R12B	0.027805	0.000689038	20	16	0.500148	0.535891	0.0045241	28	18	0.570439
TMPRSS4	0.0405826	0.00133663	28	20	0.442649	0.535891	0.0045241	28	20	0.486545
UIMC1	1	1	20	8	0.193935	0.535891	0.0045241	28	2	0.472106
LOC101904520	1	0.55972	24	8	0.316787	0.535891	0.0045241	28	6	0.427208
PRAP1	0.0572931	0.00250066	20	18	0.475596	0.535891	0.0045241	28	18	0.327108
GAREM1	0.0968649	0.00601355	28	18	0.346276	0.535891	0.0045241	28	20	0.293243
OLFM1	0.0806304	0.0045241	28	24	0.356819	0.535891	0.0045241	28	20	0.28431
LOC112442371	1	1	24	18	0.187959	0.535891	0.0045241	24	14	0.260577
EXD3	0.0227311	0.000487585	24	20	0.240023	0.535891	0.0045241	28	20	0.234725
SLC25A23	0.450868	0.0709607	28	20	0.19374	0.535891	0.0045241	28	22	0.138586
LOC508826	0.864141	0.178312	28	2	0.0769852	0.535891	0.0045241	24	0	0.0967193
TLR2	1	0.891934	20	8	0.085445	0.535891	0.0045241	20	14	0.0254392
LDHA	0.251118	0.0285478	20	8	125.687	0.573759	0.00601355	28	8	149.032
PSAP	0.686795	0.13237	28	22	14.3149	0.573759	0.00601355	28	16	55.1908
SRSF3	0.00222054	7.97037e-06	28	6	42.4007	0.573759	0.00601355	28	6	41.709
CNBP	0.0184105	0.000341514	24	6	28.8021	0.573759	0.00601355	28	4	23.9377
PFKFB3	0.0149302	0.000236654	28	20	7.75588	0.573759	0.00601355	28	18	18.3858
LOC508879	0.000650337	9.89745e-07	28	20	8.18362	0.573759	0.00601355	28	20	15.3651
RACGAP1	0.00160044	4.87141e-06	28	8	7.79115	0.573759	0.00601355	28	6	11.5171
PSMD7	0.00222054	7.97037e-06	28	6	8.43993	0.573759	0.00601355	28	6	11.2108
NUSAP1	0.0121709	0.000162162	28	6	8.0292	0.573759	0.00601355	28	4	10.6438
TCAM1	1	0.891934	24	8	13.8571	0.573759	0.00601355	28	2	10.1399
TPX2	0.00373593	2.02754e-05	28	6	8.49494	0.573759	0.00601355	28	6	8.76238
OIP5	0.00128839	2.92269e-06	28	6	7.49869	0.573759	0.00601355	28	6	8.5683
SHCBP1	0.00748	7.34576e-05	28	8	7.04548	0.573759	0.00601355	28	6	6.6969
CLNS1A	0.686795	0.13237	24	8	6.73909	0.573759	0.00601355	28	4	6.47193
FAM122B	0.0336797	0.000964212	28	6	5.73662	0.573759	0.00601355	28	4	5.46169
PBXIP1	0.00160044	4.87141e-06	28	20	5.13915	0.573759	0.00601355	28	18	5.40471
GYS1	0.292033	0.0361676	28	18	3.59026	0.573759	0.00601355	28	20	5.27645
FAM162A	0.598082	0.10811	28	2	2.54655	0.573759	0.00601355	28	4	4.69258
TBRG1	1	1	20	18	2.85492	0.573759	0.00601355	28	0	4.61638
NUDT21	0.0184105	0.000341514	24	8	5.16767	0.573759	0.00601355	28	4	4.52013
ATG2A	0.0227311	0.000487585	28	20	3.39457	0.573759	0.00601355	28	16	4.29384
LSS	0.000327371	4.24415e-08	24	16	4.82745	0.573759	0.00601355	28	18	3.73169
NEK2	0.0405826	0.00133663	28	6	2.76154	0.573759	0.00601355	28	6	3.67099
SRRM1	1	1	28	6	1.67292	0.573759	0.00601355	20	2	3.61378
TIMM10B	0.450868	0.0709607	24	12	1.58692	0.573759	0.00601355	24	4	3.10434
BMF	0.0678641	0.00337713	24	20	3.14891	0.573759	0.00601355	28	18	3.08394
NOTCH3	0.0121709	0.000162162	28	20	1.70313	0.573759	0.00601355	28	18	3.03097
KIF1BP	0.598082	0.10811	20	8	2.90332	0.573759	0.00601355	28	2	2.73593
GOT1	0.89193	0.195392	28	8	1.61899	0.573759	0.00601355	28	2	2.69737
RSRC1	0.0227311	0.000487585	20	6	3.58237	0.573759	0.00601355	28	4	2.60279
GPN3	0.0806304	0.0045241	20	8	2.802	0.573759	0.00601355	28	4	2.53663
SLC25A12	0.0184105	0.000341514	20	8	3.03465	0.573759	0.00601355	28	6	2.52145
UMPS	0.450868	0.0709607	24	8	2.17485	0.573759	0.00601355	28	2	2.38147
IRGQ	1	0.401456	20	18	0.969556	0.573759	0.00601355	28	16	2.32932
ARHGAP18	0.251118	0.0285478	20	8	3.2743	0.573759	0.00601355	28	6	2.20781
LOC786726	1	0.475086	20	6	2.06575	0.573759	0.00601355	28	2	2.08496
NR1H3	1	1	20	16	0.677348	0.573759	0.00601355	28	18	2.06457
NSL1	0.0227311	0.000487585	24	8	2.06965	0.573759	0.00601355	28	6	2.04208
PI4K2A	1	0.337697	20	18	1.24043	0.573759	0.00601355	28	16	2.00541
SRD5A1	1	1	20	6	1.12799	0.573759	0.00601355	20	12	1.98177
SGSM2	0.00055409	5.56875e-07	24	18	2.05825	0.573759	0.00601355	28	18	1.8724
KIAA0319L	1	0.475086	28	20	1.01335	0.573759	0.00601355	28	16	1.65107
TCIRG1	1	0.337697	20	18	1.27993	0.573759	0.00601355	28	18	1.50498
BAIAP2	0.0477209	0.00183621	28	18	1.29776	0.573759	0.00601355	28	20	1.33585
PPFIBP2	0.00478267	3.15869e-05	28	20	1.47806	0.573759	0.00601355	28	20	1.26118
CEMIP	0.0184105	0.000341514	28	18	1.23912	0.573759	0.00601355	28	18	1.22621
RNF123	0.0227311	0.000487585	20	18	1.38839	0.573759	0.00601355	28	20	1.0031
CPSF7	0.521319	0.087827	20	14	1.09058	0.573759	0.00601355	20	2	0.965535
TMEM94	0.251118	0.0285478	20	18	1.17714	0.573759	0.00601355	28	22	0.957826
TMC6	0.00748	7.34576e-05	24	18	0.892326	0.573759	0.00601355	28	18	0.908655
COL16A1	0.0678641	0.00337713	20	18	1.19434	0.573759	0.00601355	28	20	0.901745
PEX5	0.181916	0.0174524	24	18	0.744258	0.573759	0.00601355	28	16	0.85709
FAM83E	0.00373593	2.02754e-05	28	18	0.657202	0.573759	0.00601355	28	20	0.806794
CPNE9	0.0806304	0.0045241	24	18	0.498299	0.573759	0.00601355	28	20	0.537736
FRMPD1	0.0678641	0.00337713	28	20	0.25158	0.573759	0.00601355	28	20	0.535028
CACNA1H	0.0336797	0.000964212	28	20	0.129678	0.573759	0.00601355	28	20	0.46656
KIAA0753	0.213477	0.0223929	20	4	0.280893	0.573759	0.00601355	24	0	0.43655
LOC101903438	0.0806304	0.0045241	28	6	0.404081	0.573759	0.00601355	28	4	0.426353
PLEKHG6	0.0227311	0.000487585	28	18	0.281723	0.573759	0.00601355	28	18	0.410336
PMCH	0.0806304	0.0045241	24	6	0.565421	0.573759	0.00601355	28	4	0.408529
LOC789384	0.784423	0.161232	28	16	0.189365	0.573759	0.00601355	28	16	0.40765
CCDC173	1	0.282747	20	6	0.350615	0.573759	0.00601355	28	6	0.393659
HS3ST1	0.686795	0.13237	28	18	0.191023	0.573759	0.00601355	28	20	0.392551
ATG16L2	0.0028071	1.28163e-05	28	18	0.432551	0.573759	0.00601355	28	16	0.378138
LOC514257	1	0.282747	28	16	0.123808	0.573759	0.00601355	28	16	0.364652
LOC104974516	1	1	20	2	0.16021	0.573759	0.00601355	24	8	0.297839
ABCA7	0.113883	0.00793338	28	20	0.10829	0.573759	0.00601355	28	18	0.0979132
SRCIN1	0.0227311	0.000487585	28	20	0.0525198	0.573759	0.00601355	28	20	0.0568371
LOC112445986	1	1	20	16	0.0234012	0.573759	0.00601355	28	14	0.0511702
FCER2	1	0.766857	20	16	0.0625253	0.573759	0.00601355	28	24	0.0476123
LOC614269	0.686795	0.13237	28	8	0.0392451	0.573759	0.00601355	28	6	0.0333133
H2AFZ	0.0968649	0.00601355	28	8	65.4877	0.615323	0.00793338	28	4	79.5305
APLP2	0.156592	0.0135121	28	20	22.6759	0.615323	0.00793338	28	18	73.0858
FKBP1A	0.292033	0.0361676	24	8	46.9341	0.615323	0.00793338	28	4	55.5258
PCNA	0.389538	0.0570129	28	6	18.5948	0.615323	0.00793338	28	4	23.5916
TPM4	0.13347	0.0103902	28	4	18.5187	0.615323	0.00793338	28	2	23.2231
CLSTN1	0.450868	0.0709607	20	18	21.2382	0.615323	0.00793338	28	20	18.0353
TMEM126A	0.00160044	4.87141e-06	28	6	15.0891	0.615323	0.00793338	28	6	16.6075
LMNB1	0.00594734	4.85009e-05	28	6	17.0573	0.615323	0.00793338	28	4	16.1941
VWA5A	0.292033	0.0361676	28	20	9.11234	0.615323	0.00793338	28	20	15.4249
ANP32E	0.00160044	4.87141e-06	28	6	11.7245	0.615323	0.00793338	28	6	13.4526
RPA3	0.89193	0.195392	28	6	9.72162	0.615323	0.00793338	28	6	12.6554
HAT1	0.0806304	0.0045241	20	8	14.5269	0.615323	0.00793338	28	6	11.8759
SERP1	1	0.656557	28	8	1.51385	0.615323	0.00793338	28	12	11.6502
NDC80	0.00594734	4.85009e-05	28	6	7.88086	0.615323	0.00793338	28	4	10.9018
HIGD1A	0.213477	0.0223929	24	6	7.22036	0.615323	0.00793338	28	6	9.77445
ECT2	0.027805	0.000689038	28	6	6.21427	0.615323	0.00793338	28	6	8.63856
POLE3	0.000907056	1.71904e-06	28	6	7.30844	0.615323	0.00793338	28	4	7.62893
TPP1	0.521319	0.087827	28	22	3.61711	0.615323	0.00793338	28	20	6.67955
RHNO1	0.181916	0.0174524	28	6	5.05772	0.615323	0.00793338	28	2	5.68296
GGCT	1	0.337697	28	6	2.9707	0.615323	0.00793338	28	6	4.69252
SNX5	0.027805	0.000689038	24	6	4.19906	0.615323	0.00793338	28	4	4.59499
ALDH9A1	0.0572931	0.00250066	28	24	2.88623	0.615323	0.00793338	28	16	4.37766
CDC42BPG	0.000907056	1.71904e-06	24	18	4.27896	0.615323	0.00793338	28	20	4.16669
NADSYN1	0.000327371	8.46041e-08	28	20	3.08092	0.615323	0.00793338	28	20	4.0463
POLH	0.000425698	3.05598e-07	28	8	3.94037	0.615323	0.00793338	28	4	3.93361
MND1	0.0477209	0.00183621	28	6	3.15656	0.615323	0.00793338	28	6	3.61002
WDR77	0.00222054	7.97037e-06	28	6	6.09756	0.615323	0.00793338	28	6	3.44482
WBP11	0.00222054	7.97037e-06	28	6	3.71893	0.615323	0.00793338	28	4	3.07239
SMARCAL1	1	0.475086	20	18	3.28368	0.615323	0.00793338	28	22	2.80809
DNAJC7	0.251118	0.0285478	20	6	2.31494	0.615323	0.00793338	28	2	2.66965
HMGN5	0.0336797	0.000964212	24	6	0.900588	0.615323	0.00793338	28	6	2.57475
ARHGEF16	0.00944304	0.000109819	28	20	2.03378	0.615323	0.00793338	28	20	2.56479
NCAPH	0.156592	0.0135121	28	8	1.75561	0.615323	0.00793338	28	2	2.44477
MICAL1	0.292033	0.0361676	20	18	1.21827	0.615323	0.00793338	28	18	2.2435
RDH11	0.0678641	0.00337713	20	10	2.91766	0.615323	0.00793338	28	0	2.13766
PTPRA	1	0.401456	28	24	1.45316	0.615323	0.00793338	28	24	1.99204
RRP15	0.598082	0.10811	28	8	1.23012	0.615323	0.00793338	28	2	1.97573
HNRNPC	0.0121709	0.000162162	28	6	1.98109	0.615323	0.00793338	28	6	1.91524
NDUFAF4	0.450868	0.0709607	24	6	0.863264	0.615323	0.00793338	28	4	1.75561
KIF18A	0.0405826	0.00133663	28	6	1.07199	0.615323	0.00793338	28	4	1.75118
BSDC1	0.0572931	0.00250066	28	20	2.584	0.615323	0.00793338	28	16	1.74625
NCAPD2	0.598082	0.10811	28	6	2.1978	0.615323	0.00793338	28	2	1.68394
MAK16	0.0121709	0.000162162	28	6	2.21071	0.615323	0.00793338	28	2	1.57227
ST14	0.686795	0.13237	20	18	1.1746	0.615323	0.00793338	28	20	1.55944
GABBR1	0.000650337	9.89745e-07	24	18	1.8417	0.615323	0.00793338	28	20	1.54565
DNA2	0.0149302	0.000236654	28	6	1.41946	0.615323	0.00793338	28	4	1.44617
RBM34	0.113883	0.00793338	28	6	1.47614	0.615323	0.00793338	28	4	1.43639
MASTL	0.0336797	0.000964212	24	8	1.82381	0.615323	0.00793338	28	4	1.28766
CTH	0.521319	0.087827	20	8	2.02602	0.615323	0.00793338	28	4	1.28586
SLC9A8	0.0477209	0.00183621	28	20	0.592819	0.615323	0.00793338	28	18	1.22272
SYT3	0.00222054	7.97037e-06	28	20	0.668583	0.615323	0.00793338	28	20	1.10995
SMYD2	1	0.766857	28	2	0.54725	0.615323	0.00793338	28	6	1.09947
BCS1L	0.336816	0.0455438	28	6	1.73311	0.615323	0.00793338	28	6	1.0862
LPIN3	0.00128839	2.92269e-06	24	18	1.02017	0.615323	0.00793338	28	20	1.0483
SMURF1	0.0678641	0.00337713	20	16	0.8954	0.615323	0.00793338	28	20	0.947254
RAB27A	0.0678641	0.00337713	28	4	0.983128	0.615323	0.00793338	28	4	0.910148
ZNF783	0.0678641	0.00337713	20	18	0.570792	0.615323	0.00793338	28	16	0.890809
MYH7B	0.292033	0.0361676	24	18	0.402925	0.615323	0.00793338	28	20	0.886393
EBPL	1	1	24	6	0.387278	0.615323	0.00793338	28	2	0.824937
ULBP21	0.213477	0.0223929	28	16	2.02209	0.615323	0.00793338	24	0	0.738774
FAM72A	0.00944304	0.000109819	28	6	0.679923	0.615323	0.00793338	28	6	0.738054
TMEM164	0.89193	0.195392	20	0	0.239618	0.615323	0.00793338	28	18	0.675466
LRRC49	0.0405826	0.00133663	24	6	0.409836	0.615323	0.00793338	28	6	0.628102
CWC27	1	1	20	16	0.314027	0.615323	0.00793338	28	2	0.518603
TBPL1	0.0184105	0.000341514	20	6	0.641692	0.615323	0.00793338	28	2	0.478525
SHANK1	0.13347	0.0103902	24	20	0.144477	0.615323	0.00793338	28	20	0.445578
ARAP3	0.0572931	0.00250066	28	18	0.246327	0.615323	0.00793338	28	18	0.410307
CC2D2A	1	0.337697	28	18	0.417508	0.615323	0.00793338	28	22	0.40921
DOK5	1	1	28	0	0.120667	0.615323	0.00793338	28	18	0.398782
ARMH4	1	0.891934	20	10	0.0937427	0.615323	0.00793338	28	22	0.379614
GTF2IRD1	1	0.475086	24	0	0.0619674	0.615323	0.00793338	28	20	0.328142
CLSTN2	0.181916	0.0174524	28	20	0.4618	0.615323	0.00793338	28	20	0.323709
PDSS1	0.0149302	0.000236654	28	4	0.28371	0.615323	0.00793338	28	4	0.296624
RHPN1	0.292033	0.0361676	28	22	0.15288	0.615323	0.00793338	28	18	0.256937
PLEKHA7	0.0336797	0.000964212	24	18	0.21142	0.615323	0.00793338	28	22	0.228735
C10H14orf93	0.213477	0.0223929	20	18	0.237813	0.615323	0.00793338	24	18	0.211076
CCDC163	1	1	20	18	0.092112	0.615323	0.00793338	28	2	0.170641
PRSS22	0.0968649	0.00601355	28	18	0.199091	0.615323	0.00793338	28	24	0.161222
ANGPT4	0.213477	0.0223929	28	22	0.0846899	0.615323	0.00793338	28	20	0.154153
SOX9	1	1	24	6	0.0961179	0.615323	0.00793338	20	12	0.0995349
WDR97	1	0.235617	28	20	0.027701	0.615323	0.00793338	28	20	0.0725874
NSG1	0.336816	0.0455438	20	18	0.0630285	0.615323	0.00793338	20	2	0.0707711
FMNL1	1	1	20	10	0.0197881	0.615323	0.00793338	28	18	0.0552258
LOC104973218	0.521319	0.087827	20	18	0.0251195	0.615323	0.00793338	28	14	0.0475017
LOC615271	1	1	28	10	0.0448705	0.709019	0.00916177	20	0	0.052736
NPM1	0.0184105	0.000341514	24	8	97.521	0.709484	0.0103902	28	4	104.952
H3F3B	0.0678641	0.00337713	28	6	39.4959	0.709484	0.0103902	28	2	36.5225
DDOST	0.784423	0.161232	28	6	16.0586	0.709484	0.0103902	28	6	22.5623
PTTG1	0.686795	0.13237	28	8	8.00462	0.709484	0.0103902	28	4	19.8804
RPS4Y1	0.521319	0.087827	28	8	7.0588	0.709484	0.0103902	28	2	17.1531
HINT1	0.113883	0.00793338	24	8	11.6668	0.709484	0.0103902	28	6	16.6259
FKBP9	1	1	28	6	5.64319	0.709484	0.0103902	28	4	9.42876
PPP1CC	0.00594734	4.85009e-05	24	6	10.4975	0.709484	0.0103902	28	4	8.47662
RSL1D1	0.213477	0.0223929	28	6	8.2509	0.709484	0.0103902	28	2	8.39088
DEPDC1	0.389538	0.0570129	28	6	6.11871	0.709484	0.0103902	28	4	6.48749
UBE2V1	0.598082	0.10811	28	6	3.67864	0.709484	0.0103902	28	2	5.2714
DDX18	0.000355228	1.63206e-07	28	6	5.36036	0.709484	0.0103902	28	4	4.82849
TSC2	0.336816	0.0455438	28	20	1.50015	0.709484	0.0103902	28	18	4.46129
MEGF8	0.0968649	0.00601355	20	18	3.87451	0.709484	0.0103902	28	20	4.24036
LOC112449282	0.251118	0.0285478	28	20	1.16875	0.709484	0.0103902	28	18	4.22869
ZMAT2	1	0.337697	28	6	3.04909	0.709484	0.0103902	28	2	4.19399
TEP1	0.0572931	0.00250066	24	20	2.39065	0.709484	0.0103902	28	18	3.73256
PIK3IP1	0.00944304	0.000109819	28	20	3.95489	0.709484	0.0103902	28	18	3.67494
IMMT	1	0.282747	20	18	2.4782	0.709484	0.0103902	28	2	3.39444
GFM1	0.292033	0.0361676	24	8	2.00485	0.709484	0.0103902	28	4	2.75478
TRIP13	0.00748	7.34576e-05	28	6	3.35599	0.709484	0.0103902	28	6	2.74607
ARHGEF18	0.0405826	0.00133663	24	18	1.73807	0.709484	0.0103902	28	18	2.31349
SEMA4G	0.00748	7.34576e-05	28	20	3.23614	0.709484	0.0103902	28	20	2.3117
PAICSP	0.0336797	0.000964212	20	8	3.65564	0.709484	0.0103902	28	6	2.29339
LOC781254	0.027805	0.000689038	20	8	2.59596	0.709484	0.0103902	28	2	2.27657
ATPAF1	0.00748	7.34576e-05	24	6	1.74182	0.709484	0.0103902	28	4	2.1301
PGPEP1	0.0572931	0.00250066	28	22	1.76038	0.709484	0.0103902	28	16	1.92198
SLC26A11	0.89193	0.195392	28	22	0.659585	0.709484	0.0103902	28	18	1.70073
CTNS	0.00160044	4.87141e-06	28	20	1.26815	0.709484	0.0103902	28	20	1.57267
CRLF3	0.784423	0.161232	20	8	1.80753	0.709484	0.0103902	28	6	1.46063
DNAJA4	1	0.235617	28	20	2.22322	0.709484	0.0103902	28	14	1.4336
MSRB3	0.521319	0.087827	28	20	0.433631	0.709484	0.0103902	28	14	1.2778
HCRTR1	0.00478267	3.15869e-05	24	20	1.25935	0.709484	0.0103902	28	20	1.22724
SIDT2	0.113883	0.00793338	20	18	1.2522	0.709484	0.0103902	28	16	1.07626
LRR1	0.598082	0.10811	28	6	0.859468	0.709484	0.0103902	28	6	0.983243
LDLRAD4	0.113883	0.00793338	24	22	0.618111	0.709484	0.0103902	28	16	0.949831
PALB2	0.00160044	4.87141e-06	28	6	1.00754	0.709484	0.0103902	28	4	0.849873
TRIB3	0.686795	0.13237	24	20	0.482929	0.709484	0.0103902	28	18	0.848048
CCDC9B	0.00478267	3.15869e-05	28	20	0.736694	0.709484	0.0103902	28	18	0.847648
POLG2	1	1	20	8	0.264333	0.709484	0.0103902	28	4	0.704173
LOC512953	1	0.401456	20	6	1.25533	0.709484	0.0103902	28	10	0.699288
RBBP9	0.0477209	0.00183621	28	6	0.502216	0.709484	0.0103902	28	4	0.698929
GPATCH1	1	0.766857	20	18	0.496989	0.709484	0.0103902	20	2	0.665875
GRK5	0.0336797	0.000964212	28	20	0.707802	0.709484	0.0103902	28	20	0.603182
EFHC1	1	1	28	20	0.577176	0.709484	0.0103902	24	14	0.554147
ZNF623	1	1	20	12	0.221186	0.709484	0.0103902	28	16	0.451744
GPR68	1	0.766857	20	0	0.196867	0.709484	0.0103902	28	16	0.41532
LOC112446732	1	0.282747	28	26	0.117156	0.709484	0.0103902	28	22	0.401835
ARSG	0.156592	0.0135121	20	18	0.331546	0.709484	0.0103902	28	18	0.372045
CDH26	0.113883	0.00793338	28	20	1.62256	0.709484	0.0103902	28	14	0.298772
LOC104975826	1	1	28	14	0.0758974	0.709484	0.0103902	28	14	0.259609
ESYT3	0.292033	0.0361676	28	20	0.374664	0.709484	0.0103902	28	16	0.246963
LOC787465	1	0.656557	28	6	0.335116	0.709484	0.0103902	28	8	0.22044
LOC107131311	1	1	28	20	0.0600769	0.709484	0.0103902	28	14	0.17415
LOC786015	0.0968649	0.00601355	28	4	0.159831	0.709484	0.0103902	28	2	0.162416
LOC112445946	0.0477209	0.00183621	28	20	0.154162	0.709484	0.0103902	28	20	0.1048
CAMK2A	0.784423	0.161232	28	24	0.0404074	0.709484	0.0103902	28	20	0.104398
SORBS1	1	0.656557	24	8	0.0205778	0.709484	0.0103902	24	22	0.0444283
LOC783920	1	1	28	20	0.0039264	0.709484	0.0103902	28	16	0.0188327
LOC112449565	1	1	24	18	0.0327567	0.709484	0.0103902	20	4	0.0149834
LOC112444800	1	0.96254	20	12	0.837958	0.766382	0.0119511	24	6	1.07636
SLC12A8	1	1	24	0	0.0125412	0.766382	0.0119511	24	16	0.0501169
HKDC1	1	1	0	0	0	0.766382	0.0119511	28	26	0.0224017
LOC104971979	1	1	24	18	0.013616	0.766382	0.0119511	20	0	0.0214616
ND3	0.0806304	0.0045241	20	8	413.957	0.766382	0.0135121	28	4	581.861
ANXA1	0.00944304	0.000109819	20	8	101.978	0.766382	0.0135121	28	4	117.855
PMEPA1	1	0.282747	28	6	22.7181	0.766382	0.0135121	28	16	30.5837
ANLN	0.00594734	4.85009e-05	28	6	12.0712	0.766382	0.0135121	28	4	21.5672
COL17A1	1	0.401456	28	20	7.95175	0.766382	0.0135121	28	18	18.4132
ILF2	0.181916	0.0174524	24	6	8.80404	0.766382	0.0135121	28	4	18.3583
TUBA1C	0.0336797	0.000964212	28	4	10.1539	0.766382	0.0135121	28	6	18.0903
NOP56	0.450868	0.0709607	28	6	13.4791	0.766382	0.0135121	28	4	17.5261
LSM3	0.0572931	0.00250066	28	6	10.4867	0.766382	0.0135121	28	4	13.9526
GLO1	0.156592	0.0135121	20	8	19.3231	0.766382	0.0135121	28	6	13.5156
CKS1B	0.686795	0.13237	28	8	10.1148	0.766382	0.0135121	28	2	12.8527
CACYBP	0.00478267	3.15869e-05	24	8	16.6796	0.766382	0.0135121	28	6	12.7666
PRC1	0.00478267	3.15869e-05	28	6	9.58976	0.766382	0.0135121	28	6	12.6436
DLGAP5	0.00594734	4.85009e-05	28	6	8.16761	0.766382	0.0135121	28	6	11.3797
MCM6	0.00128839	2.92269e-06	28	8	13.7424	0.766382	0.0135121	28	6	9.98796
EIF3L	1	1	28	0	7.56863	0.766382	0.0135121	28	2	9.8039
LEF1	1	1	28	6	2.00251	0.766382	0.0135121	28	18	9.70408
VDAC3	0.213477	0.0223929	20	8	4.40595	0.766382	0.0135121	28	4	8.77421
CFL2	0.0806304	0.0045241	20	8	14.1854	0.766382	0.0135121	28	4	7.26031
SREBF1	0.0028071	1.28163e-05	28	18	13.5251	0.766382	0.0135121	28	20	7.15248
XG	1	1	28	24	2.47457	0.766382	0.0135121	28	16	6.8828
CCDC115	0.686795	0.13237	28	6	3.64318	0.766382	0.0135121	28	4	6.64468
PRPF19	0.336816	0.0455438	28	6	7.35743	0.766382	0.0135121	28	0	6.37186
AFAP1	0.113883	0.00793338	20	18	3.50551	0.766382	0.0135121	28	18	5.83118
NACA	0.156592	0.0135121	24	8	4.50542	0.766382	0.0135121	28	2	5.71682
LURAP1L	1	1	20	18	5.1088	0.766382	0.0135121	28	16	5.61984
POLR2D	0.13347	0.0103902	24	8	5.78782	0.766382	0.0135121	28	4	5.49523
SPG7	0.113883	0.00793338	20	18	6.10004	0.766382	0.0135121	28	18	5.37407
RETREG3	0.0028071	1.28163e-05	28	20	3.5715	0.766382	0.0135121	28	20	5.19434
OXA1L	1	1	20	10	2.96969	0.766382	0.0135121	24	2	5.00184
MPHOSPH6	0.113883	0.00793338	24	8	4.64512	0.766382	0.0135121	28	2	4.83102
MMP15	0.336816	0.0455438	20	18	3.67438	0.766382	0.0135121	28	20	4.59375
APEH	0.027805	0.000689038	28	22	3.21561	0.766382	0.0135121	28	18	3.89952
ESCO2	0.000650337	9.89745e-07	28	6	4.12738	0.766382	0.0135121	28	4	3.70263
BOLA3	0.336816	0.0455438	28	6	3.88034	0.766382	0.0135121	28	4	3.47239
SLTM	0.0572931	0.00250066	24	6	1.99198	0.766382	0.0135121	28	2	3.41489
ARL2BP	0.156592	0.0135121	20	6	4.99763	0.766382	0.0135121	28	6	3.36022
AURKB	1	0.235617	28	6	2.99816	0.766382	0.0135121	28	2	3.23831
NUP93	1	0.891934	20	18	3.5371	0.766382	0.0135121	28	0	3.1871
SMOX	0.000425698	3.05598e-07	28	16	2.4641	0.766382	0.0135121	28	16	3.10304
FAM83D	0.113883	0.00793338	28	6	2.74925	0.766382	0.0135121	28	4	3.02913
LAMB2	0.00748	7.34576e-05	24	18	2.77666	0.766382	0.0135121	28	18	2.90561
ANAPC7	0.213477	0.0223929	20	6	3.80739	0.766382	0.0135121	28	4	2.90312
LMBR1L	0.0184105	0.000341514	28	20	1.5489	0.766382	0.0135121	28	18	2.76393
CENPP	0.389538	0.0570129	24	8	1.82392	0.766382	0.0135121	28	6	2.69439
MIS18A	0.0572931	0.00250066	28	8	2.13242	0.766382	0.0135121	28	6	2.68304
LIN54	0.027805	0.000689038	28	6	2.84116	0.766382	0.0135121	28	4	2.64074
KIF18B	1	0.235617	28	6	2.19716	0.766382	0.0135121	28	2	2.23396
MAU2	0.0149302	0.000236654	24	20	1.55112	0.766382	0.0135121	28	20	2.23004
LOC112443328	1	0.656557	28	10	1.58944	0.766382	0.0135121	20	6	2.15276
CDCA5	0.181916	0.0174524	28	6	3.09092	0.766382	0.0135121	28	6	2.08897
NBEAL2	0.00478267	3.15869e-05	28	18	1.90069	0.766382	0.0135121	28	16	2.03752
PEF1	1	1	20	18	2.38555	0.766382	0.0135121	28	18	1.98918
BORA	0.181916	0.0174524	28	6	0.89472	0.766382	0.0135121	28	4	1.9795
ORC6	0.213477	0.0223929	24	8	1.53799	0.766382	0.0135121	28	4	1.9222
PRPF4	0.784423	0.161232	24	6	1.14278	0.766382	0.0135121	28	0	1.81519
COL14A1	0.0405826	0.00133663	28	20	1.96647	0.766382	0.0135121	28	20	1.73824
PLD2	0.00128839	2.92269e-06	24	18	2.46536	0.766382	0.0135121	28	20	1.73182
TMEM39B	0.027805	0.000689038	24	18	0.921701	0.766382	0.0135121	28	20	1.70977
TRNAE-UUC	1	1	20	0	0.392685	0.766382	0.0135121	28	4	1.6232
STRA6	0.89193	0.195392	20	18	0.350372	0.766382	0.0135121	28	20	1.60002
BLM	0.00944304	0.000109819	28	6	2.06472	0.766382	0.0135121	28	4	1.53108
KIF15	0.027805	0.000689038	28	8	1.15394	0.766382	0.0135121	28	4	1.47478
SNF8	0.686795	0.13237	28	8	0.760195	0.766382	0.0135121	28	8	1.36534
C25H16orf58	0.336816	0.0455438	28	20	0.541567	0.766382	0.0135121	28	18	1.23871
LOC782525	0.598082	0.10811	28	20	1.21502	0.766382	0.0135121	28	22	1.09413
HAPLN4	1	0.891934	28	18	0.59959	0.766382	0.0135121	28	22	1.00702
45353	0.251118	0.0285478	28	20	1.41389	0.766382	0.0135121	20	14	0.982932
TADA2A	1	0.55972	20	8	0.698863	0.766382	0.0135121	28	0	0.949408
COL27A1	0.00594734	4.85009e-05	20	18	0.906397	0.766382	0.0135121	28	20	0.850275
LOC101908206	0.00478267	3.15869e-05	28	20	0.916088	0.766382	0.0135121	28	16	0.780457
HIP1	1	1	20	16	0.503744	0.766382	0.0135121	28	18	0.649802
LRRC24	0.027805	0.000689038	24	20	0.395868	0.766382	0.0135121	28	20	0.571785
IGLON5	0.0806304	0.0045241	28	18	0.117425	0.766382	0.0135121	28	18	0.547217
SLC39A14	0.027805	0.000689038	28	8	0.531935	0.766382	0.0135121	28	12	0.536336
GFRA3	0.598082	0.10811	28	8	0.886166	0.766382	0.0135121	28	6	0.516306
ERCC5	1	0.235617	28	18	0.303717	0.766382	0.0135121	28	20	0.492427
WDR25	0.0806304	0.0045241	24	18	0.522692	0.766382	0.0135121	28	22	0.477425
ESR2	0.521319	0.087827	28	20	0.719252	0.766382	0.0135121	28	16	0.436916
XRCC2	0.213477	0.0223929	28	10	0.496104	0.766382	0.0135121	28	4	0.427821
LOC112445968	1	1	28	6	0.52083	0.766382	0.0135121	24	12	0.413212
LOC112448430	1	1	28	0	0.267452	0.766382	0.0135121	28	26	0.410892
PHYKPL	1	0.475086	20	0	0.207993	0.766382	0.0135121	28	20	0.395079
LOC112445758	0.521319	0.087827	20	14	0.432796	0.766382	0.0135121	28	0	0.381894
DENND6B	0.0572931	0.00250066	24	20	0.296931	0.766382	0.0135121	28	20	0.352615
ZBTB2	1	0.766857	28	4	0.0995676	0.766382	0.0135121	28	6	0.32844
WNT4	0.0806304	0.0045241	28	18	0.614858	0.766382	0.0135121	28	20	0.281649
ZNF394	1	1	20	6	0.242884	0.766382	0.0135121	28	14	0.270437
NELL2	0.0227311	0.000487585	28	4	0.354849	0.766382	0.0135121	28	4	0.263172
FAAH	1	1	28	20	0.0468113	0.766382	0.0135121	28	20	0.204158
MICALL2	0.0678641	0.00337713	28	22	0.139835	0.766382	0.0135121	28	20	0.188507
LOC101906152	1	0.310222	28	22	0.116817	0.766382	0.0135121	28	16	0.18673
CREB3L4	1	1	24	0	0.0803615	0.766382	0.0135121	28	20	0.182309
ASAP3	0.0806304	0.0045241	24	20	0.106969	0.766382	0.0135121	28	20	0.163373
STYK1	1	1	20	14	0.0893796	0.766382	0.0135121	28	18	0.145684
ARHGEF19	0.0028071	1.28163e-05	28	22	0.0799255	0.766382	0.0135121	28	22	0.143363
LOC783253	1	1	20	10	0.0473333	0.766382	0.0135121	20	6	0.0709446
INHBE	1	0.438271	28	22	0.0581107	0.766382	0.0135121	28	24	0.0535743
CDH23	0.0227311	0.000487585	28	20	0.0413132	0.766382	0.0135121	28	18	0.041284
LOC534578	1	1	20	12	0.0189459	0.766382	0.0135121	28	4	0.0375534
LOC112444345	1	1	20	2	0.015317	0.829168	0.0154823	20	6	0.049319
THAP10	1	1	20	6	0.0537236	0.829168	0.0154823	28	2	0.0450022
LAMC2	1	1	20	2	41.9916	0.829168	0.0174524	28	18	72.1426
HSP90B1	0.0477209	0.00183621	20	8	62.8524	0.829168	0.0174524	28	6	58.1444
RAN	0.0678641	0.00337713	24	6	36.199	0.829168	0.0174524	28	4	42.7127
LDHB	0.292033	0.0361676	24	8	29.6756	0.829168	0.0174524	28	2	30.5825
YWHAQ	1	0.235617	20	6	38.384	0.829168	0.0174524	28	10	27.9654
RRM1	0.00478267	3.15869e-05	28	6	16.2855	0.829168	0.0174524	28	6	22.3573
ITGB3	1	0.475086	20	0	6.14717	0.829168	0.0174524	28	16	20.8836
TPM3	0.027805	0.000689038	24	6	12.5971	0.829168	0.0174524	28	4	17.0434
LOC100141266	0.13347	0.0103902	28	8	10.0324	0.829168	0.0174524	28	4	14.5734
HNRNPA3	0.0227311	0.000487585	24	6	11.799	0.829168	0.0174524	28	6	11.7893
LLPH	0.13347	0.0103902	24	8	7.78084	0.829168	0.0174524	28	2	10.7862
ESYT1	0.450868	0.0709607	24	18	5.74857	0.829168	0.0174524	28	16	9.77382
HNRNPDL	0.686795	0.13237	20	2	8.36238	0.829168	0.0174524	28	2	8.6519
ARL6IP1	0.00748	7.34576e-05	24	6	8.81308	0.829168	0.0174524	28	2	8.09426
SRSF2	0.450868	0.0709607	28	6	8.08157	0.829168	0.0174524	28	2	7.51691
TMEM63B	0.0184105	0.000341514	28	18	10.1129	0.829168	0.0174524	28	20	6.87221
SMARCA5	0.00478267	3.15869e-05	28	6	8.15963	0.829168	0.0174524	28	2	6.82467
PARP12	0.156592	0.0135121	28	20	2.64467	0.829168	0.0174524	28	20	6.53377
UBA7	0.251118	0.0285478	24	20	1.92346	0.829168	0.0174524	28	20	6.49655
AZIN1	0.0336797	0.000964212	28	6	6.12087	0.829168	0.0174524	28	4	6.37186
ACLY	0.00478267	3.15869e-05	28	16	6.7305	0.829168	0.0174524	28	16	6.31129
CDCA8	0.0184105	0.000341514	28	6	7.40142	0.829168	0.0174524	28	6	6.13016
NAV1	0.13347	0.0103902	20	16	4.47636	0.829168	0.0174524	28	18	6.02855
MFSD12	1	0.55972	24	18	2.26179	0.829168	0.0174524	28	16	5.33915
GNL3	0.00594734	4.85009e-05	28	6	6.20201	0.829168	0.0174524	28	2	4.74846
PLK4	0.0336797	0.000964212	28	6	3.62716	0.829168	0.0174524	28	4	4.59272
HADHB	0.181916	0.0174524	24	6	2.66582	0.829168	0.0174524	28	6	4.17911
ATXN7L3B	1	1	24	6	3.79172	0.829168	0.0174524	24	12	3.69689
IFT22	0.292033	0.0361676	24	6	1.72152	0.829168	0.0174524	28	2	3.34949
CNOT9	0.00944304	0.000109819	28	6	3.67379	0.829168	0.0174524	28	2	3.30104
NCAPG2	0.13347	0.0103902	28	8	3.38084	0.829168	0.0174524	28	6	3.12533
LYAR	0.598082	0.10811	28	8	2.6805	0.829168	0.0174524	28	2	3.06136
DDIAS	0.00944304	0.000109819	28	6	3.59672	0.829168	0.0174524	28	4	3.06133
FBXO33	0.181916	0.0174524	24	8	2.91542	0.829168	0.0174524	28	6	3.04473
TTYH3	0.251118	0.0285478	20	18	3.16536	0.829168	0.0174524	28	18	3.01141
DCK	0.0477209	0.00183621	24	6	2.9009	0.829168	0.0174524	28	4	2.91879
LOC112441511	0.0806304	0.0045241	20	6	3.51078	0.829168	0.0174524	28	6	2.91248
MIR2346	1	1	20	14	2.12398	0.829168	0.0174524	28	22	2.85297
LBR	0.0227311	0.000487585	24	6	3.58952	0.829168	0.0174524	28	4	2.69777
SPC25	0.00128839	2.92269e-06	28	6	2.8874	0.829168	0.0174524	28	4	2.6424
NELFCD	1	0.766857	28	24	1.51204	0.829168	0.0174524	28	26	2.49659
SLBP	1	0.337697	28	6	3.2718	0.829168	0.0174524	28	2	2.48047
TDP2	0.450868	0.0709607	20	6	4.17564	0.829168	0.0174524	28	6	2.40353
LYPLAL1	0.450868	0.0709607	20	6	4.3697	0.829168	0.0174524	28	4	2.38389
LOC107133024	0.598082	0.10811	24	0	0.318664	0.829168	0.0174524	28	16	2.38303
ARMC1	0.292033	0.0361676	20	8	3.79831	0.829168	0.0174524	28	4	2.31225
LOC104969384	0.0149302	0.000236654	20	18	2.60636	0.829168	0.0174524	28	20	2.30481
POLB	0.292033	0.0361676	28	4	1.27127	0.829168	0.0174524	28	6	2.26266
GTF2E2	0.389538	0.0570129	28	6	2.21715	0.829168	0.0174524	28	2	2.23408
DEF8	0.181916	0.0174524	24	20	1.2284	0.829168	0.0174524	28	18	2.23117
FAM198B	0.686795	0.13237	28	22	0.987218	0.829168	0.0174524	28	20	2.22001
ADAMTSL5	0.000425698	3.05598e-07	28	20	1.3909	0.829168	0.0174524	28	20	2.16146
FAM114A2	0.521319	0.087827	20	8	2.51993	0.829168	0.0174524	28	4	2.11873
ALDH3A2	0.13347	0.0103902	20	0	2.78095	0.829168	0.0174524	28	22	2.11141
ELOC	0.213477	0.0223929	24	6	1.11763	0.829168	0.0174524	28	6	1.97518
KDELC1	1	0.337697	24	8	0.954901	0.829168	0.0174524	28	4	1.96734
CUL1	0.113883	0.00793338	20	8	3.6883	0.829168	0.0174524	28	2	1.86115
PMVK	0.0405826	0.00133663	28	16	1.40612	0.829168	0.0174524	28	16	1.85064
TCN2	0.0149302	0.000236654	28	22	1.03178	0.829168	0.0174524	28	20	1.57787
REXO5	0.181916	0.0174524	28	6	0.880677	0.829168	0.0174524	28	4	1.53407
CEP44	0.181916	0.0174524	20	8	2.36597	0.829168	0.0174524	28	4	1.52107
LOC112441944	1	1	20	2	1.00145	0.829168	0.0174524	28	4	1.47868
EPHX1	1	0.337697	20	18	0.761914	0.829168	0.0174524	28	18	1.46107
ERI1	0.0477209	0.00183621	28	6	1.31344	0.829168	0.0174524	28	6	1.43945
MGME1	0.027805	0.000689038	28	6	1.20997	0.829168	0.0174524	28	2	1.43823
HGSNAT	0.0572931	0.00250066	28	20	1.03014	0.829168	0.0174524	28	20	1.40485
TECPR1	0.00373593	2.02754e-05	28	18	1.57375	0.829168	0.0174524	28	18	1.35176
TLE2	0.00055409	5.56875e-07	28	20	0.893137	0.829168	0.0174524	28	20	1.33915
SPOCK1	0.181916	0.0174524	28	20	1.38139	0.829168	0.0174524	28	20	1.32684
CCDC88B	0.0678641	0.00337713	24	18	0.714387	0.829168	0.0174524	28	18	1.30166
PIP5K1A	1	0.235617	28	2	0.703874	0.829168	0.0174524	24	0	1.26285
C23H6orf89	1	0.282747	28	24	0.627817	0.829168	0.0174524	28	20	1.21685
CBR3	1	0.235617	24	18	0.733457	0.829168	0.0174524	28	16	1.21298
TTC22	1	0.55972	20	18	2.06519	0.829168	0.0174524	28	18	1.16545
SNX29	1	0.337697	20	18	0.975607	0.829168	0.0174524	28	16	1.16057
NKAPD1	1	1	20	8	1.03724	0.829168	0.0174524	28	2	1.09546
TYSND1	0.784423	0.161232	24	20	0.542356	0.829168	0.0174524	28	18	1.07718
SLC25A15	1	1	20	8	0.360621	0.829168	0.0174524	28	6	1.04182
SPRED3	0.450868	0.0709607	28	18	0.73516	0.829168	0.0174524	28	18	1.02659
TRIP4	1	0.235617	20	8	1.32049	0.829168	0.0174524	28	2	1.02129
PUM3	0.0477209	0.00183621	24	6	1.41938	0.829168	0.0174524	28	2	0.973861
MCM8	0.0405826	0.00133663	28	6	0.953109	0.829168	0.0174524	28	4	0.944274
TFCP2L1	0.450868	0.0709607	28	22	0.549324	0.829168	0.0174524	28	16	0.827117
KLC3	0.251118	0.0285478	28	18	0.665658	0.829168	0.0174524	28	16	0.73192
GTPBP6	0.0806304	0.0045241	20	16	0.695053	0.829168	0.0174524	28	18	0.690563
SLAMF8	0.521319	0.087827	28	6	0.410544	0.829168	0.0174524	28	4	0.682141
DHX34	0.251118	0.0285478	20	18	0.696226	0.829168	0.0174524	28	20	0.637365
LOC100335190	0.598082	0.10811	28	8	1.08595	0.829168	0.0174524	28	2	0.561312
FBF1	0.00944304	0.000109819	20	18	0.847876	0.829168	0.0174524	28	18	0.549066
LOC100847454	0.113883	0.00793338	28	20	0.447712	0.829168	0.0174524	28	20	0.541927
ACVR2B	0.156592	0.0135121	28	22	0.269431	0.829168	0.0174524	28	16	0.539391
ASAP1	0.0968649	0.00601355	28	16	0.479262	0.829168	0.0174524	28	26	0.520453
LOC781339	1	1	20	14	0.670257	0.829168	0.0174524	28	2	0.51079
ZSCAN16	1	0.55972	20	8	0.844552	0.829168	0.0174524	28	8	0.490951
LOC100138449	0.450868	0.0709607	28	8	0.599791	0.829168	0.0174524	28	2	0.477443
LOC112447293	1	1	28	20	0.184859	0.829168	0.0174524	24	18	0.377669
LOC101905992	0.292033	0.0361676	28	18	0.171578	0.829168	0.0174524	28	18	0.305173
GRIN1	0.13347	0.0103902	20	18	0.53119	0.829168	0.0174524	28	18	0.299764
LOC112443728	1	0.891934	28	22	0.0585326	0.829168	0.0174524	28	16	0.282716
ABCG1	0.521319	0.087827	28	18	0.689909	0.829168	0.0174524	28	20	0.254048
LOC784007	0.336816	0.0455438	20	0	0.0443313	0.829168	0.0174524	28	16	0.234137
SLC17A7	0.389538	0.0570129	24	18	0.298409	0.829168	0.0174524	28	18	0.226019
F2RL2	0.389538	0.0570129	24	6	0.214941	0.829168	0.0174524	28	6	0.211478
LOC100848011	1	0.235617	20	6	0.368234	0.829168	0.0174524	28	8	0.196101
IGFBP5	0.251118	0.0285478	28	18	0.134432	0.829168	0.0174524	28	20	0.183538
SULF1	1	0.401456	28	16	0.30669	0.829168	0.0174524	28	2	0.1659
ADRB2	1	1	20	0	0.105921	0.829168	0.0174524	28	6	0.156967
RAPGEF3	0.292033	0.0361676	28	20	0.21411	0.829168	0.0174524	28	24	0.15635
FTCDNL1	0.89193	0.195392	28	8	0.10994	0.829168	0.0174524	20	4	0.128512
OTULINL	1	1	20	0	0.0350167	0.829168	0.0174524	24	6	0.0813452
LOC521224	1	0.766857	28	20	0.102258	0.829168	0.0174524	28	18	0.0789832
PLA1A	0.13347	0.0103902	28	22	0.0366585	0.829168	0.0174524	28	20	0.0575559
LGI3	0.784423	0.161232	28	24	0.0150949	0.829168	0.0174524	28	22	0.0551907
IL34	0.435904	0.0639868	28	22	0.0332211	0.829168	0.0174524	28	22	0.0449044
NYNRIN	1	1	20	16	0.0133425	0.829168	0.0174524	28	18	0.030589
LOC101903557	1	0.401456	20	10	0.0151008	0.829168	0.0174524	28	24	0.0178197
IYD	1	1	20	10	0.013459	0.829168	0.0174524	20	16	0.0148786
SYT12	1	0.766857	20	12	0.102353	0.892257	0.0199227	28	16	0.162993
VTCN1	1	1	28	18	0.0166922	0.892257	0.0199227	28	14	0.0323296
TNFSF18	1	1	20	10	0.0444524	0.892257	0.0199227	24	2	0.0257357
TUBB	1	0.766857	28	6	157.636	0.892257	0.0223929	28	2	267.207
STMN1	0.156592	0.0135121	24	8	47.7063	0.892257	0.0223929	28	2	62.4307
TGM2	0.156592	0.0135121	28	20	15.4842	0.892257	0.0223929	28	20	44.446
CALM2	0.389538	0.0570129	20	8	75.7616	0.892257	0.0223929	28	2	36.1063
VAT1	0.156592	0.0135121	24	18	15.552	0.892257	0.0223929	28	18	32.0612
PRMT1	0.450868	0.0709607	28	6	33.5546	0.892257	0.0223929	28	2	26.9592
UBE2C	1	1	28	6	13.5728	0.892257	0.0223929	28	2	23.5055
RPN2	0.0405826	0.00133663	28	4	12.3212	0.892257	0.0223929	28	6	22.9259
PRELID1	0.156592	0.0135121	28	6	21.3435	0.892257	0.0223929	28	6	19.6463
PTPRF	0.181916	0.0174524	20	18	18.6532	0.892257	0.0223929	28	20	18.2879
PA2G4	0.181916	0.0174524	28	8	9.26046	0.892257	0.0223929	28	2	17.0084
C1QBP	1	1	28	6	11.3727	0.892257	0.0223929	28	2	15.717
CAPN1	0.292033	0.0361676	20	18	19.6459	0.892257	0.0223929	28	16	14.846
STC2	0.0572931	0.00250066	28	18	12.8119	0.892257	0.0223929	28	20	14.4398
CCNB2	0.156592	0.0135121	28	6	7.82676	0.892257	0.0223929	28	4	14.2454
ACP1	0.292033	0.0361676	24	6	6.59873	0.892257	0.0223929	28	6	10.6299
ARHGAP11A	0.027805	0.000689038	28	6	7.4403	0.892257	0.0223929	28	6	9.56558
NIFK	0.213477	0.0223929	24	6	10.5895	0.892257	0.0223929	28	2	9.18662
KLF6	1	1	28	14	6.10664	0.892257	0.0223929	28	14	9.14331
MZT1	0.156592	0.0135121	20	8	10.0803	0.892257	0.0223929	28	6	7.89243
VRK1	0.0121709	0.000162162	24	8	9.39036	0.892257	0.0223929	28	6	7.85842
MRPS30	0.00748	7.34576e-05	28	6	8.29355	0.892257	0.0223929	28	4	7.84629
HNRNPR	0.181916	0.0174524	28	6	6.3526	0.892257	0.0223929	28	4	7.36448
RIDA	0.292033	0.0361676	24	6	4.62179	0.892257	0.0223929	28	6	6.74389
PLCD1	0.0028071	1.28163e-05	28	20	6.97311	0.892257	0.0223929	28	18	6.42954
ARHGEF40	0.00055409	5.56875e-07	20	18	6.70538	0.892257	0.0223929	28	18	6.1238
INF2	0.00160044	4.87141e-06	24	18	6.29888	0.892257	0.0223929	28	20	5.98492
ACKR3	0.113883	0.00793338	24	8	6.71119	0.892257	0.0223929	28	2	5.70826
MRPL30	0.336816	0.0455438	20	12	2.94033	0.892257	0.0223929	28	2	5.47524
MRPS33	1	1	20	8	1.71222	0.892257	0.0223929	28	2	4.91234
KIF2C	0.00594734	4.85009e-05	28	6	4.32855	0.892257	0.0223929	28	6	4.89624
STRAP	0.0121709	0.000162162	24	6	4.89227	0.892257	0.0223929	28	6	4.87239
SMARCC2	0.0968649	0.00601355	20	16	5.0732	0.892257	0.0223929	28	20	4.6594
VBP1	0.0227311	0.000487585	24	8	5.25732	0.892257	0.0223929	28	2	4.59008
ABHD4	0.0678641	0.00337713	28	22	3.67588	0.892257	0.0223929	28	18	3.66782
DDX24	1	1	20	16	3.46785	0.892257	0.0223929	28	24	3.4557
MKL2	0.0968649	0.00601355	28	20	1.93885	0.892257	0.0223929	28	20	3.14533
TSC22D1	0.89193	0.195392	20	14	0.279441	0.892257	0.0223929	28	6	2.91821
WDHD1	0.00748	7.34576e-05	28	6	3.18912	0.892257	0.0223929	28	4	2.69275
ACSF2	0.0405826	0.00133663	28	18	2.34532	0.892257	0.0223929	28	18	2.62273
CGNL1	1	0.401456	20	0	0.895228	0.892257	0.0223929	28	18	2.40691
KCTD2	0.13347	0.0103902	28	20	1.2311	0.892257	0.0223929	28	16	2.38808
ACAP3	0.00055409	5.56875e-07	24	18	1.68634	0.892257	0.0223929	28	20	2.29657
ST5	0.686795	0.13237	20	0	1.62	0.892257	0.0223929	28	20	2.17947
C21H14orf132	0.292033	0.0361676	24	20	1.29631	0.892257	0.0223929	28	16	2.12797
HNRNPH2	1	1	20	12	1.6071	0.892257	0.0223929	28	14	2.11163
CABIN1	0.13347	0.0103902	20	18	3.51631	0.892257	0.0223929	28	20	2.06364
LOC781499	1	0.401456	28	6	1.78379	0.892257	0.0223929	28	4	2.03919
SLC6A6	0.0806304	0.0045241	20	16	1.57996	0.892257	0.0223929	28	18	1.93506
E2F8	0.0227311	0.000487585	28	6	2.34669	0.892257	0.0223929	28	4	1.91463
SNRNP40	0.00160044	4.87141e-06	28	6	2.42201	0.892257	0.0223929	28	4	1.90362
RNASEH2B	0.000650337	9.89745e-07	28	6	1.75674	0.892257	0.0223929	28	6	1.89497
RDM1	0.686795	0.13237	28	8	0.675645	0.892257	0.0223929	28	6	1.76907
ADCY3	0.784423	0.161232	20	18	2.12684	0.892257	0.0223929	28	20	1.74324
LCMT1	1	1	28	0	0.80716	0.892257	0.0223929	28	2	1.67172
POLR1B	0.0806304	0.0045241	28	8	2.72196	0.892257	0.0223929	28	4	1.60331
RMI2	0.0678641	0.00337713	28	8	1.56781	0.892257	0.0223929	28	2	1.4548
DUSP3	0.0572931	0.00250066	28	20	1.63097	0.892257	0.0223929	28	20	1.44273
ABHD17C	0.0477209	0.00183621	28	6	1.76653	0.892257	0.0223929	28	6	1.42951
LOC112444919	0.0806304	0.0045241	24	18	1.03213	0.892257	0.0223929	28	18	1.38277
C17H12orf65	1	0.235617	24	8	0.67766	0.892257	0.0223929	28	4	1.36843
HIST1H1D	1	0.766857	20	12	0.306125	0.892257	0.0223929	28	4	1.31258
FKBP15	1	1	20	18	0.824498	0.892257	0.0223929	28	20	1.30942
BCL2L2	1	0.891934	28	20	0.552674	0.892257	0.0223929	28	16	1.21637
TARDBP	0.0968649	0.00601355	24	10	2.18217	0.892257	0.0223929	28	10	1.17079
TMEM209	0.0227311	0.000487585	20	8	3.02741	0.892257	0.0223929	28	4	1.16222
BRMS1L	0.784423	0.161232	20	6	1.67109	0.892257	0.0223929	28	2	1.14136
LOC101903831	1	0.337697	24	20	1.21641	0.892257	0.0223929	28	20	1.13426
RBM22	0.598082	0.10811	24	8	1.10125	0.892257	0.0223929	28	2	1.13406
NISCH	0.113883	0.00793338	24	20	1.16736	0.892257	0.0223929	28	20	1.11477
NOL10	0.00748	7.34576e-05	28	6	1.90372	0.892257	0.0223929	28	2	1.09195
TBCCD1	0.0678641	0.00337713	20	8	1.50301	0.892257	0.0223929	28	4	1.0824
SEMA4C	0.00944304	0.000109819	20	18	1.4121	0.892257	0.0223929	28	20	1.01926
LIG3	0.0227311	0.000487585	28	20	0.985546	0.892257	0.0223929	28	18	1.01816
SLC27A4	1	0.891934	20	16	0.697244	0.892257	0.0223929	28	16	0.912118
LOC515169	1	0.656557	20	14	0.41977	0.892257	0.0223929	28	2	0.90377
ANKS1A	0.0806304	0.0045241	20	18	1.11528	0.892257	0.0223929	28	18	0.827433
DIAPH2	1	1	24	22	0.325253	0.892257	0.0223929	28	16	0.778396
SMYD4	1	0.235617	28	4	0.43709	0.892257	0.0223929	28	20	0.716711
HASPIN	0.251118	0.0285478	28	6	0.970372	0.892257	0.0223929	28	2	0.710917
RGS11	0.0028071	1.28163e-05	28	18	0.8497	0.892257	0.0223929	28	20	0.685108
NFATC1	0.784423	0.161232	28	20	0.146557	0.892257	0.0223929	28	20	0.645395
LOC112447781	1	1	20	14	0.32415	0.892257	0.0223929	28	16	0.638515
PPARA	1	0.766857	28	18	0.337551	0.892257	0.0223929	28	14	0.552987
CROCC	0.00222054	7.97037e-06	20	18	0.985545	0.892257	0.0223929	28	20	0.55083
ERLIN2	0.450868	0.0709607	24	22	0.304064	0.892257	0.0223929	28	24	0.540746
PCDH1	0.336816	0.0455438	24	18	0.302674	0.892257	0.0223929	28	20	0.538084
CHAC1	1	1	20	2	0.573926	0.892257	0.0223929	28	22	0.480332
LIN52	0.686795	0.13237	28	4	0.44114	0.892257	0.0223929	28	2	0.439815
LOC618701	0.0572931	0.00250066	28	20	0.460431	0.892257	0.0223929	28	20	0.420172
SLC25A43	1	0.891934	20	4	0.167678	0.892257	0.0223929	20	6	0.416832
MAPRE2	0.336816	0.0455438	28	8	0.231341	0.892257	0.0223929	28	4	0.405851
CLEC2B	0.213477	0.0223929	28	20	0.453658	0.892257	0.0223929	28	20	0.374103
TMEM225B	1	1	24	12	0.117792	0.892257	0.0223929	28	20	0.333788
LOC112449115	1	1	20	10	0.16689	0.892257	0.0223929	28	18	0.328169
BCL2L11	1	1	20	6	0.411937	0.892257	0.0223929	28	2	0.296849
LOC100848385	1	0.282747	28	6	0.202817	0.892257	0.0223929	28	6	0.287276
SLC34A3	0.0121709	0.000162162	28	20	0.281943	0.892257	0.0223929	28	20	0.267132
STAC3	0.0477209	0.00183621	20	18	0.341239	0.892257	0.0223929	28	20	0.260457
COL5A3	0.292033	0.0361676	20	0	0.142014	0.892257	0.0223929	28	18	0.238519
TRIM58	1	1	28	18	0.0809297	0.892257	0.0223929	28	16	0.233345
LOC104974468	1	0.891934	28	20	0.147875	0.892257	0.0223929	28	16	0.232594
LOC112448833	1	1	24	10	0.0738982	0.892257	0.0223929	28	4	0.216132
TSPAN9	0.13347	0.0103902	20	18	0.269196	0.892257	0.0223929	28	16	0.205864
DUSP22	0.13347	0.0103902	20	0	0.105261	0.892257	0.0223929	28	18	0.193575
ULBP13	1	1	24	10	0.113439	0.892257	0.0223929	28	2	0.175848
PECAM1	0.0149302	0.000236654	28	6	0.442281	0.892257	0.0223929	28	8	0.174616
TNS2	0.686795	0.13237	20	16	0.361567	0.892257	0.0223929	28	20	0.172789
ANKLE1	0.336816	0.0455438	28	8	0.231625	0.892257	0.0223929	28	6	0.168926
LOC101902793	0.784423	0.161232	28	20	0.108602	0.892257	0.0223929	28	20	0.16672
LOC112444310	1	0.282747	28	16	0.0663687	0.892257	0.0223929	28	18	0.161089
GNAL	0.0149302	0.000236654	28	22	0.0907894	0.892257	0.0223929	28	20	0.153924
IL17D	0.686795	0.13237	24	22	0.0561402	0.892257	0.0223929	28	20	0.152231
LOC104973224	0.89193	0.195392	20	10	0.139063	0.892257	0.0223929	28	4	0.146866
LOC101908034	0.0806304	0.0045241	28	18	0.113317	0.892257	0.0223929	28	18	0.140046
SBK1	0.450868	0.0709607	20	18	0.119543	0.892257	0.0223929	28	18	0.130952
KSR2	1	1	20	14	0.0542037	0.892257	0.0223929	28	20	0.130855
LOC101906045	1	1	20	4	0.0575801	0.892257	0.0223929	24	6	0.125379
MST1R	0.251118	0.0285478	24	18	0.0627916	0.892257	0.0223929	28	18	0.124793
SCNN1A	0.0806304	0.0045241	28	22	0.0979885	0.892257	0.0223929	28	22	0.122651
LOC101906754	1	1	20	16	0.0915392	0.892257	0.0223929	28	16	0.118968
LOC100139469	1	0.401456	28	20	0.124432	0.892257	0.0223929	28	22	0.114838
TEX48	1	1	24	22	0.0584596	0.892257	0.0223929	28	22	0.111625
SOX13	1	1	20	18	0.0466863	0.892257	0.0223929	28	22	0.107451
LOC510613	1	1	28	18	0.0917138	0.892257	0.0223929	20	8	0.102098
LOC112443469	0.213477	0.0223929	24	20	0.117904	0.892257	0.0223929	28	18	0.0992827
LOC614376	0.521319	0.087827	28	18	0.0940649	0.892257	0.0223929	28	14	0.0907069
LOC112444924	1	1	28	14	0.0358465	0.892257	0.0223929	24	18	0.0771497
NLRP5	0.181916	0.0174524	20	0	0.0671492	0.892257	0.0223929	24	16	0.0653905
GALNT18	0.598082	0.10811	28	16	0.154474	0.892257	0.0223929	28	24	0.0561443
LOC101909003	1	1	20	4	0.0313867	0.892257	0.0223929	28	8	0.0532954
SARDH	1	1	20	18	0.0169112	0.892257	0.0223929	28	18	0.0490306
FAM186B	1	0.401456	20	16	0.134046	0.892257	0.0223929	20	4	0.0473494
LOC787851	1	1	20	18	0.0475939	0.892257	0.0223929	20	6	0.0460381
FAM166B	1	1	20	18	0.024653	0.892257	0.0223929	20	16	0.0459341
LOC112447324	1	1	20	10	0.0263752	0.892257	0.0223929	20	6	0.0346123
LOC107131840	0.207045	0.0199227	28	20	0.0200562	0.892257	0.0223929	28	20	0.0256531
LOC507550	1	1	28	20	0.0138305	0.892257	0.0223929	28	24	0.022686
TMSB15B	1	1	28	18	0.0625427	0.973727	0.0254703	24	2	0.112196
LOC104976116	0.758619	0.146801	24	0	0.0915255	0.973727	0.0254703	20	6	0.088844
SMCO3	1	1	24	8	0.00110588	0.973727	0.0254703	28	6	0.0283909
ZNF470	1	1	28	2	0.0154918	0.973727	0.0254703	20	16	0.0271552
LOC112446707	0.113883	0.00793338	24	20	0.0412436	0.973727	0.0254703	28	14	0.0242213
HMGN2	0.027805	0.000689038	28	6	101.049	0.973727	0.0285478	28	4	89.2895
EIF4A1	0.113883	0.00793338	28	6	51.1041	0.973727	0.0285478	28	2	53.2913
TUBA1A	1	1	28	24	16.1511	0.973727	0.0285478	28	2	48.6062
ODC1	1	0.766857	28	20	45.0306	0.973727	0.0285478	28	6	42.3823
BTF3	0.156592	0.0135121	20	8	32.1816	0.973727	0.0285478	28	2	32.8439
PSMA1	0.13347	0.0103902	20	8	33.8273	0.973727	0.0285478	28	6	23.7218
HPRT1	0.0028071	1.28163e-05	24	6	23.8421	0.973727	0.0285478	28	6	23.5262
PGK1	0.389538	0.0570129	24	6	22.7321	0.973727	0.0285478	28	10	23.2013
TOP2A	0.0184105	0.000341514	28	6	18.371	0.973727	0.0285478	28	4	18.986
CBX3	0.0477209	0.00183621	20	8	32.1763	0.973727	0.0285478	28	4	18.366
MDH2	1	0.766857	0	0	0	0.973727	0.0285478	28	2	17.9936
SSR1	0.00222054	7.97037e-06	24	6	13.1936	0.973727	0.0285478	28	6	16.837
MVP	0.598082	0.10811	24	18	11.0393	0.973727	0.0285478	28	16	15.6912
CDK1	0.0184105	0.000341514	28	6	12.4005	0.973727	0.0285478	28	4	14.0781
PRDX4	0.0336797	0.000964212	28	6	12.2521	0.973727	0.0285478	28	8	11.8705
KHDRBS1	0.0184105	0.000341514	28	4	11.3875	0.973727	0.0285478	28	6	11.4829
PPIL1	0.336816	0.0455438	20	8	10.728	0.973727	0.0285478	28	6	10.7251
NTN4	0.113883	0.00793338	28	20	12.4463	0.973727	0.0285478	28	20	10.6248
VDAC1	0.00944304	0.000109819	28	6	7.93202	0.973727	0.0285478	28	6	10.5901
GATC	0.0806304	0.0045241	24	6	6.68335	0.973727	0.0285478	28	4	9.9243
KIF11	0.0149302	0.000236654	28	6	8.82443	0.973727	0.0285478	28	4	9.9111
UGDH	0.0806304	0.0045241	20	8	8.44942	0.973727	0.0285478	28	6	8.78658
NSA2	0.336816	0.0455438	24	8	6.71533	0.973727	0.0285478	28	2	8.5797
NUP35	0.113883	0.00793338	24	6	7.84681	0.973727	0.0285478	28	4	8.53738
MRC2	0.0477209	0.00183621	20	18	6.13121	0.973727	0.0285478	28	20	7.61297
CDCA2	0.00944304	0.000109819	28	6	8.31567	0.973727	0.0285478	28	4	7.12719
KNSTRN	0.0227311	0.000487585	28	6	3.91096	0.973727	0.0285478	28	2	6.62069
SLC35F2	0.0121709	0.000162162	28	6	4.77294	0.973727	0.0285478	28	6	6.46597
LOC100299845	1	1	28	24	4.60539	0.973727	0.0285478	28	2	6.44623
PSMB5	1	0.475086	20	4	9.08373	0.973727	0.0285478	20	14	6.06359
NUP107	0.0477209	0.00183621	20	8	7.98291	0.973727	0.0285478	28	4	5.2644
SIRT2	0.336816	0.0455438	20	18	5.03849	0.973727	0.0285478	28	18	5.19242
KIF20B	0.13347	0.0103902	24	6	4.81739	0.973727	0.0285478	28	4	5.10646
EHMT2	0.113883	0.00793338	20	18	4.8005	0.973727	0.0285478	28	18	4.84644
SKA3	0.0227311	0.000487585	28	6	4.66608	0.973727	0.0285478	28	4	4.58754
PACSIN3	0.0336797	0.000964212	20	18	5.51593	0.973727	0.0285478	28	18	4.39991
DDX47	1	0.282747	20	10	1.71994	0.973727	0.0285478	28	2	4.38512
CENPK	0.156592	0.0135121	24	6	3.89181	0.973727	0.0285478	28	4	3.96035
PARPBP	0.0678641	0.00337713	24	6	4.26196	0.973727	0.0285478	28	4	3.86897
UBC	1	1	20	12	6.59411	0.973727	0.0285478	28	24	3.5902
TLDC1	0.0405826	0.00133663	24	18	1.78602	0.973727	0.0285478	28	18	3.37085
LOC101905887	0.13347	0.0103902	24	8	4.82991	0.973727	0.0285478	28	6	3.30008
SLC6A9	0.156592	0.0135121	20	18	2.56343	0.973727	0.0285478	28	20	3.15065
PPID	0.0678641	0.00337713	24	8	2.57994	0.973727	0.0285478	28	2	3.06637
CDC123	0.336816	0.0455438	20	8	1.62646	0.973727	0.0285478	28	2	2.93472
SNHG4	0.251118	0.0285478	28	10	2.61037	0.973727	0.0285478	20	2	2.91449
NAXE	1	0.766857	28	22	0.724477	0.973727	0.0285478	28	10	2.64893
LARP7	0.00373593	2.02754e-05	24	6	3.1595	0.973727	0.0285478	28	4	2.5048
HSPA14	0.292033	0.0361676	20	6	3.2291	0.973727	0.0285478	28	4	2.49821
PECR	1	1	20	10	1.2003	0.973727	0.0285478	28	4	2.49808
PHYH	0.027805	0.000689038	20	6	2.2825	0.973727	0.0285478	28	4	2.38249
PTCD3	0.027805	0.000689038	20	8	5.39829	0.973727	0.0285478	28	2	2.3739
TMEM101	1	1	28	20	0.570408	0.973727	0.0285478	28	18	2.21733
LOC100847609	0.784423	0.161232	20	6	2.73441	0.973727	0.0285478	28	6	2.2117
PFKFB2	0.0477209	0.00183621	24	18	1.18215	0.973727	0.0285478	28	20	2.1845
CCDC120	0.0405826	0.00133663	20	18	1.73295	0.973727	0.0285478	28	20	2.17518
CDKN2AIPNL	0.389538	0.0570129	24	8	1.53706	0.973727	0.0285478	28	6	2.12844
GAS2L3	0.0572931	0.00250066	28	6	1.61613	0.973727	0.0285478	28	4	2.00367
RPAP3	1	0.235617	20	8	4.04301	0.973727	0.0285478	28	4	1.92902
CENPO	0.0184105	0.000341514	28	6	1.78795	0.973727	0.0285478	28	6	1.88732
DCAF11	0.336816	0.0455438	20	18	2.1611	0.973727	0.0285478	28	16	1.88369
WDR37	1	0.475086	20	18	0.567222	0.973727	0.0285478	28	16	1.84494
STRIP1	0.156592	0.0135121	28	18	1.12066	0.973727	0.0285478	28	16	1.74456
MIS12	1	0.55972	20	8	2.21549	0.973727	0.0285478	28	6	1.68602
CETN4	1	0.656557	24	6	0.538706	0.973727	0.0285478	28	6	1.67513
CMSS1	0.000650337	9.89745e-07	28	6	1.86497	0.973727	0.0285478	28	4	1.64586
SGO1	0.00160044	4.87141e-06	28	6	2.05331	0.973727	0.0285478	28	4	1.56912
ERLIN1	0.251118	0.0285478	20	6	2.53565	0.973727	0.0285478	28	2	1.54002
TSPAN1	0.13347	0.0103902	28	20	1.35478	0.973727	0.0285478	28	20	1.53541
ARAP1	0.336816	0.0455438	20	18	2.23872	0.973727	0.0285478	28	16	1.53252
MEGF6	0.0572931	0.00250066	20	18	1.84981	0.973727	0.0285478	28	20	1.5316
SP110	0.686795	0.13237	28	24	0.703467	0.973727	0.0285478	28	22	1.48623
SIAH2	1	0.401456	28	6	0.812256	0.973727	0.0285478	24	4	1.45928
RAD54L	0.0678641	0.00337713	28	6	1.53125	0.973727	0.0285478	28	4	1.43811
ALDH7A1	1	0.891934	20	12	0.445421	0.973727	0.0285478	28	2	1.43605
LEO1	0.251118	0.0285478	20	8	0.656794	0.973727	0.0285478	28	0	1.42668
PHACTR4	0.784423	0.161232	28	24	0.826733	0.973727	0.0285478	28	24	1.34786
MTMR3	0.251118	0.0285478	20	18	0.688839	0.973727	0.0285478	28	18	1.27245
HINFP	1	1	20	0	0.396072	0.973727	0.0285478	28	18	1.24473
LOC112445049	1	1	28	18	0.650002	0.973727	0.0285478	20	8	1.22885
LOC112441881	1	0.891934	24	18	0.489164	0.973727	0.0285478	28	16	1.2144
LOC101903649	0.0678641	0.00337713	28	16	0.955839	0.973727	0.0285478	28	16	1.06634
ST3GAL2	0.0336797	0.000964212	20	18	0.600229	0.973727	0.0285478	28	16	0.960374
FAM241A	0.156592	0.0135121	24	6	1.64625	0.973727	0.0285478	28	6	0.956095
DUSP8	0.0336797	0.000964212	28	20	0.516953	0.973727	0.0285478	28	20	0.937187
JAG2	0.000907056	1.71904e-06	28	18	1.38538	0.973727	0.0285478	28	18	0.914418
TBP	0.251118	0.0285478	28	6	0.613238	0.973727	0.0285478	28	2	0.913913
MAST3	0.113883	0.00793338	24	18	0.889934	0.973727	0.0285478	28	18	0.865277
FCHSD1	0.00373593	2.02754e-05	20	18	0.924651	0.973727	0.0285478	28	20	0.84779
QTRT2	0.0121709	0.000162162	28	6	1.05756	0.973727	0.0285478	28	6	0.834709
PGAP3	1	1	20	18	0.521423	0.973727	0.0285478	28	18	0.831606
STARD9	0.251118	0.0285478	24	18	0.418188	0.973727	0.0285478	28	18	0.823581
HDAC6	0.0477209	0.00183621	20	18	1.34673	0.973727	0.0285478	28	22	0.799388
NEIL3	0.00944304	0.000109819	28	6	1.07322	0.973727	0.0285478	28	2	0.760696
NEURL4	0.0149302	0.000236654	24	18	1.19588	0.973727	0.0285478	28	18	0.749096
ZNF8	1	0.55972	20	18	0.373441	0.973727	0.0285478	28	18	0.740462
LOC617875	1	1	20	6	0.618803	0.973727	0.0285478	28	10	0.647953
RAPGEF5	1	0.475086	20	8	0.260937	0.973727	0.0285478	28	18	0.576777
SOX12	0.156592	0.0135121	28	18	0.315617	0.973727	0.0285478	28	18	0.572351
GOLIM4	0.521319	0.087827	24	6	0.371048	0.973727	0.0285478	28	4	0.543631
ATP7B	0.0477209	0.00183621	24	18	0.345463	0.973727	0.0285478	28	16	0.541449
ZNF189	0.251118	0.0285478	20	8	0.72328	0.973727	0.0285478	28	2	0.527208
GGT7	0.0227311	0.000487585	28	20	0.435114	0.973727	0.0285478	28	20	0.523702
MCC	1	0.401456	28	16	0.289901	0.973727	0.0285478	28	22	0.469083
TRAIP	0.0806304	0.0045241	28	8	0.331232	0.973727	0.0285478	28	2	0.459065
LOC101905706	1	1	20	8	0.291764	0.973727	0.0285478	20	16	0.417375
PM20D2	1	0.337697	24	12	0.158715	0.973727	0.0285478	20	10	0.406402
LOC112445686	1	1	28	18	0.33781	0.973727	0.0285478	24	0	0.404629
EXOSC10	1	0.235617	28	8	0.422883	0.973727	0.0285478	28	2	0.382233
PLAC8L1	0.686795	0.13237	28	4	0.286291	0.973727	0.0285478	24	2	0.35762
CYP26B1	0.213477	0.0223929	24	12	0.745285	0.973727	0.0285478	28	6	0.328311
GALNT5	0.113883	0.00793338	28	22	0.386778	0.973727	0.0285478	28	14	0.304111
MUC1	1	1	20	16	0.146649	0.973727	0.0285478	24	22	0.296459
FAM216A	1	0.235617	24	8	0.230728	0.973727	0.0285478	28	4	0.288254
POC5	0.686795	0.13237	28	6	0.146065	0.973727	0.0285478	28	2	0.26645
GEMIN6	0.181916	0.0174524	20	8	0.358221	0.973727	0.0285478	28	4	0.260786
PTPDC1	0.450868	0.0709607	28	6	0.292844	0.973727	0.0285478	28	4	0.258901
LOC507696	1	1	28	20	0.0785822	0.973727	0.0285478	28	16	0.231641
LOC112449536	1	1	20	18	0.115736	0.973727	0.0285478	28	14	0.228593
CCDC18	0.784423	0.161232	28	8	0.279271	0.973727	0.0285478	28	2	0.225894
STAG3	0.113883	0.00793338	20	18	0.358569	0.973727	0.0285478	28	22	0.224552
MNS1	0.00748	7.34576e-05	28	6	0.174155	0.973727	0.0285478	28	6	0.219628
WNT9A	0.181916	0.0174524	20	0	0.211802	0.973727	0.0285478	28	16	0.210023
LOC101907566	0.89193	0.195392	20	18	0.229223	0.973727	0.0285478	28	16	0.207271
LOC101906850	1	0.475086	20	14	0.0669603	0.973727	0.0285478	20	18	0.20293
LOC104974891	1	0.475086	28	20	0.135064	0.973727	0.0285478	28	18	0.200851
CASKIN1	0.000327371	8.46041e-08	24	18	0.312487	0.973727	0.0285478	28	22	0.191601
C19H17orf53	1	0.656557	28	10	0.132509	0.973727	0.0285478	28	4	0.187285
FAM167A	0.213477	0.0223929	28	26	0.0880789	0.973727	0.0285478	28	20	0.183442
MGC133764	1	0.235617	28	22	0.103174	0.973727	0.0285478	28	24	0.1764
LOC104972888	1	1	28	24	0.0742759	0.973727	0.0285478	28	18	0.170068
TCF7L2	1	0.401456	28	6	0.116731	0.973727	0.0285478	28	0	0.142131
MTUS1	1	1	20	0	0.0924605	0.973727	0.0285478	28	4	0.141572
STEAP2	0.980014	0.215505	28	22	0.0238234	0.973727	0.0285478	28	24	0.114964
LOC614416	1	0.656557	20	8	0.0951215	0.973727	0.0285478	20	0	0.0749332
TNFRSF17	1	1	28	6	0.0351514	0.973727	0.0285478	28	4	0.0527145
LOC101903600	1	0.337697	24	6	0.0526725	0.973727	0.0285478	24	10	0.0418487
LOC112444775	1	1	20	6	0.0308492	0.973727	0.0285478	20	12	0.0369969
LOC112442248	0.435904	0.0639868	28	2	0.0122517	0.973727	0.0285478	24	12	0.0319069
LOC112449507	1	1	20	18	0.0272373	0.973727	0.0285478	28	22	0.0248367
LOC783339	1	1	20	18	0.0119114	0.973727	0.0285478	20	14	0.0216085
HTR2A	1	0.517403	20	0	0.0108067	0.973727	0.0285478	20	16	0.0197802
LOC112446002	1	1	20	16	0.043417	1	0.0323577	28	12	0.136487
LOC112442295	1	1	28	20	0.0746556	1	0.0323577	28	26	0.129252
LOC101904356	1	1	20	14	0.0365911	1	0.0323577	20	12	0.0841727
LOC101904656	1	1	20	18	0.0263804	1	0.0323577	28	20	0.0460547
LOC104974241	1	0.369576	20	6	0.0159949	1	0.0323577	28	14	0.0318951
RASAL1	0.864141	0.178312	20	0	0.0117944	1	0.0323577	28	20	0.0285208
LOC101907914	1	0.96254	20	2	0.0127246	1	0.0323577	28	14	0.024647
RPL7	0.686795	0.13237	20	10	45.5201	1	0.0361676	28	2	93.6954
CKS2	0.336816	0.0455438	28	8	36.7179	1	0.0361676	28	4	46.2898
FAU	1	1	20	0	39.2984	1	0.0361676	20	14	38.3029
ITGB4	0.598082	0.10811	20	18	36.7071	1	0.0361676	28	20	34.2234
DEK	0.0477209	0.00183621	24	6	23.5984	1	0.0361676	28	4	18.3724
ANP32B	0.0336797	0.000964212	24	6	13.6448	1	0.0361676	28	2	16.1004
TPM1	0.598082	0.10811	28	6	19.209	1	0.0361676	28	0	16.0751
TOMM20	0.0405826	0.00133663	20	8	22.4135	1	0.0361676	28	6	14.8137
CDC20	1	0.401456	20	16	10.7869	1	0.0361676	28	2	14.6982
ATP5PB	0.0227311	0.000487585	28	6	7.46874	1	0.0361676	28	4	10.2002
CUL7	0.0572931	0.00250066	20	18	8.20167	1	0.0361676	28	18	9.68064
TTLL12	0.181916	0.0174524	20	18	15.2845	1	0.0361676	28	18	9.58363
PCNP	0.598082	0.10811	20	6	16.8146	1	0.0361676	28	2	9.10771
CYCS	1	0.891934	20	16	3.53374	1	0.0361676	28	2	8.74076
MEST	0.89193	0.195392	28	20	27.4141	1	0.0361676	28	4	8.17716
MBD2	0.00478267	3.15869e-05	24	8	19.6515	1	0.0361676	28	2	7.63077
HIST1H1C	1	0.337697	24	10	2.04079	1	0.0361676	28	6	7.19221
PRELID3B	0.0184105	0.000341514	20	8	8.40928	1	0.0361676	28	6	7.08334
COX7A2L	1	0.55972	20	10	1.441	1	0.0361676	28	2	7.00587
SS18	0.000907056	1.71904e-06	28	4	5.78081	1	0.0361676	28	6	6.67684
TROAP	1	1	28	6	3.81886	1	0.0361676	28	2	6.48777
RFC3	0.00478267	3.15869e-05	24	6	7.65169	1	0.0361676	28	6	6.36495
AMZ2	1	1	28	0	3.75287	1	0.0361676	28	2	6.07123
BCCIP	0.181916	0.0174524	28	4	4.32484	1	0.0361676	28	2	5.76131
CENPN	0.0336797	0.000964212	28	6	4.32646	1	0.0361676	28	4	5.40372
LTBP4	0.0227311	0.000487585	28	20	2.39571	1	0.0361676	28	20	5.07761
EXOSC8	0.336816	0.0455438	24	6	2.94756	1	0.0361676	28	4	4.86877
MIR374B	0.13347	0.0103902	28	20	5.6081	1	0.0361676	28	22	4.49605
GALNT6	0.0968649	0.00601355	28	20	6.91733	1	0.0361676	28	20	4.44496
PAPSS1	1	0.55972	28	20	5.02731	1	0.0361676	28	16	4.15104
TMEM254	0.0227311	0.000487585	24	6	2.41847	1	0.0361676	28	6	4.00075
KDM5B	1	0.337697	28	22	1.2258	1	0.0361676	28	18	3.98293
RFLNB	0.181916	0.0174524	28	6	3.39186	1	0.0361676	28	16	3.97838
GTPBP4	0.784423	0.161232	28	4	2.68416	1	0.0361676	20	2	3.97646
TTC9	0.0477209	0.00183621	28	18	6.13395	1	0.0361676	28	18	3.92297
FBXO9	0.181916	0.0174524	20	2	1.19804	1	0.0361676	20	2	3.89155
GTSE1	0.113883	0.00793338	28	6	3.89432	1	0.0361676	28	2	3.82454
RFC2	1	0.766857	28	6	2.59311	1	0.0361676	28	2	3.77287
ST6GALNAC6	0.89193	0.195392	20	18	3.61426	1	0.0361676	28	18	3.74756
NUP88	0.0678641	0.00337713	24	8	2.54891	1	0.0361676	28	2	3.52974
HBEGF	1	0.337697	28	10	0.872963	1	0.0361676	28	4	3.52519
GRAMD1A	0.0572931	0.00250066	28	20	2.17727	1	0.0361676	28	20	3.42666
RPP30	0.0477209	0.00183621	24	6	2.91956	1	0.0361676	28	4	3.16793
CEP57	0.0184105	0.000341514	20	8	5.87161	1	0.0361676	28	4	3.13948
TERF2IP	0.251118	0.0285478	28	6	2.31936	1	0.0361676	28	2	2.84564
YTHDF2	1	0.337697	24	6	0.904857	1	0.0361676	28	26	2.78799
PRKAG1	0.292033	0.0361676	28	6	2.03443	1	0.0361676	28	2	2.77087
SPEG	0.00944304	0.000109819	24	18	1.82953	1	0.0361676	28	20	2.69333
XDH	0.000907056	1.71904e-06	28	20	4.43501	1	0.0361676	28	20	2.68821
SMARCE1	0.336816	0.0455438	28	6	2.32095	1	0.0361676	28	0	2.67856
NUDT22	0.0227311	0.000487585	20	18	3.44581	1	0.0361676	28	18	2.63605
SRC	0.13347	0.0103902	20	16	2.62289	1	0.0361676	28	20	2.61924
SHISAL1	0.784423	0.161232	20	18	2.30664	1	0.0361676	28	16	2.60587
PRPF3	0.251118	0.0285478	28	16	1.70268	1	0.0361676	20	2	2.56462
PTPRS	0.292033	0.0361676	24	18	1.22261	1	0.0361676	28	20	2.53145
TCERG1	0.0477209	0.00183621	24	6	2.63816	1	0.0361676	28	2	2.44395
ERCC6L	0.000907056	1.71904e-06	28	8	3.09755	1	0.0361676	28	4	2.34165
LGALS9	1	0.337697	28	18	0.583664	1	0.0361676	28	20	2.32792
CENPX	1	1	20	6	1.36371	1	0.0361676	28	10	2.23392
FBXO5	0.0184105	0.000341514	28	6	2.4206	1	0.0361676	28	4	2.20192
GTF3A	0.389538	0.0570129	28	6	2.77168	1	0.0361676	28	2	2.17908
ZWINT	0.00748	7.34576e-05	28	8	2.15935	1	0.0361676	28	6	2.00349
WDR81	0.113883	0.00793338	20	18	1.91395	1	0.0361676	28	18	1.95141
KDM4B	0.0227311	0.000487585	24	20	1.23477	1	0.0361676	28	18	1.79176
THBD	0.686795	0.13237	28	26	0.35356	1	0.0361676	28	20	1.73654
LOC112444909	0.00594734	4.85009e-05	20	18	2.07241	1	0.0361676	28	16	1.67848
45543	0.292033	0.0361676	24	22	1.03267	1	0.0361676	28	18	1.66669
LIN9	0.113883	0.00793338	24	6	1.96818	1	0.0361676	28	4	1.51248
CEP19	1	0.401456	20	6	1.22006	1	0.0361676	28	4	1.46658
PRIM2	0.027805	0.000689038	28	8	1.65651	1	0.0361676	28	2	1.45975
SZT2	0.213477	0.0223929	20	18	1.25668	1	0.0361676	28	18	1.45721
ORC1	0.00944304	0.000109819	28	6	2.36408	1	0.0361676	28	6	1.35031
TRAFD1	0.0806304	0.0045241	24	18	2.02271	1	0.0361676	28	18	1.34681
CDK8	0.156592	0.0135121	24	8	1.48908	1	0.0361676	28	6	1.2171
GYG2	0.784423	0.161232	28	6	2.67009	1	0.0361676	28	12	1.18881
DNMT3A	0.0477209	0.00183621	24	18	0.865141	1	0.0361676	28	16	1.18549
ARHGEF4	0.784423	0.161232	28	22	0.764625	1	0.0361676	28	20	1.15401
ZBP1	0.521319	0.087827	28	20	0.32183	1	0.0361676	28	22	1.11906
PEAR1	0.0678641	0.00337713	20	18	1.1899	1	0.0361676	28	20	1.09251
NSRP1	0.89193	0.195392	20	10	0.679558	1	0.0361676	24	0	1.04504
PPP1R3B	0.213477	0.0223929	28	18	0.660842	1	0.0361676	28	16	1.0266
TMEM131L	1	1	24	0	0.498127	1	0.0361676	28	16	1.00192
RXYLT1	0.113883	0.00793338	20	8	1.44037	1	0.0361676	28	6	0.967452
UMAD1	0.156592	0.0135121	20	8	1.45252	1	0.0361676	28	6	0.963886
PAOX	0.0572931	0.00250066	24	18	0.573696	1	0.0361676	28	20	0.959297
PARM1	1	1	20	0	0.211118	1	0.0361676	28	22	0.957711
PPFIA3	0.0227311	0.000487585	24	18	0.849263	1	0.0361676	28	18	0.934362
C25H16orf89	0.156592	0.0135121	28	20	1.65079	1	0.0361676	28	20	0.861977
CARMIL1	1	1	28	20	0.295552	1	0.0361676	28	20	0.858414
LOC112448921	1	1	20	0	0.442218	1	0.0361676	28	26	0.847196
SYCE2	1	0.766857	24	10	0.607967	1	0.0361676	28	6	0.835259
E2F6	0.027805	0.000689038	28	4	1.10393	1	0.0361676	28	6	0.82257
SMARCD3	0.686795	0.13237	20	18	0.635948	1	0.0361676	28	18	0.790608
ARHGAP19	0.00373593	2.02754e-05	28	6	0.859135	1	0.0361676	28	4	0.787527
LOC101909384	1	0.55972	28	18	0.883742	1	0.0361676	28	16	0.742783
IL7R	0.156592	0.0135121	28	4	0.661607	1	0.0361676	28	4	0.728864
IKBKB	0.181916	0.0174524	20	18	1.33468	1	0.0361676	24	20	0.696006
ATP9B	0.0336797	0.000964212	24	20	0.797268	1	0.0361676	28	20	0.694364
TEF	0.784423	0.161232	20	0	0.674543	1	0.0361676	28	20	0.669854
TMEM86B	0.0405826	0.00133663	20	18	0.678859	1	0.0361676	24	20	0.63962
STAC	1	0.766857	28	6	0.86195	1	0.0361676	28	16	0.632195
LMAN2L	0.598082	0.10811	24	20	0.376679	1	0.0361676	28	18	0.617736
EGR1	0.027805	0.000689038	28	16	0.751663	1	0.0361676	28	22	0.615896
EID3	1	0.282747	28	12	0.183539	1	0.0361676	24	18	0.612361
NAT1	0.292033	0.0361676	20	4	0.565132	1	0.0361676	24	12	0.571052
FASTKD3	0.00748	7.34576e-05	28	6	0.723153	1	0.0361676	28	4	0.57003
CAPN14	0.0806304	0.0045241	24	22	0.447751	1	0.0361676	28	20	0.546696
FLYWCH1	0.0184105	0.000341514	28	20	0.474117	1	0.0361676	28	18	0.537019
FXN	0.784423	0.161232	28	8	0.280787	1	0.0361676	28	2	0.522153
CYP11A1	0.242417	0.0254703	28	20	0.394235	1	0.0361676	28	20	0.517471
TRIM16	1	1	20	18	0.277526	1	0.0361676	28	16	0.465577
JMJD4	0.521319	0.087827	28	20	0.247686	1	0.0361676	28	20	0.462356
LOC509226	0.450868	0.0709607	24	18	0.165814	1	0.0361676	28	14	0.453794
TINF2	0.89193	0.195392	20	14	0.376858	1	0.0361676	24	22	0.44437
C14H8orf76	1	0.475086	28	6	0.269913	1	0.0361676	28	4	0.443166
SLC43A1	0.00748	7.34576e-05	28	20	0.338132	1	0.0361676	28	20	0.441486
ATP2C2	0.0477209	0.00183621	20	18	0.390423	1	0.0361676	28	20	0.374613
ATP11A	1	0.282747	28	18	0.143435	1	0.0361676	28	20	0.373679
CLCN2	0.336816	0.0455438	24	20	0.224359	1	0.0361676	28	20	0.371134
GRID1	0.336816	0.0455438	28	20	0.215248	1	0.0361676	28	20	0.352279
PAPSS2	1	0.656557	28	22	0.219754	1	0.0361676	28	16	0.317176
NCKAP5	1	1	24	6	0.0692534	1	0.0361676	28	16	0.311292
ZNF280B	0.0806304	0.0045241	20	8	0.421007	1	0.0361676	28	4	0.309053
TRIM17	1	1	20	6	0.319016	1	0.0361676	20	12	0.308216
ENPP4	0.181916	0.0174524	20	8	0.552742	1	0.0361676	28	6	0.303937
KCNMB4	0.156592	0.0135121	24	6	0.460645	1	0.0361676	28	8	0.303384
LOC512293	0.292033	0.0361676	20	8	0.401959	1	0.0361676	28	4	0.294416
CEP63	1	0.656557	24	8	0.202379	1	0.0361676	28	0	0.288616
NLGN3	0.0572931	0.00250066	24	18	0.302433	1	0.0361676	28	22	0.279212
EVPL	0.251118	0.0285478	24	20	0.159955	1	0.0361676	28	20	0.259179
DUOX2	0.00594734	4.85009e-05	24	20	0.334399	1	0.0361676	28	16	0.224044
RUSC2	0.521319	0.087827	20	0	0.265244	1	0.0361676	28	16	0.217243
LOC101904393	1	1	20	14	0.0851462	1	0.0361676	20	6	0.186183
DLEC1	0.000425698	3.05598e-07	28	20	0.307426	1	0.0361676	28	18	0.181762
SLC12A5	0.181916	0.0174524	20	0	0.0964613	1	0.0361676	28	18	0.180901
LOC100297263	0.89193	0.195392	28	24	0.0605901	1	0.0361676	28	26	0.173359
LHB	0.0572931	0.00250066	28	20	0.0875242	1	0.0361676	28	20	0.161965
EFCAB2	1	1	28	26	0.107151	1	0.0361676	24	8	0.154717
MAPT	0.13347	0.0103902	28	20	0.114075	1	0.0361676	28	20	0.133413
MLF1	1	1	20	6	0.0993454	1	0.0361676	28	8	0.127174
FNBP1	1	1	28	14	0.142135	1	0.0361676	20	10	0.115828
LOC112442677	0.450868	0.0709607	28	20	0.079785	1	0.0361676	28	16	0.115439
LOC112444314	1	0.96254	24	6	0.0213983	1	0.0361676	28	20	0.111787
LOC112447510	0.686795	0.13237	28	0	0.028394	1	0.0361676	20	12	0.105782
IQCA1	1	1	20	12	0.096131	1	0.0361676	28	14	0.0962031
LOC104971270	0.89193	0.195392	28	4	0.0510365	1	0.0361676	28	4	0.0939944
IL32	0.66308	0.12024	20	8	0.0411517	1	0.0361676	28	16	0.0637897
SNPH	0.181916	0.0174524	28	18	0.0758447	1	0.0361676	28	16	0.0596427
HOXA11	1	1	20	2	0.0874456	1	0.0361676	24	0	0.0595121
AXDND1	1	0.337697	24	6	0.0214003	1	0.0361676	28	2	0.0393318
LOC101906457	1	1	28	26	0.0153949	1	0.0361676	24	16	0.032541
LOC104976020	1	1	20	14	0.0186178	1	0.0361676	28	0	0.0323998
QRICH2	1	0.401456	28	2	0.0140653	1	0.0361676	28	16	0.0320312
LOC100337355	1	0.475086	20	4	0.000422034	1	0.0361676	28	8	0.0282397
LOC784834	1	0.829396	20	8	0.0301834	1	0.0361676	28	12	0.0159502
KCNT1	1	1	20	18	0.00765849	1	0.0361676	20	2	0.00402983
MIR99B	0.598082	0.10811	24	22	0.54245	1	0.0408557	28	18	1.12937
LOC101904896	0.153014	0.0119511	24	18	0.102441	1	0.0408557	28	20	0.103341
LOC104974343	1	1	24	18	0.0174695	1	0.0408557	28	4	0.0545029
LOC101902554	1	1	20	16	0.0194074	1	0.0408557	24	20	0.0495202
LOC100336532	1	1	0	0	0	1	0.0408557	24	14	0.040367
NDUFA4L2	1	1	0	0	0	1	0.0408557	28	6	0.0366662
LOC781494	1	1	20	0	0.0182983	1	0.0408557	20	16	0.0291492
HNRNPA2B1	0.213477	0.0223929	28	8	14.4068	1	0.0455438	28	4	31.1516
CMC2	0.251118	0.0285478	28	6	17.6828	1	0.0455438	28	4	29.8533
PSMB2	0.0806304	0.0045241	20	8	17.1342	1	0.0455438	28	4	24.9131
KIF20A	0.13347	0.0103902	28	6	13.3857	1	0.0455438	28	6	20.5727
ATIC	0.0405826	0.00133663	20	6	22.4073	1	0.0455438	28	2	18.2203
HSPA5	0.181916	0.0174524	20	10	24.4946	1	0.0455438	28	8	17.6599
PSMA2	0.181916	0.0174524	20	8	18.484	1	0.0455438	28	6	17.206
HIST1H2BB	0.0227311	0.000487585	24	6	15.5642	1	0.0455438	28	6	16.3865
NCAPG	0.0184105	0.000341514	28	6	17.4901	1	0.0455438	28	4	16.2489
SRSF7	0.521319	0.087827	28	8	14.3491	1	0.0455438	28	2	16.1069
PPL	0.113883	0.00793338	20	18	14.7421	1	0.0455438	28	18	12.554
ARPC4	0.784423	0.161232	20	12	2.09737	1	0.0455438	28	2	10.4479
RPL7L1	0.181916	0.0174524	20	8	7.27185	1	0.0455438	28	2	9.78827
TSN	0.213477	0.0223929	24	6	8.06127	1	0.0455438	28	6	8.86168
NRM	0.686795	0.13237	28	6	6.69127	1	0.0455438	28	6	7.91724
-	1	0.337697	28	26	9.70145	1	0.0455438	20	16	7.87026
DHX15	0.0968649	0.00601355	20	8	18.7757	1	0.0455438	28	4	7.74932
GMNN	0.521319	0.087827	24	8	11.4407	1	0.0455438	28	2	7.44565
PPA2	0.0572931	0.00250066	20	8	10.8373	1	0.0455438	28	6	7.4323
NASP	0.686795	0.13237	28	8	3.88414	1	0.0455438	28	2	7.08686
KLF10	0.389538	0.0570129	28	6	4.03004	1	0.0455438	28	4	6.80685
RAD21	0.00748	7.34576e-05	24	6	9.96969	1	0.0455438	28	2	6.79283
KRT15	0.00944304	0.000109819	28	20	8.90897	1	0.0455438	28	20	6.45785
DLD	0.113883	0.00793338	20	8	10.9231	1	0.0455438	28	6	6.41074
EIF3J	0.0336797	0.000964212	24	6	8.77292	1	0.0455438	28	6	6.23853
HP1BP3	0.0121709	0.000162162	24	6	4.2067	1	0.0455438	28	2	6.02517
WDR6	0.0968649	0.00601355	20	18	8.17074	1	0.0455438	28	18	5.89844
RARS	0.00748	7.34576e-05	28	6	4.7144	1	0.0455438	28	4	5.83028
TRIM8	0.027805	0.000689038	28	18	3.82175	1	0.0455438	28	20	5.62697
F2RL1	1	0.235617	20	8	5.54899	1	0.0455438	28	2	5.5217
KIF4A	0.0477209	0.00183621	28	6	4.25541	1	0.0455438	28	6	5.48427
KLF5	0.0405826	0.00133663	20	8	7.40258	1	0.0455438	24	4	4.97541
NSMCE4A	1	0.235617	24	8	2.69752	1	0.0455438	28	4	4.95569
NIPSNAP2	0.0806304	0.0045241	24	6	4.92051	1	0.0455438	28	6	4.94763
CISD1	0.389538	0.0570129	24	8	3.57004	1	0.0455438	28	4	4.82455
ASF1B	0.181916	0.0174524	28	6	4.41377	1	0.0455438	28	4	4.44227
HECTD3	0.156592	0.0135121	20	16	5.59603	1	0.0455438	28	16	4.43132
COPS3	1	1	24	10	2.21133	1	0.0455438	28	2	4.42803
CENPQ	0.113883	0.00793338	24	6	6.55815	1	0.0455438	28	4	4.42797
RPF1	0.0405826	0.00133663	24	6	4.44174	1	0.0455438	28	4	4.327
SCG5	0.389538	0.0570129	20	10	4.44336	1	0.0455438	28	4	4.05817
PIGC	0.213477	0.0223929	28	4	2.98047	1	0.0455438	28	2	4.02846
RAD51	0.00478267	3.15869e-05	28	8	3.16271	1	0.0455438	28	6	3.91237
PDCL3	0.784423	0.161232	20	8	4.71437	1	0.0455438	28	2	3.8827
ADAMTSL4	0.00160044	4.87141e-06	28	20	5.00878	1	0.0455438	28	20	3.85495
ATP6V1D	1	0.55972	20	12	2.92769	1	0.0455438	28	0	3.70076
KRR1	0.113883	0.00793338	20	8	5.22677	1	0.0455438	28	2	3.48978
CYP3A4	0.450868	0.0709607	28	20	2.6314	1	0.0455438	28	20	3.35901
AGR2	0.521319	0.087827	28	20	19.9286	1	0.0455438	28	6	3.30071
GLRX5	1	0.235617	20	4	3.68268	1	0.0455438	20	14	3.19673
AJUBA	1	0.55972	20	18	2.35618	1	0.0455438	28	16	3.16698
CALM	0.598082	0.10811	20	8	6.40955	1	0.0455438	28	2	3.16356
CDA	1	0.401456	20	18	2.90421	1	0.0455438	28	16	3.12907
EXOSC4	1	1	20	0	0.634468	1	0.0455438	20	14	3.02371
AFAP1L2	0.0806304	0.0045241	20	18	1.79768	1	0.0455438	28	16	2.98838
MCM10	0.00160044	4.87141e-06	28	8	3.6685	1	0.0455438	28	6	2.98508
CXHXorf56	1	1	20	16	2.1629	1	0.0455438	28	0	2.95754
LARP4B	1	1	20	18	1.76896	1	0.0455438	28	16	2.7948
DENR	1	0.401456	20	8	3.50359	1	0.0455438	28	2	2.63382
ANAPC16	0.181916	0.0174524	20	8	1.75977	1	0.0455438	28	2	2.60325
MIR222	1	1	20	8	3.29133	1	0.0455438	20	10	2.56043
WRB	0.0572931	0.00250066	24	8	3.88493	1	0.0455438	28	6	2.39104
MTMR4	1	1	20	6	0.206717	1	0.0455438	28	14	1.97513
GDPD5	1	0.337697	28	20	1.51779	1	0.0455438	28	16	1.928
AMPD3	0.0477209	0.00183621	28	20	3.88146	1	0.0455438	28	6	1.82617
ACTL6A	0.0405826	0.00133663	20	8	3.16774	1	0.0455438	28	2	1.72328
TMEM268	0.0336797	0.000964212	28	20	2.03535	1	0.0455438	28	20	1.65719
DCAF5	0.89193	0.195392	24	18	0.684072	1	0.0455438	28	20	1.63111
KIAA1147	0.89193	0.195392	28	18	0.709432	1	0.0455438	28	16	1.53632
PIGT	0.027805	0.000689038	28	20	2.93687	1	0.0455438	28	22	1.52681
ZNF606	1	1	20	6	1.16413	1	0.0455438	28	14	1.51033
LSG1	1	0.235617	20	8	1.26586	1	0.0455438	24	0	1.45339
FBH1	0.336816	0.0455438	20	16	1.96416	1	0.0455438	28	18	1.39694
LOC101906230	0.251118	0.0285478	28	22	0.687989	1	0.0455438	28	16	1.35505
CWF19L1	0.213477	0.0223929	28	8	1.44355	1	0.0455438	28	4	1.32415
ARHGEF10	0.0121709	0.000162162	28	18	0.495185	1	0.0455438	28	18	1.12748
CABLES2	0.389538	0.0570129	20	16	2.06626	1	0.0455438	28	22	1.04712
BAG2	0.13347	0.0103902	24	6	1.88033	1	0.0455438	28	10	1.00153
COPZ2	1	1	28	2	0.613192	1	0.0455438	28	2	1.00046
H2B	1	0.475086	28	12	0.902306	1	0.0455438	28	4	0.955962
DCTN5	0.598082	0.10811	24	6	0.554532	1	0.0455438	28	4	0.893575
C16H1orf112	0.0968649	0.00601355	24	6	1.42835	1	0.0455438	28	4	0.886482
KMT2C	1	0.282747	28	20	0.484088	1	0.0455438	28	16	0.86122
POLR1E	0.00748	7.34576e-05	24	8	2.79591	1	0.0455438	28	2	0.860224
KLHL17	0.0405826	0.00133663	28	20	0.99235	1	0.0455438	28	22	0.793041
TAOK3	0.0336797	0.000964212	24	6	1.06492	1	0.0455438	24	4	0.791418
LOC511229	0.292033	0.0361676	24	8	1.06359	1	0.0455438	28	2	0.716116
LOC100336476	0.113883	0.00793338	28	20	0.200096	1	0.0455438	28	18	0.679954
SPTB	0.113883	0.00793338	20	18	0.775842	1	0.0455438	28	20	0.674919
TBC1D22A	1	1	28	22	0.376294	1	0.0455438	28	16	0.619847
PSTK	1	0.401456	20	6	0.244273	1	0.0455438	28	6	0.582924
C18H19orf18	1	0.235617	28	20	0.265781	1	0.0455438	28	14	0.55796
IBA57	1	1	20	8	0.401194	1	0.0455438	24	12	0.537282
EME1	1	1	28	4	0.515621	1	0.0455438	28	8	0.535769
LOC112442706	1	1	28	18	0.410445	1	0.0455438	20	12	0.522241
MTIF3	1	1	28	6	0.678519	1	0.0455438	28	2	0.519808
HAUS8	0.292033	0.0361676	28	8	0.281679	1	0.0455438	28	2	0.504459
TAF4	0.450868	0.0709607	20	14	0.388785	1	0.0455438	28	2	0.502772
PSD3	0.292033	0.0361676	20	18	0.494874	1	0.0455438	28	16	0.478199
TPRKB	0.156592	0.0135121	20	8	0.647804	1	0.0455438	28	6	0.46926
MN1	1	0.401456	20	18	0.462709	1	0.0455438	28	16	0.464466
CDC6	0.0028071	1.28163e-05	28	8	0.766307	1	0.0455438	28	4	0.459306
LOC112445399	0.213477	0.0223929	24	14	0.469228	1	0.0455438	28	26	0.437608
LOC112442050	1	1	28	20	0.210196	1	0.0455438	24	18	0.429144
CASZ1	0.13347	0.0103902	28	18	0.333399	1	0.0455438	28	18	0.417818
CCDC14	0.336816	0.0455438	20	8	0.603898	1	0.0455438	28	2	0.415386
TPH2	1	0.282747	28	24	0.225982	1	0.0455438	28	20	0.400014
CRAMP1	0.292033	0.0361676	20	18	0.510876	1	0.0455438	28	22	0.39334
LOC788745	0.450868	0.0709607	20	6	0.636699	1	0.0455438	20	18	0.38689
ATXN2	1	0.766857	28	20	1.06789	1	0.0455438	20	4	0.386348
EGLN3	0.89193	0.195392	28	10	0.128818	1	0.0455438	28	6	0.361373
LOC100848122	0.598082	0.10811	28	14	0.623528	1	0.0455438	24	12	0.335684
TLL2	0.686795	0.13237	28	16	0.149496	1	0.0455438	28	18	0.334639
RASGRF1	1	0.55972	28	24	0.132473	1	0.0455438	28	20	0.303816
RBPJL	0.521319	0.087827	24	16	0.171185	1	0.0455438	28	20	0.282793
GREB1L	1	1	28	20	0.0496572	1	0.0455438	28	16	0.274726
THBS3	0.0121709	0.000162162	28	20	0.16619	1	0.0455438	28	20	0.269442
LOC112442950	1	1	20	8	0.259958	1	0.0455438	28	6	0.263029
CPNE6	0.0678641	0.00337713	28	18	0.377535	1	0.0455438	28	18	0.24324
COL4A6	0.00160044	4.87141e-06	28	20	0.220721	1	0.0455438	28	20	0.231299
RNF224	0.0336797	0.000964212	24	16	0.202984	1	0.0455438	28	20	0.227763
EMP3	1	1	20	14	0.36572	1	0.0455438	20	2	0.201828
LOC104975679	1	1	20	2	0.300281	1	0.0455438	28	2	0.201412
LOC101904573	1	0.656557	28	10	0.0903818	1	0.0455438	28	16	0.18904
GPRASP1	1	1	28	20	0.134318	1	0.0455438	28	20	0.185885
PIGZ	0.0806304	0.0045241	28	20	0.434828	1	0.0455438	28	20	0.181846
C16H1orf159	0.450868	0.0709607	28	20	0.0749168	1	0.0455438	28	20	0.176559
TMPRSS11D	0.598082	0.10811	28	20	0.0912167	1	0.0455438	28	20	0.170386
LOC112445194	1	0.235617	28	6	0.186609	1	0.0455438	28	0	0.163418
FER1L5	0.027805	0.000689038	24	18	0.145503	1	0.0455438	28	18	0.152555
LOC783362	1	0.401456	20	16	0.246296	1	0.0455438	28	2	0.143065
LOC112447316	1	0.235617	24	6	0.132348	1	0.0455438	28	4	0.133256
LOC101904916	0.292033	0.0361676	28	22	0.0778468	1	0.0455438	28	18	0.132223
LOC787624	1	0.517403	20	10	0.125277	1	0.0455438	28	22	0.128366
LOC790037	0.686795	0.13237	20	2	0.0384668	1	0.0455438	28	18	0.121946
LOC101904810	1	0.766857	20	18	0.125809	1	0.0455438	28	0	0.120642
LOC112444861	1	1	20	8	0.0524176	1	0.0455438	28	20	0.116011
45539	0.0477209	0.00183621	28	18	0.130272	1	0.0455438	28	22	0.0960283
AFMID	1	1	20	8	0.0300088	1	0.0455438	28	4	0.079148
LOC101907747	0.336816	0.0455438	28	2	0.0788918	1	0.0455438	28	0	0.0787064
CDH17	1	1	20	8	0.0879254	1	0.0455438	28	26	0.0724243
HPGDS	1	1	20	4	0.0769298	1	0.0455438	28	2	0.0676963
CD14	1	0.766857	28	24	0.0134815	1	0.0455438	28	20	0.0655811
LOC112443593	1	1	20	10	0.0303819	1	0.0455438	20	14	0.0619087
TRPV2	1	1	24	22	0.0387206	1	0.0455438	28	16	0.059221
LOC112449281	1	0.656557	28	20	0.0327596	1	0.0455438	28	22	0.0541779
LOC101907137	1	1	20	16	0.0690271	1	0.0455438	24	2	0.0517191
LOC782343	1	1	24	22	0.0211254	1	0.0455438	20	6	0.0502275
LOC531462	1	1	28	4	0.0342402	1	0.0455438	24	6	0.0452531
COL13A1	0.0678641	0.00337713	28	20	0.144231	1	0.0455438	24	22	0.0381914
LOC112442696	1	1	28	18	0.0316751	1	0.0455438	20	2	0.0287363
LOC112449277	1	1	20	6	0.0202573	1	0.0455438	20	16	0.0282333
RYR1	0.181916	0.0174524	28	22	0.00998007	1	0.0455438	28	22	0.0118213
LOC101907388	1	1	0	0	0	1	0.0455438	28	18	0.0096352
LOC112443648	1	1	24	0	1.29098	1	0.0512784	28	4	1.86012
LOC112446118	1	1	28	6	0.489549	1	0.0512784	28	26	1.00016
LOC104973650	1	0.438271	28	6	0.0373522	1	0.0512784	28	6	0.0698396
MAPK12	1	1	28	18	0.0247076	1	0.0512784	20	10	0.0659757
LOC112442004	1	0.337697	24	18	0.0443874	1	0.0512784	28	24	0.044641
DYDC2	1	1	20	10	0.0213607	1	0.0512784	28	10	0.0407199
LOC509267	1	1	20	6	0.0280978	1	0.0512784	28	12	0.0388336
LOC112443160	1	0.711707	20	6	0.0130613	1	0.0512784	24	0	0.0340076
C15H11orf34	1	1	28	18	0.025587	1	0.0512784	20	4	0.000105149
COX3	1	0.656557	20	12	304.957	1	0.0570129	28	2	828.38
RPL19	1	0.401456	20	12	46.9459	1	0.0570129	28	0	110.894
RPL5	0.450868	0.0709607	20	8	71.5623	1	0.0570129	28	2	74.8175
LAMA3	1	1	20	18	17.426	1	0.0570129	28	16	37.5286
AGRN	0.0678641	0.00337713	24	18	10.4834	1	0.0570129	28	20	25.7391
PSMA5	0.0968649	0.00601355	24	8	14.4615	1	0.0570129	28	4	18.9483
JAG1	1	0.891934	20	18	30.6412	1	0.0570129	28	16	17.6434
PSMC6	0.156592	0.0135121	20	8	17.0638	1	0.0570129	28	4	15.4319
BPGM	0.156592	0.0135121	28	2	7.21426	1	0.0570129	20	12	12.3193
NDUFV2	0.598082	0.10811	20	8	3.90917	1	0.0570129	28	2	11.5894
RENBP	0.0405826	0.00133663	24	18	10.562	1	0.0570129	28	18	11.3717
ACTR2	0.389538	0.0570129	20	6	9.55472	1	0.0570129	28	6	11.1236
SLC2A1	1	1	20	16	12.5816	1	0.0570129	28	20	9.1444
LAMB1	0.213477	0.0223929	28	0	4.08297	1	0.0570129	28	20	9.07134
EIF4A3	1	1	24	12	4.41889	1	0.0570129	28	0	8.65209
GINS2	0.336816	0.0455438	28	8	4.04917	1	0.0570129	28	6	7.56271
PDHB	0.598082	0.10811	28	8	3.73334	1	0.0570129	28	4	7.43874
HSPA9	0.156592	0.0135121	28	6	14.1382	1	0.0570129	28	2	6.95955
C15H11orf58	0.0149302	0.000236654	20	8	12.5743	1	0.0570129	28	4	6.7856
LOC104975676	0.686795	0.13237	20	16	10.9137	1	0.0570129	28	2	5.21863
DIAPH3	0.0227311	0.000487585	28	6	5.73262	1	0.0570129	28	6	5.17885
TSPAN7	0.450868	0.0709607	28	26	4.73267	1	0.0570129	28	4	5.02814
TBC1D9	1	1	28	6	1.55451	1	0.0570129	28	14	5.00424
SF3A3	0.450868	0.0709607	28	8	2.89699	1	0.0570129	28	2	4.91116
OAT	0.156592	0.0135121	28	0	5.38231	1	0.0570129	28	12	4.89035
RBBP8	0.0227311	0.000487585	20	8	7.49705	1	0.0570129	28	2	4.77984
NDUFA9	0.336816	0.0455438	28	6	4.66232	1	0.0570129	28	4	4.45187
PRPS1	0.0028071	1.28163e-05	28	6	4.92875	1	0.0570129	28	6	4.44056
HJURP	0.213477	0.0223929	28	6	4.96081	1	0.0570129	28	6	4.2954
ESPL1	1	0.891934	20	16	2.23623	1	0.0570129	28	6	4.17234
UBQLN1	0.156592	0.0135121	20	8	7.17441	1	0.0570129	28	4	4.14559
RETREG2	0.336816	0.0455438	20	18	5.41159	1	0.0570129	28	18	4.12651
CORO1C	0.784423	0.161232	28	8	3.0767	1	0.0570129	28	2	4.08182
NFU1	0.00160044	4.87141e-06	20	8	2.86588	1	0.0570129	28	6	3.89712
HDDC2	0.113883	0.00793338	24	8	5.29403	1	0.0570129	28	6	3.83435
SBF1	0.0806304	0.0045241	20	18	6.10061	1	0.0570129	28	18	3.72787
PACS2	0.336816	0.0455438	20	18	3.02369	1	0.0570129	28	18	3.71621
CCDC47	0.213477	0.0223929	28	8	1.96592	1	0.0570129	28	4	3.66803
DYNLL2	1	1	28	14	1.76498	1	0.0570129	28	16	3.64948
CCNF	0.686795	0.13237	28	6	5.12782	1	0.0570129	28	6	3.51207
CDK2AP1	0.0572931	0.00250066	28	6	4.39095	1	0.0570129	28	6	3.41616
EPS8L1	0.000425698	3.05598e-07	28	20	2.13791	1	0.0570129	28	20	3.06205
RAB3D	0.0968649	0.00601355	28	20	4.54859	1	0.0570129	28	16	3.05371
AREG	1	0.282747	20	8	2.63275	1	0.0570129	28	4	2.84448
VSIR	0.0405826	0.00133663	28	18	1.76263	1	0.0570129	28	20	2.83528
FANCI	0.0121709	0.000162162	28	6	3.51449	1	0.0570129	28	4	2.75197
HK2	0.181916	0.0174524	28	8	2.15938	1	0.0570129	28	16	2.67582
SLC43A3	0.00944304	0.000109819	28	20	1.83311	1	0.0570129	28	22	2.57228
SEPHS2	1	0.337697	24	8	4.01743	1	0.0570129	28	2	2.52905
ORMDL3	0.0405826	0.00133663	28	18	2.43846	1	0.0570129	28	18	2.43625
HYLS1	0.0121709	0.000162162	28	6	2.31466	1	0.0570129	28	4	2.40381
HADH	1	1	24	10	1.01005	1	0.0570129	28	2	2.38763
TSPAN17	1	1	20	18	1.80867	1	0.0570129	28	14	2.35355
PARP2	0.784423	0.161232	28	4	0.896975	1	0.0570129	28	4	2.19031
LHFPL4	1	0.475086	20	18	2.58858	1	0.0570129	28	18	2.17297
MRPL46	1	1	20	16	2.18216	1	0.0570129	28	2	2.16871
NUP37	0.521319	0.087827	20	8	2.67969	1	0.0570129	28	4	2.1387
EEF2K	1	1	20	18	0.483682	1	0.0570129	28	16	2.11369
MRPL15	0.113883	0.00793338	28	6	3.02996	1	0.0570129	28	2	2.02753
DVL1	0.000238308	2.0529e-08	24	18	2.3148	1	0.0570129	28	18	2.01936
PCGF6	0.336816	0.0455438	20	6	4.33866	1	0.0570129	28	4	2.00951
LOC101904614	1	1	20	14	1.12132	1	0.0570129	28	0	1.9964
ARHGAP24	0.450868	0.0709607	28	20	1.3903	1	0.0570129	28	20	1.9021
ETS2	0.0572931	0.00250066	28	18	1.78791	1	0.0570129	28	6	1.81963
KIAA0513	0.0678641	0.00337713	20	18	1.82786	1	0.0570129	28	16	1.81737
PRPF38A	0.0149302	0.000236654	24	6	2.56715	1	0.0570129	28	4	1.71876
CISD3	1	1	20	16	0.826759	1	0.0570129	28	2	1.60827
UBFD1	0.784423	0.161232	20	18	2.1751	1	0.0570129	28	16	1.60819
LAS1L	1	0.766857	20	16	1.80958	1	0.0570129	28	0	1.59183
PTGR1	1	1	20	8	1.89658	1	0.0570129	28	6	1.57829
TM9SF4	1	1	20	18	3.67696	1	0.0570129	28	24	1.5529
STIL	0.0572931	0.00250066	28	6	1.95843	1	0.0570129	28	4	1.5413
CD99L2	0.0477209	0.00183621	28	18	1.53361	1	0.0570129	28	18	1.46057
ANO8	0.00160044	4.87141e-06	24	18	1.7237	1	0.0570129	28	18	1.34782
SHROOM4	1	0.235617	20	0	0.28409	1	0.0570129	28	16	1.30082
EPPK1	0.0405826	0.00133663	20	18	0.927447	1	0.0570129	28	16	1.25199
SLC26A6	0.000327371	8.46041e-08	24	18	2.00008	1	0.0570129	28	18	1.24834
MTHFD2	0.0336797	0.000964212	20	8	4.83772	1	0.0570129	28	2	1.21063
TTC4	0.292033	0.0361676	24	10	1.59747	1	0.0570129	28	2	1.19924
LOC112442221	0.00594734	4.85009e-05	24	18	0.811322	1	0.0570129	28	20	1.17273
TMEM175	0.0149302	0.000236654	24	18	0.907803	1	0.0570129	28	20	1.14533
PPP6R2	0.00944304	0.000109819	20	18	2.07465	1	0.0570129	28	20	1.12764
LRSAM1	0.113883	0.00793338	20	18	1.22294	1	0.0570129	28	18	1.09661
PSPC1	1	1	28	0	0.486791	1	0.0570129	28	26	1.04654
CNOT2	0.0806304	0.0045241	20	8	3.01179	1	0.0570129	28	2	1.03383
PLCH2	0.0121709	0.000162162	28	20	0.899464	1	0.0570129	28	20	1.01805
CDC25C	0.00944304	0.000109819	28	6	1.29893	1	0.0570129	28	4	1.01595
PHF21A	0.784423	0.161232	28	24	0.539143	1	0.0570129	28	18	1.01541
SPICE1	0.784423	0.161232	20	6	0.600583	1	0.0570129	28	2	1.00637
AMER1	0.450868	0.0709607	24	20	0.385966	1	0.0570129	28	16	0.987055
RFC5	0.0572931	0.00250066	28	6	0.810506	1	0.0570129	28	4	0.982176
CLSPN	0.0121709	0.000162162	28	8	1.04425	1	0.0570129	28	4	0.980619
LOC101905219	1	0.282747	28	2	0.527562	1	0.0570129	28	14	0.926278
MKRN1	1	1	20	16	1.13425	1	0.0570129	24	14	0.903697
SNX1	1	1	20	10	0.670979	1	0.0570129	28	0	0.894092
SKP2	0.213477	0.0223929	28	6	1.20707	1	0.0570129	28	2	0.812843
NR4A2	0.336816	0.0455438	28	20	1.72196	1	0.0570129	28	4	0.811519
FBXO34	1	1	20	8	0.326129	1	0.0570129	28	26	0.742774
TXNRD3	0.0477209	0.00183621	24	18	0.797289	1	0.0570129	28	20	0.738198
STK32A	0.336816	0.0455438	28	22	0.295751	1	0.0570129	28	20	0.733908
HIST2H2AC	1	1	20	8	0.903175	1	0.0570129	28	6	0.726797
LIPG	0.000650337	9.89745e-07	28	16	3.14259	1	0.0570129	20	0	0.724762
CAMK2G	0.13347	0.0103902	24	18	0.526448	1	0.0570129	28	18	0.72421
TMEM218	0.598082	0.10811	24	8	0.53416	1	0.0570129	28	8	0.719352
CCDC136	0.027805	0.000689038	24	18	0.429614	1	0.0570129	28	20	0.714759
ZKSCAN5	0.0227311	0.000487585	28	20	0.551124	1	0.0570129	28	20	0.698353
NT5DC1	0.0806304	0.0045241	28	6	0.669292	1	0.0570129	28	4	0.680232
ACVR1B	0.251118	0.0285478	20	18	0.578634	1	0.0570129	28	20	0.678138
EIF2B3	0.0968649	0.00601355	28	6	1.3115	1	0.0570129	28	10	0.666423
GTF2E1	0.113883	0.00793338	20	8	1.59482	1	0.0570129	28	6	0.660054
S1PR2	0.598082	0.10811	20	18	0.490318	1	0.0570129	28	18	0.646858
FBXL16	0.0149302	0.000236654	28	20	0.721395	1	0.0570129	28	18	0.643622
LOC100335268	1	0.55972	24	12	0.178675	1	0.0570129	28	4	0.642592
CIAO1	1	0.235617	24	6	1.12733	1	0.0570129	28	10	0.636447
IFT122	0.213477	0.0223929	28	20	0.437392	1	0.0570129	28	20	0.594598
JAKMIP3	0.00373593	2.02754e-05	24	18	0.525726	1	0.0570129	28	18	0.581957
ZFP2	0.0184105	0.000341514	28	22	0.367909	1	0.0570129	28	20	0.552435
LOC534913	1	0.656557	20	10	0.212484	1	0.0570129	28	4	0.53459
VWCE	0.027805	0.000689038	24	20	0.421452	1	0.0570129	28	20	0.524478
VPS52	0.686795	0.13237	24	20	0.7934	1	0.0570129	28	20	0.521669
E2F7	0.00373593	2.02754e-05	28	6	1.01948	1	0.0570129	28	4	0.507397
LOC104975099	1	1	20	10	0.568405	1	0.0570129	28	6	0.500854
GGH	0.598082	0.10811	20	8	0.564021	1	0.0570129	28	6	0.486369
MOCOS	0.251118	0.0285478	28	20	0.529071	1	0.0570129	28	18	0.471769
TTC39C	0.450868	0.0709607	20	8	0.73566	1	0.0570129	28	4	0.448577
CEP72	1	0.656557	28	6	0.462299	1	0.0570129	28	4	0.42913
LOC112441946	0.686795	0.13237	20	8	0.28934	1	0.0570129	20	10	0.423573
VSIG10	0.0572931	0.00250066	28	16	0.257753	1	0.0570129	28	18	0.419385
LOC784541	1	1	20	8	1.17808	1	0.0570129	28	2	0.402912
CNTRL	0.89193	0.195392	20	16	0.227092	1	0.0570129	28	0	0.387271
DSTYK	1	1	28	20	0.339305	1	0.0570129	28	16	0.386612
AZIN2	0.00944304	0.000109819	28	20	0.619815	1	0.0570129	28	20	0.381356
LOC112443013	0.292033	0.0361676	28	8	0.564771	1	0.0570129	28	4	0.367362
LPAR2	1	1	20	16	0.233147	1	0.0570129	28	18	0.348154
LOC788736	1	1	28	10	0.188673	1	0.0570129	28	26	0.344958
LRRC66	0.389538	0.0570129	28	20	0.509879	1	0.0570129	28	20	0.333581
GAPDHS	1	0.235617	24	22	0.136869	1	0.0570129	28	22	0.309398
LOC112441879	0.521319	0.087827	28	6	0.319481	1	0.0570129	28	4	0.262061
ARMC9	1	1	28	2	0.0870359	1	0.0570129	28	16	0.261092
LOC104970622	0.450868	0.0709607	28	4	0.237749	1	0.0570129	28	4	0.259039
ADSSL1	0.251118	0.0285478	28	22	0.194279	1	0.0570129	28	16	0.240052
SCN5A	0.113883	0.00793338	28	20	0.179134	1	0.0570129	28	20	0.228583
AGBL2	1	0.401456	20	0	0.144311	1	0.0570129	24	10	0.195744
LOC101906358	1	1	20	8	0.0333222	1	0.0570129	28	6	0.191552
PROCA1	0.292033	0.0361676	24	20	0.148913	1	0.0570129	24	22	0.173115
GMEB1	1	0.891934	24	18	0.0724918	1	0.0570129	28	20	0.170078
PIK3CD	1	1	28	6	0.101615	1	0.0570129	28	20	0.169719
ZNF215	0.251118	0.0285478	20	4	0.196601	1	0.0570129	28	8	0.1642
LOC100848598	1	0.475086	24	6	0.132601	1	0.0570129	28	26	0.15679
GALNT12	1	0.656557	20	2	0.0394846	1	0.0570129	28	20	0.132828
ENKUR	1	1	20	6	0.13463	1	0.0570129	24	2	0.130591
HSF2BP	1	1	20	2	0.148811	1	0.0570129	28	26	0.121338
MYOZ1	1	1	20	14	0.236377	1	0.0570129	28	18	0.119832
LOC618686	0.89193	0.195392	20	0	0.215768	1	0.0570129	28	0	0.114623
HOXC6	1	1	20	16	0.0381186	1	0.0570129	28	20	0.112047
AOAH	0.181916	0.0174524	28	26	0.0507257	1	0.0570129	28	18	0.107757
TGFB3	1	1	20	16	0.0658305	1	0.0570129	28	18	0.0983778
REM2	1	0.438271	20	18	0.118071	1	0.0570129	28	2	0.0981876
CXCR6	1	1	20	6	0.102782	1	0.0570129	24	16	0.0800872
LOC100138705	1	1	24	6	0.032191	1	0.0570129	28	4	0.0709205
LOC112441476	0.13347	0.0103902	20	6	0.21444	1	0.0570129	20	4	0.0706877
NTS	1	1	20	4	0.0604912	1	0.0570129	28	4	0.0626605
DNAH17	0.181916	0.0174524	20	18	0.111018	1	0.0570129	28	18	0.0543023
ZBTB32	1	1	20	8	0.0288245	1	0.0570129	28	22	0.0427202
KIF1A	1	0.656557	28	20	0.0311285	1	0.0570129	28	16	0.0414986
RIPOR3	1	1	28	6	0.0150868	1	0.0570129	28	24	0.0336355
LRP1B	0.89193	0.195392	28	24	0.0153587	1	0.0570129	28	18	0.0328491
PRKCG	1	0.656557	28	12	0.0136451	1	0.0570129	20	2	0.0243423
TRPM6	0.521319	0.087827	28	6	0.0138338	1	0.0570129	28	24	0.0242619
LOC101902390	1	0.235617	28	22	0.0209077	1	0.0570129	20	4	0.0205896
OR7D2	1	1	20	6	0.010396	1	0.0570129	28	4	0.0199271
NEFH	1	0.475086	28	18	0.0406088	1	0.0570129	28	26	0.0190665
LOC530211	1	1	20	0	0.0136881	1	0.0570129	20	6	0.019058
LOC101910148	1	1	0	0	0	1	0.0570129	28	22	0.0106435
MIR125A	1	1	20	16	0.880135	1	0.0639868	24	20	2.15984
LOC112443641	1	1	20	16	0.860882	1	0.0639868	24	16	1.53125
LOC112448495	1	1	20	4	0.308291	1	0.0639868	28	4	0.396356
LOC112445679	0.131192	0.00916177	28	20	0.588207	1	0.0639868	28	20	0.376779
GRXCR2	0.864141	0.178312	28	18	0.180491	1	0.0639868	28	20	0.209357
TMEM89	1	0.475086	20	16	0.116285	1	0.0639868	24	20	0.146492
LOC112441770	1	1	20	16	0.0827129	1	0.0639868	24	16	0.139769
LOC519492	1	1	20	4	0.0380787	1	0.0639868	28	2	0.0949998
CRYBA1	1	1	28	10	0.0020319	1	0.0639868	24	20	0.0937338
LOC782054	1	1	28	18	0.0470312	1	0.0639868	28	8	0.0545317
LOC781688	1	1	20	6	0.0574226	1	0.0639868	28	4	0.0519591
LOC107132748	1	1	20	18	0.0461534	1	0.0639868	20	10	0.028556
KCNC4	1	1	28	10	0.0200379	1	0.0639868	28	10	0.0219536
PTGDR2	1	1	24	10	0.0206273	1	0.0639868	28	16	0.0210179
LOC100336672	1	0.656557	28	24	0.0311329	1	0.0639868	28	16	0.0182467
LOC112445200	1	1	20	4	0.0148359	1	0.0639868	20	18	0.0150341
FRMD5	1	1	24	12	0.0139391	1	0.0639868	28	8	0.0143034
PDE6A	1	1	20	16	0.0130196	1	0.0639868	20	4	0.00877229
ANK1	0.980014	0.215505	28	16	0.0122685	1	0.0639868	20	4	0.00436992
RPL10A	0.251118	0.0285478	20	6	111.121	1	0.0709607	28	10	70.6334
PDIA3	0.0806304	0.0045241	20	8	55.5508	1	0.0709607	28	4	57.2015
GJB2	0.113883	0.00793338	24	22	29.3381	1	0.0709607	28	16	54.5728
-	0.292033	0.0361676	20	6	91.8413	1	0.0709607	28	12	35.7692
PLP2	0.13347	0.0103902	20	6	42.3691	1	0.0709607	28	10	27.3675
MIR7865	1	0.766857	20	0	31.8916	1	0.0709607	28	14	20.9177
HNRNPD	1	0.766857	28	6	11.2455	1	0.0709607	28	2	14.0629
RBBP4	0.251118	0.0285478	20	8	23.836	1	0.0709607	28	2	13.9154
ACAT1	1	0.891934	20	6	3.06051	1	0.0709607	28	2	13.6242
PSMG1	0.0678641	0.00337713	20	6	18.9257	1	0.0709607	28	4	12.5104
PSMD14	0.0184105	0.000341514	20	8	17.4523	1	0.0709607	28	6	12.3784
TFRC	0.181916	0.0174524	28	6	17.6146	1	0.0709607	28	4	10.8499
FCF1	0.0968649	0.00601355	20	8	9.11461	1	0.0709607	28	4	10.4351
TMX1	0.0227311	0.000487585	20	8	10.8396	1	0.0709607	28	6	9.48436
TUBB2A	1	0.401456	20	18	12.8586	1	0.0709607	28	2	9.37739
ANKRD11	0.336816	0.0455438	20	18	8.25961	1	0.0709607	28	20	7.84811
NUCB2	0.00944304	0.000109819	20	8	6.98653	1	0.0709607	28	6	7.14897
SDC4	1	0.766857	28	22	1.73925	1	0.0709607	28	20	6.46742
TMEM132A	0.0184105	0.000341514	20	18	6.62612	1	0.0709607	28	18	6.34126
STAT2	0.113883	0.00793338	20	18	2.20398	1	0.0709607	28	16	6.33521
TMPO	0.0184105	0.000341514	24	6	6.32332	1	0.0709607	28	4	5.63541
MIS18BP1	0.0572931	0.00250066	28	6	5.49778	1	0.0709607	28	4	5.29543
PLEKHG3	0.181916	0.0174524	20	18	4.83051	1	0.0709607	28	18	4.78237
PCOLCE2	0.450868	0.0709607	24	6	4.3927	1	0.0709607	28	4	4.52603
ALG8	0.0336797	0.000964212	24	6	3.74506	1	0.0709607	28	4	4.15161
HAUS1	0.13347	0.0103902	20	8	5.68003	1	0.0709607	28	6	3.87412
TRNAG-CCC	0.113883	0.00793338	28	18	3.49136	1	0.0709607	28	18	3.77441
UTP11	0.389538	0.0570129	20	10	1.90757	1	0.0709607	28	2	3.48991
MRPL53	0.0227311	0.000487585	28	4	1.73726	1	0.0709607	28	4	3.25115
VIPAS39	0.784423	0.161232	28	24	1.52118	1	0.0709607	28	18	3.08199
ELOVL1	1	1	28	6	1.44885	1	0.0709607	28	2	3.00259
WDR43	0.0184105	0.000341514	24	6	5.61926	1	0.0709607	28	4	2.95086
HMGB3	0.0572931	0.00250066	28	14	3.36568	1	0.0709607	28	2	2.75695
HOOK2	0.0121709	0.000162162	24	18	1.66693	1	0.0709607	28	20	2.6496
TBC1D8	1	1	20	12	1.38721	1	0.0709607	28	18	2.64783
ZSWIM8	0.027805	0.000689038	20	18	4.09646	1	0.0709607	28	18	2.61211
CENPT	0.336816	0.0455438	28	6	2.78286	1	0.0709607	28	2	2.61079
LTV1	0.784423	0.161232	20	8	3.70472	1	0.0709607	28	4	2.58567
LOC104976281	0.113883	0.00793338	28	22	0.817571	1	0.0709607	28	16	2.36248
NXT2	0.00160044	4.87141e-06	28	6	2.84356	1	0.0709607	28	4	2.17166
ZBTB4	0.686795	0.13237	20	18	2.2382	1	0.0709607	28	18	2.16927
CCNK	1	1	28	0	0.840514	1	0.0709607	28	4	2.1499
FAM206A	0.0806304	0.0045241	20	8	4.0113	1	0.0709607	28	4	2.14257
MOCS2	0.181916	0.0174524	20	6	2.64789	1	0.0709607	28	4	2.09482
CDK2	0.0806304	0.0045241	28	6	2.1288	1	0.0709607	28	6	2.08637
CHRAC1	1	1	24	6	0.826987	1	0.0709607	28	0	1.99952
LOC112448162	1	1	20	16	1.45801	1	0.0709607	28	0	1.94372
JARID2	0.784423	0.161232	20	18	1.9195	1	0.0709607	28	16	1.93707
DCUN1D5	0.156592	0.0135121	28	4	1.66304	1	0.0709607	28	6	1.93671
STX3	0.00944304	0.000109819	24	20	1.14721	1	0.0709607	28	20	1.90983
PDHX	0.113883	0.00793338	20	8	2.34544	1	0.0709607	28	6	1.80192
WDR70	1	1	24	10	0.684708	1	0.0709607	28	0	1.75292
GNPDA1	1	0.337697	28	20	2.53624	1	0.0709607	28	14	1.74046
ZCCHC9	0.336816	0.0455438	20	8	2.81787	1	0.0709607	28	4	1.64586
NICN1	0.0121709	0.000162162	28	20	1.915	1	0.0709607	28	22	1.62026
MAVS	1	1	28	20	0.755911	1	0.0709607	28	16	1.6099
GALM	1	0.475086	20	12	0.540841	1	0.0709607	28	6	1.58144
TAF12	1	0.475086	24	6	0.830444	1	0.0709607	28	2	1.56786
CHN2	0.686795	0.13237	20	6	2.07929	1	0.0709607	28	10	1.5467
EIF2B1	0.13347	0.0103902	28	4	1.02739	1	0.0709607	28	4	1.52823
LMO7	1	1	20	8	2.648	1	0.0709607	20	4	1.50969
UBR7	0.000355228	1.63206e-07	28	6	1.1874	1	0.0709607	28	6	1.49031
TRIM3	0.0121709	0.000162162	24	20	1.49789	1	0.0709607	28	16	1.43156
DVL3	0.686795	0.13237	24	20	1.1974	1	0.0709607	20	6	1.39453
CPZ	1	0.891934	24	0	0.123363	1	0.0709607	28	20	1.3586
BTC	0.181916	0.0174524	28	20	1.27618	1	0.0709607	28	18	1.3488
DTL	0.0028071	1.28163e-05	28	6	2.9087	1	0.0709607	28	4	1.34034
SERPINB8	1	0.401456	28	20	1.91378	1	0.0709607	28	18	1.2853
RHPN2	1	0.55972	28	20	2.83669	1	0.0709607	28	2	1.27655
GAS7	0.89193	0.195392	24	20	0.608823	1	0.0709607	28	18	1.25655
RBL1	0.0336797	0.000964212	28	6	1.66967	1	0.0709607	28	4	1.23839
ZSCAN25	0.450868	0.0709607	20	0	0.661979	1	0.0709607	28	18	1.19029
TEFM	0.0336797	0.000964212	20	8	3.09224	1	0.0709607	28	4	1.1755
USP26	0.000355228	1.63206e-07	28	6	1.68907	1	0.0709607	28	2	1.15418
ZCWPW1	0.0477209	0.00183621	28	6	1.67345	1	0.0709607	28	2	1.1399
IKBKG	0.027805	0.000689038	20	18	1.17292	1	0.0709607	28	20	1.13785
ARRDC4	0.450868	0.0709607	28	22	0.192129	1	0.0709607	28	20	1.12907
WDR92	0.89193	0.195392	20	8	0.882283	1	0.0709607	28	2	1.11957
BCL7B	1	1	28	6	0.663737	1	0.0709607	28	0	1.10283
KIF7	0.0336797	0.000964212	20	18	0.782811	1	0.0709607	28	20	1.09883
GOLGA3	0.251118	0.0285478	20	16	0.853331	1	0.0709607	28	14	1.09225
SYNE2	0.686795	0.13237	24	22	0.472299	1	0.0709607	28	20	1.04835
CLSTN3	0.0227311	0.000487585	28	20	0.697084	1	0.0709607	28	20	0.985322
ABHD5	0.0806304	0.0045241	28	2	0.803084	1	0.0709607	24	12	0.964668
BRD8	1	1	20	4	0.533266	1	0.0709607	28	2	0.964103
IFNGR1	0.213477	0.0223929	20	8	2.29917	1	0.0709607	24	4	0.962044
CXXC5	0.521319	0.087827	24	0	0.446448	1	0.0709607	28	18	0.952515
SAP30L	0.0806304	0.0045241	28	18	0.678298	1	0.0709607	28	16	0.924916
MTBP	0.00594734	4.85009e-05	28	8	1.2085	1	0.0709607	28	4	0.877499
CRYBG2	0.0477209	0.00183621	20	18	1.22433	1	0.0709607	28	18	0.85792
LOC782688	0.156592	0.0135121	20	8	0.796456	1	0.0709607	28	6	0.844936
CHRNB1	1	0.337697	28	10	0.974993	1	0.0709607	28	10	0.837672
LOC100336564	0.0477209	0.00183621	20	18	2.29123	1	0.0709607	28	18	0.830343
UBP1	1	0.282747	20	8	0.714713	1	0.0709607	28	2	0.786701
KLHL12	1	1	20	2	0.650588	1	0.0709607	24	16	0.782676
MIB2	0.000907056	1.71904e-06	24	18	1.27955	1	0.0709607	28	16	0.772092
SETDB1	0.389538	0.0570129	28	20	0.552988	1	0.0709607	28	20	0.73878
PPP1R13B	0.181916	0.0174524	24	16	0.671479	1	0.0709607	28	20	0.735714
KIF14	0.89193	0.195392	28	6	0.824301	1	0.0709607	28	2	0.729599
TMEM186	1	1	20	6	0.419249	1	0.0709607	28	12	0.727369
PET117	1	0.766857	24	8	0.3584	1	0.0709607	20	0	0.724537
LNX2	1	0.282747	20	8	1.76171	1	0.0709607	28	4	0.682651
TYRO3	0.181916	0.0174524	20	16	0.608787	1	0.0709607	24	16	0.642234
ZNF829	0.156592	0.0135121	24	8	0.607805	1	0.0709607	28	4	0.626166
LOC101905509	0.00944304	0.000109819	24	20	1.10385	1	0.0709607	28	16	0.617778
AHSA2	1	0.401456	20	8	0.916749	1	0.0709607	28	8	0.598736
C4H7orf25	1	1	20	0	0.371481	1	0.0709607	20	0	0.58222
NDUFAF6	0.0477209	0.00183621	28	4	1.26464	1	0.0709607	28	4	0.55974
LOC107131790	1	1	28	6	0.282119	1	0.0709607	28	4	0.549965
CLP1	1	1	28	10	0.629616	1	0.0709607	20	6	0.53705
CD36	1	0.656557	20	6	0.0501862	1	0.0709607	28	6	0.522747
GRHL2	0.251118	0.0285478	24	20	0.379894	1	0.0709607	28	18	0.516906
DIDO1	0.113883	0.00793338	20	16	0.389108	1	0.0709607	28	16	0.501769
SLC41A3	0.450868	0.0709607	20	18	0.734439	1	0.0709607	28	20	0.494784
LOC101905352	1	1	28	24	0.224017	1	0.0709607	20	2	0.493034
HR	0.13347	0.0103902	20	16	0.299809	1	0.0709607	28	20	0.483224
CNNM3	0.251118	0.0285478	28	16	0.322437	1	0.0709607	28	16	0.419447
LOC112447433	0.181916	0.0174524	20	18	0.493436	1	0.0709607	28	24	0.410812
NFS1	1	0.891934	20	8	1.62954	1	0.0709607	20	14	0.405631
TMEM30B	0.251118	0.0285478	28	26	1.03529	1	0.0709607	24	2	0.396659
SOX2	0.521319	0.087827	20	18	0.447175	1	0.0709607	24	0	0.390485
EEF1AKMT3	1	0.337697	28	6	0.330171	1	0.0709607	20	6	0.383007
ZBTB5	1	0.55972	28	16	0.126585	1	0.0709607	28	16	0.355721
MON1B	1	0.401456	20	14	0.148173	1	0.0709607	28	18	0.351103
CCDC183	0.027805	0.000689038	24	20	0.302101	1	0.0709607	28	20	0.341911
LOC104971814	1	1	28	4	0.240627	1	0.0709607	28	2	0.340026
CNNM2	1	0.401456	28	18	0.145736	1	0.0709607	28	18	0.323326
MCAM	0.0968649	0.00601355	28	8	0.510896	1	0.0709607	28	6	0.312562
CELSR2	0.336816	0.0455438	28	20	0.304761	1	0.0709607	28	20	0.305544
GINS4	1	0.337697	28	8	0.161452	1	0.0709607	28	2	0.304611
LOC104973920	1	1	24	18	0.325568	1	0.0709607	24	14	0.300553
NPM3	1	1	20	2	0.399139	1	0.0709607	28	6	0.287954
C18H19orf54	1	1	20	14	0.232998	1	0.0709607	20	0	0.280888
LOC616063	1	0.55972	20	18	0.265147	1	0.0709607	28	22	0.278725
LOC788425	1	1	20	6	0.141066	1	0.0709607	28	20	0.277898
KRBA1	0.0227311	0.000487585	24	20	0.36906	1	0.0709607	28	18	0.274632
LOC100848447	0.251118	0.0285478	28	20	0.173482	1	0.0709607	28	20	0.268416
MGST1	1	0.766857	28	20	0.426361	1	0.0709607	28	2	0.257362
LOC112447780	1	1	20	16	0.0866874	1	0.0709607	28	16	0.25722
LOC104975431	0.579245	0.0979685	28	20	0.340916	1	0.0709607	28	2	0.244664
CRISP2	1	1	28	18	0.201078	1	0.0709607	28	18	0.23514
PCDHA3	0.89193	0.195392	28	24	0.073048	1	0.0709607	28	16	0.227103
TRMT11	0.00748	7.34576e-05	24	6	0.341975	1	0.0709607	28	2	0.225789
KANK1	0.450868	0.0709607	28	22	0.210232	1	0.0709607	28	20	0.216268
SDR42E1	0.598082	0.10811	28	22	0.235691	1	0.0709607	28	22	0.201549
PNPLA7	0.0968649	0.00601355	24	20	0.167239	1	0.0709607	28	18	0.171832
LOC789258	0.0806304	0.0045241	24	8	0.293562	1	0.0709607	28	4	0.162742
LOC783163	0.0806304	0.0045241	28	20	0.18951	1	0.0709607	28	14	0.157979
PRR22	0.686795	0.13237	20	16	0.131101	1	0.0709607	28	26	0.153466
ANO2	1	1	20	0	0.0832717	1	0.0709607	28	20	0.140649
SYT1	0.0572931	0.00250066	28	20	0.183024	1	0.0709607	28	16	0.138047
LOC112443151	1	1	20	18	0.101166	1	0.0709607	28	16	0.137081
GAL3ST4	1	0.656557	24	18	0.0896399	1	0.0709607	28	20	0.122664
LOC101907622	1	0.475086	28	14	0.0511059	1	0.0709607	28	16	0.119327
NRP2	0.13347	0.0103902	28	6	0.234365	1	0.0709607	28	4	0.116196
CAPNS2	1	1	20	18	0.0656436	1	0.0709607	24	22	0.111412
SAMSN1	0.0968649	0.00601355	24	8	0.30345	1	0.0709607	24	4	0.073786
LOC107133294	1	0.55972	24	6	0.0104981	1	0.0709607	20	4	0.0702329
LOC107132767	1	1	20	14	0.10899	1	0.0709607	20	4	0.0598744
LOC112447409	1	0.282747	28	20	0.0393296	1	0.0709607	20	16	0.0563133
SYNGAP1	0.00594734	4.85009e-05	28	20	0.082447	1	0.0709607	28	22	0.0489382
ZNF280A	1	1	0	0	0	1	0.0709607	24	14	0.0463134
PLA2R1	1	0.235617	28	24	0.032416	1	0.0709607	28	18	0.0445819
NOD2	0.389538	0.0570129	28	22	0.0469054	1	0.0709607	28	22	0.0442525
FGB	1	1	20	4	0.0440496	1	0.0709607	24	4	0.0384165
LOC104968627	1	1	20	6	0.178559	1	0.0709607	20	14	0.0364857
MDGA1	1	1	20	16	0.0770255	1	0.0709607	20	4	0.03449
FBXO48	1	1	20	6	0.021887	1	0.0709607	24	4	0.0215179
MMP24	1	0.711707	20	8	0.00565392	1	0.0709607	28	14	0.0176635
STXBP5L	1	0.337697	28	8	0.0196297	1	0.0709607	28	2	0.011284
TNN	1	1	20	18	0.00721177	1	0.0709607	20	2	0.000814284
LOC615206	0.181916	0.0174524	28	10	0.714792	1	0.0793939	28	4	0.731522
GBX2	1	1	20	0	0.128902	1	0.0793939	28	4	0.178834
LOC112449387	1	1	20	18	0.00975449	1	0.0793939	20	2	0.0981679
LOC112442600	1	1	28	10	0.0668568	1	0.0793939	20	0	0.0835258
LOC101907053	1	1	28	20	0.0683695	1	0.0793939	28	22	0.0674392
LOC781565	1	1	20	8	0.0459018	1	0.0793939	24	20	0.0560012
LOC783396	1	1	24	6	0.00838196	1	0.0793939	28	20	0.0407105
LOC783125	0.864141	0.178312	28	22	0.036194	1	0.0793939	20	6	0.0324543
LOC101904595	1	1	20	12	0.0464252	1	0.0793939	28	2	0.0315741
PPP1R3C	0.784423	0.161232	24	12	0.0146942	1	0.0793939	20	6	0.0312771
LOC104976327	1	0.337697	20	6	0.0211943	1	0.0793939	24	6	0.0235876
LOC112445961	1	1	28	24	0.0236836	1	0.0793939	24	14	0.022795
MMP13	1	0.282747	28	22	36.6485	1	0.087827	28	20	209.399
RPL23A	1	0.282747	20	12	72.0266	1	0.087827	28	0	111.569
ATP5F1A	0.0336797	0.000964212	24	6	59.3493	1	0.087827	28	8	58.8621
DUT	1	0.766857	28	8	13.2197	1	0.087827	28	4	40.3402
PTGES3	0.0678641	0.00337713	20	8	49.5637	1	0.087827	28	6	37.5264
HSPD1	0.00055409	5.56875e-07	28	6	34.7438	1	0.087827	28	6	37.0301
CALM1	1	1	20	16	20.8035	1	0.087827	28	6	31.7246
HSPA1A	0.0968649	0.00601355	28	18	12.1608	1	0.087827	28	16	17.777
TYMS	0.686795	0.13237	28	6	11.8948	1	0.087827	28	2	13.9431
PLK2	0.598082	0.10811	20	6	15.0553	1	0.087827	28	0	13.6429
AK2	0.181916	0.0174524	28	6	12.7536	1	0.087827	28	6	12.9509
SNRPE	1	0.235617	24	8	12.9645	1	0.087827	28	2	12.4433
GSN	0.156592	0.0135121	20	18	11.564	1	0.087827	28	18	11.1364
BRIX1	0.251118	0.0285478	20	8	13.9982	1	0.087827	28	4	10.9962
NDUFB1	1	0.282747	28	12	5.27582	1	0.087827	28	6	10.4138
CHMP1B	0.027805	0.000689038	28	24	7.17228	1	0.087827	28	16	9.72361
MAT2A	0.450868	0.0709607	28	4	10.0263	1	0.087827	28	4	8.92058
GHITM	0.213477	0.0223929	20	6	10.9937	1	0.087827	28	6	8.83151
DLG5	0.156592	0.0135121	20	16	12.8437	1	0.087827	28	20	8.811
SAE1	1	0.235617	28	8	4.64662	1	0.087827	28	2	8.53144
HIBADH	0.336816	0.0455438	20	8	10.6797	1	0.087827	28	2	6.79921
ATP6V0A1	1	0.656557	28	20	5.56006	1	0.087827	28	16	6.79889
NAA20	1	1	20	10	3.9925	1	0.087827	28	2	6.7512
ELOVL5	0.0806304	0.0045241	24	6	4.63065	1	0.087827	28	6	6.51364
ABHD2	1	1	20	18	6.4082	1	0.087827	28	16	6.00376
MRPS23	0.13347	0.0103902	28	6	4.04943	1	0.087827	28	2	5.84833
SNRPD1	0.521319	0.087827	28	6	3.21969	1	0.087827	28	4	5.44859
AURKA	0.156592	0.0135121	28	6	3.71884	1	0.087827	28	6	4.79451
ANKH	0.450868	0.0709607	28	20	3.24491	1	0.087827	28	20	4.75899
EXOC6B	1	1	28	20	1.90375	1	0.087827	28	18	4.7578
TOMM22	1	0.55972	28	4	4.94423	1	0.087827	28	10	4.69141
IGSF9	0.00160044	4.87141e-06	24	18	3.29101	1	0.087827	28	20	4.5119
LAP3	1	1	20	16	5.78469	1	0.087827	28	2	4.46579
SNX9	1	0.891934	28	20	5.37207	1	0.087827	28	24	4.33531
PBDC1	0.0968649	0.00601355	20	8	5.21223	1	0.087827	28	2	4.24353
CENPE	0.0572931	0.00250066	28	6	3.71247	1	0.087827	28	4	4.05181
SNRPF	1	0.55972	24	6	2.26018	1	0.087827	28	2	3.98757
EIF2S1	0.00594734	4.85009e-05	24	8	6.07637	1	0.087827	28	4	3.8427
STBD1	1	0.475086	20	18	2.26605	1	0.087827	28	16	3.80668
ARF6	1	0.766857	28	12	2.20854	1	0.087827	28	16	3.45725
MSH2	0.181916	0.0174524	24	8	4.43173	1	0.087827	28	6	3.3907
FAM49B	0.213477	0.0223929	20	8	6.2558	1	0.087827	28	6	3.32115
MCM4	0.292033	0.0361676	28	8	3.95833	1	0.087827	28	2	3.3001
FAM131B	0.156592	0.0135121	24	18	2.78582	1	0.087827	28	20	3.22379
UBE2E1	0.292033	0.0361676	24	8	3.43215	1	0.087827	28	2	3.19034
PNN	1	0.55972	24	8	1.97517	1	0.087827	28	2	3.17019
ENY2	0.13347	0.0103902	28	6	2.13293	1	0.087827	28	2	3.16849
FAM20A	1	0.235617	20	16	3.27733	1	0.087827	28	18	3.16534
RAD51C	0.0572931	0.00250066	20	8	4.00277	1	0.087827	28	6	3.13869
FAM8A1	0.686795	0.13237	28	18	1.62588	1	0.087827	28	16	3.09597
PTRHD1	0.251118	0.0285478	20	8	3.55402	1	0.087827	28	4	3.07507
NUP160	0.00748	7.34576e-05	28	8	4.49934	1	0.087827	28	4	3.07367
TBC1D2	0.0405826	0.00133663	20	16	2.03087	1	0.087827	28	20	3.07273
TIPRL	0.0968649	0.00601355	20	8	4.4999	1	0.087827	28	6	2.99198
MAGED2	0.0477209	0.00183621	28	24	3.58381	1	0.087827	28	18	2.92552
SPAG5	0.89193	0.195392	28	8	0.849997	1	0.087827	28	6	2.87557
CTDSP2	1	0.401456	28	16	2.22797	1	0.087827	28	16	2.83026
GSR	0.00594734	4.85009e-05	28	6	3.69095	1	0.087827	28	6	2.80377
PAIP1	0.0678641	0.00337713	20	6	3.27063	1	0.087827	28	2	2.78715
BZW2	0.336816	0.0455438	20	10	1.86012	1	0.087827	28	2	2.7839
GPSM1	0.0227311	0.000487585	20	18	4.73107	1	0.087827	28	18	2.7763
CDC26	0.389538	0.0570129	20	8	2.59045	1	0.087827	28	2	2.7719
CIT	1	0.891934	20	16	1.30891	1	0.087827	28	6	2.76379
USF1	0.0405826	0.00133663	20	18	4.52189	1	0.087827	28	18	2.69375
DUSP4	0.213477	0.0223929	20	18	2.55495	1	0.087827	28	20	2.65652
MRPL33	1	1	20	8	1.97874	1	0.087827	28	6	2.57626
PAK1IP1	0.0028071	1.28163e-05	28	6	3.45563	1	0.087827	28	6	2.5604
TTK	0.0572931	0.00250066	28	6	2.52221	1	0.087827	28	4	2.49318
ACADM	0.213477	0.0223929	20	8	1.72578	1	0.087827	28	4	2.47282
CENPI	0.0968649	0.00601355	20	8	3.35667	1	0.087827	28	4	2.34102
NCAPD3	0.598082	0.10811	28	8	1.42224	1	0.087827	28	6	2.19711
SEMA3B	0.000327371	8.46041e-08	28	20	2.59292	1	0.087827	28	18	2.03246
MIR1249	1	0.608139	20	16	1.1868	1	0.087827	28	14	2.01716
RFC4	0.027805	0.000689038	28	6	2.15303	1	0.087827	28	2	1.9943
TTC1	1	1	24	10	1.38843	1	0.087827	28	0	1.90862
COL4A5	0.0572931	0.00250066	28	24	1.15663	1	0.087827	28	18	1.89082
TCHH	0.0572931	0.00250066	28	18	14.7532	1	0.087827	28	16	1.84865
PLEKHG2	0.0336797	0.000964212	24	18	1.02078	1	0.087827	28	20	1.81698
SULT1A1	0.0184105	0.000341514	28	22	0.736832	1	0.087827	28	20	1.80058
KMT5A	0.521319	0.087827	20	14	2.15549	1	0.087827	28	2	1.68024
GNL2	1	1	20	16	2.62685	1	0.087827	28	2	1.66491
MMP3	1	1	28	18	6.10547	1	0.087827	28	0	1.594
DPH3	0.113883	0.00793338	20	8	3.35584	1	0.087827	28	8	1.59143
PDPR	1	0.401456	24	22	0.949562	1	0.087827	28	16	1.58939
CDC45	1	0.282747	28	6	1.60916	1	0.087827	28	6	1.58484
NUP133	0.0477209	0.00183621	24	6	2.21515	1	0.087827	28	4	1.5675
ZC3H14	0.00594734	4.85009e-05	24	6	2.22664	1	0.087827	28	4	1.52476
NUFIP1	0.389538	0.0570129	24	10	1.10748	1	0.087827	20	0	1.51341
BUD13	1	1	20	16	1.07372	1	0.087827	20	2	1.4996
CBX6	1	0.891934	20	18	0.95216	1	0.087827	28	18	1.48196
FIP1L1	0.686795	0.13237	24	10	0.778609	1	0.087827	20	4	1.43476
PAFAH2	0.389538	0.0570129	28	20	0.954471	1	0.087827	28	18	1.39463
ECHDC3	0.00944304	0.000109819	28	20	0.805848	1	0.087827	28	20	1.38548
PRPS2	0.0678641	0.00337713	24	6	2.60512	1	0.087827	28	4	1.37663
METTL18	0.156592	0.0135121	20	8	2.54288	1	0.087827	28	4	1.34223
ATP12A	1	0.401456	28	16	0.452002	1	0.087827	28	18	1.30481
GEN1	0.292033	0.0361676	28	8	1.5071	1	0.087827	28	4	1.30096
TTLL1	1	1	20	16	1.88246	1	0.087827	28	26	1.27978
IQCE	0.0149302	0.000236654	20	18	2.0313	1	0.087827	28	20	1.22805
C29H11orf80	0.0678641	0.00337713	28	20	1.16315	1	0.087827	28	18	1.19956
LRP4	0.598082	0.10811	20	18	0.839664	1	0.087827	28	18	1.19433
FAM168A	1	1	28	20	0.75551	1	0.087827	28	14	1.18708
BCAS3	1	0.475086	28	20	0.457996	1	0.087827	28	18	1.17213
UTP25	1	1	24	10	0.448842	1	0.087827	28	2	1.15767
ASH2L	1	1	20	16	1.16034	1	0.087827	28	2	1.10964
MYBL1	0.450868	0.0709607	20	8	3.36795	1	0.087827	28	4	1.0495
TUBGCP3	1	0.282747	20	16	1.45858	1	0.087827	28	0	1.02462
COA7	0.389538	0.0570129	28	8	1.42478	1	0.087827	28	6	1.01898
DIS3	0.0227311	0.000487585	20	8	1.48772	1	0.087827	28	4	1.0167
SFRS18	0.156592	0.0135121	24	18	0.857454	1	0.087827	28	20	1.00889
PTPN6	0.0336797	0.000964212	28	18	1.09146	1	0.087827	28	16	0.963108
KANK2	0.00373593	2.02754e-05	28	18	1.55051	1	0.087827	28	16	0.953664
CFDP1	1	1	20	16	1.55607	1	0.087827	28	0	0.944068
ZNF48	0.598082	0.10811	20	18	0.9499	1	0.087827	28	18	0.916496
RPS6KA2	1	0.656557	20	18	0.761091	1	0.087827	28	20	0.906141
ACAD10	1	0.235617	20	18	0.42692	1	0.087827	28	16	0.846957
NKPD1	0.0121709	0.000162162	28	20	0.51089	1	0.087827	28	20	0.812173
NOCT	0.521319	0.087827	28	6	1.29064	1	0.087827	28	2	0.789116
PIGO	0.686795	0.13237	20	14	0.552357	1	0.087827	24	22	0.772022
LOC618939	0.0028071	1.28163e-05	20	18	1.10097	1	0.087827	28	20	0.770655
LY6G6F	1	0.656557	28	20	0.429861	1	0.087827	28	18	0.765327
UBE3B	1	1	24	22	0.663653	1	0.087827	28	16	0.759567
TMEM38A	0.292033	0.0361676	28	16	0.312818	1	0.087827	28	20	0.732033
ADGRL1	1	0.235617	24	18	0.244626	1	0.087827	28	18	0.717131
LOC112442613	0.181916	0.0174524	28	18	0.646761	1	0.087827	28	20	0.70912
FERMT1	1	0.891934	28	18	0.690788	1	0.087827	28	22	0.673606
TPD52L1	1	0.337697	20	6	0.255907	1	0.087827	28	2	0.649308
TRPV3	0.027805	0.000689038	28	20	0.963414	1	0.087827	28	18	0.616428
NFYC	0.686795	0.13237	28	6	0.742407	1	0.087827	28	0	0.591029
TRAF3IP3	0.336816	0.0455438	20	18	0.635364	1	0.087827	28	16	0.576834
OPHN1	1	1	28	20	0.208963	1	0.087827	28	16	0.567127
LOC100848177	0.336816	0.0455438	28	20	0.299951	1	0.087827	28	18	0.558809
ZNF827	0.89193	0.195392	28	20	0.219419	1	0.087827	28	18	0.550777
EPB41L4B	1	0.656557	20	8	0.434889	1	0.087827	28	14	0.548754
PLEKHD1	0.0149302	0.000236654	28	18	0.567649	1	0.087827	28	20	0.548437
GJC1	0.0227311	0.000487585	28	4	1.2234	1	0.087827	28	4	0.538367
GINS3	0.521319	0.087827	28	8	0.602967	1	0.087827	28	2	0.534879
DIP2A	0.156592	0.0135121	24	18	0.609401	1	0.087827	28	16	0.529194
LOC112441882	1	1	20	2	0.418225	1	0.087827	28	18	0.52798
FBXO2	0.0184105	0.000341514	24	18	0.603861	1	0.087827	28	18	0.511767
OSTN	0.89193	0.195392	20	8	2.19308	1	0.087827	28	6	0.510302
TRERF1	0.598082	0.10811	28	20	0.629537	1	0.087827	28	16	0.505043
ANGEL1	0.13347	0.0103902	20	18	0.701714	1	0.087827	28	18	0.498745
SCT	0.0149302	0.000236654	28	22	0.24273	1	0.087827	28	18	0.495208
ETFDH	1	0.656557	28	6	0.492044	1	0.087827	28	2	0.492256
LOC112446663	0.113883	0.00793338	20	18	0.354035	1	0.087827	28	16	0.489728
CEP112	1	1	24	22	0.206639	1	0.087827	28	18	0.479824
PSEN2	1	0.891934	20	14	0.267398	1	0.087827	20	10	0.476501
SVIL	1	0.282747	20	18	0.928571	1	0.087827	28	20	0.47033
FAM160A1	0.521319	0.087827	20	16	0.400295	1	0.087827	28	16	0.466641
CEP128	0.0572931	0.00250066	28	8	0.379619	1	0.087827	28	2	0.439145
HIST1H1B	1	1	20	18	0.434962	1	0.087827	20	2	0.428877
DFFB	0.0405826	0.00133663	28	18	0.405877	1	0.087827	28	20	0.424948
LOC101903620	0.00128839	2.92269e-06	24	18	0.49824	1	0.087827	28	20	0.413112
GPHN	0.0227311	0.000487585	28	6	0.899433	1	0.087827	28	4	0.411609
LY6D	0.251118	0.0285478	24	18	0.270387	1	0.087827	28	20	0.40659
SLC25A14	1	1	24	0	0.302903	1	0.087827	24	0	0.406205
LOC101905672	0.450868	0.0709607	24	6	0.423365	1	0.087827	28	2	0.385774
TCTN2	0.251118	0.0285478	20	6	0.447799	1	0.087827	28	2	0.382817
SLC38A7	1	0.891934	20	18	0.417142	1	0.087827	28	16	0.335224
LONRF3	1	1	28	20	0.211212	1	0.087827	28	18	0.322072
KIAA0391	0.181916	0.0174524	24	6	0.291564	1	0.087827	28	4	0.318713
NUDT19	0.213477	0.0223929	28	8	0.482208	1	0.087827	28	4	0.318452
ULK2	1	0.475086	24	2	0.227414	1	0.087827	28	22	0.311225
LOC112441661	1	1	28	20	0.21209	1	0.087827	28	22	0.30856
RAPGEFL1	0.027805	0.000689038	28	20	0.363288	1	0.087827	28	20	0.308251
TRMT61B	0.251118	0.0285478	28	6	0.263661	1	0.087827	28	4	0.24255
LOC100851913	1	1	20	16	0.443541	1	0.087827	20	2	0.240036
EDN1	0.156592	0.0135121	28	4	0.219826	1	0.087827	20	2	0.238178
LOC112446712	1	1	28	20	0.172575	1	0.087827	28	18	0.234905
LOC101904794	1	1	24	18	0.208839	1	0.087827	28	26	0.229737
DIS3L2	0.89193	0.195392	20	16	0.295515	1	0.087827	28	18	0.228841
GFPT2	1	1	28	26	0.0649296	1	0.087827	28	2	0.21965
ZNF331	1	1	28	10	0.210675	1	0.087827	28	26	0.207124
IGFALS	0.181916	0.0174524	20	0	0.157566	1	0.087827	28	18	0.201393
LOC100336602	0.181916	0.0174524	28	4	0.175175	1	0.087827	24	6	0.181557
PAPPA	1	0.401456	20	18	0.0707518	1	0.087827	28	16	0.174989
LOC112446462	1	1	24	0	0.112629	1	0.087827	20	16	0.170181
TCTN3	0.784423	0.161232	20	8	0.318457	1	0.087827	28	8	0.148389
LRRC4	1	1	20	14	0.124595	1	0.087827	28	4	0.142617
LOC781741	0.521319	0.087827	20	16	0.198498	1	0.087827	20	0	0.138671
ADAMTSL1	0.89193	0.195392	24	16	0.0698417	1	0.087827	28	18	0.138254
LOC107131652	1	0.282747	20	8	0.127329	1	0.087827	28	14	0.133273
KIF21B	0.389538	0.0570129	24	16	0.0707661	1	0.087827	28	18	0.12981
LOC100847745	1	1	28	26	0.0759938	1	0.087827	20	12	0.129648
NR4A1	0.13347	0.0103902	24	14	0.105532	1	0.087827	28	4	0.123749
ALDH2	1	1	20	14	0.0556991	1	0.087827	28	20	0.120166
LOC509946	1	0.337697	20	8	0.0977461	1	0.087827	28	6	0.113943
C3H1orf146	1	1	28	0	0.0891116	1	0.087827	20	4	0.105161
LOC112449236	1	0.282747	24	18	0.106884	1	0.087827	24	18	0.0991829
LOXL3	0.0678641	0.00337713	28	20	0.0496058	1	0.087827	28	18	0.0942848
LOC112449102	0.521319	0.087827	28	16	0.108612	1	0.087827	28	14	0.0871924
LOC100141014	1	1	28	26	0.0276113	1	0.087827	28	2	0.0870436
C26H10orf88	1	1	20	8	0.291934	1	0.087827	24	12	0.0814605
ANGPTL8	1	0.829396	20	0	0.0551049	1	0.087827	28	18	0.0812932
LOC101901983	0.336816	0.0455438	28	22	0.0478549	1	0.087827	20	10	0.0764258
LOC112448817	1	1	28	24	0.0510963	1	0.087827	28	22	0.0744356
ICA1L	1	0.891934	20	8	0.173435	1	0.087827	24	12	0.0722792
C2	0.251118	0.0285478	28	20	0.0708975	1	0.087827	28	22	0.0714187
LOC101904749	1	1	20	16	0.0330574	1	0.087827	28	18	0.0710753
RHOH	1	1	20	6	0.0460247	1	0.087827	20	8	0.0677063
JCAD	0.251118	0.0285478	20	14	0.0988344	1	0.087827	28	18	0.0671127
KAZN	1	0.337697	20	16	0.154458	1	0.087827	28	18	0.0640014
LOC112444600	1	1	20	4	0.0483832	1	0.087827	20	18	0.0638053
PTPRU	0.292033	0.0361676	20	0	0.0842014	1	0.087827	28	16	0.0629059
BOC	1	1	24	0	0.0255366	1	0.087827	28	16	0.0554844
KCNH1	1	1	28	20	0.0347705	1	0.087827	28	18	0.0538817
PKD2L1	1	1	28	18	0.0553106	1	0.087827	24	18	0.0508997
LOC112447727	1	0.608139	28	2	0.0115376	1	0.087827	20	8	0.0396045
ENOX1	1	1	28	6	0.0848791	1	0.087827	24	14	0.0369231
LOC615697	1	0.656557	20	10	0.0174371	1	0.087827	20	14	0.0312933
LOC104970387	0.521319	0.087827	28	22	0.0131071	1	0.087827	28	24	0.0268301
LOC514978	1	1	28	14	0.0170741	1	0.087827	28	4	0.0259064
LOC112448084	1	1	28	20	0.0241639	1	0.087827	24	18	0.0241049
LOC104973746	1	1	20	0	0.0105025	1	0.087827	24	10	0.0212555
LOC784141	1	1	28	24	0.0152649	1	0.087827	28	16	0.0212148
KCND3	1	1	20	10	0.00554512	1	0.087827	28	4	0.0207001
LKAAEAR1	1	1	0	0	0	1	0.087827	0	0	0
IL20	1	1	0	0	0	1	0.087827	0	0	0
LOC112443174	0.686795	0.13237	20	8	0.267081	1	0.0979685	24	8	0.445095
LOC112449635	1	1	24	22	0.276373	1	0.0979685	20	8	0.317855
LOC112446364	1	1	28	20	0.247398	1	0.0979685	20	2	0.262626
LOC104970821	1	1	20	8	0.127541	1	0.0979685	28	8	0.116798
LOC112442290	1	1	20	0	0.0298916	1	0.0979685	24	8	0.0820022
LOC790871	1	0.337697	20	6	0.000272021	1	0.0979685	24	20	0.0584316
DLG4	1	1	20	0	0.0180237	1	0.0979685	24	16	0.0459522
LOC104974514	1	1	28	2	0.0166636	1	0.0979685	20	16	0.0453421
LOC101903084	1	1	24	10	0.0394155	1	0.0979685	20	8	0.0440533
RAI2	1	1	0	0	0	1	0.0979685	20	6	0.0421699
MEOX1	1	0.55972	28	24	0.0126882	1	0.0979685	28	22	0.034487
LOC104975686	1	1	28	10	0.0582022	1	0.0979685	28	12	0.0338395
LOC112446704	1	0.891934	28	18	0.0235984	1	0.0979685	24	4	0.0246546
CRYGS	1	1	20	8	0.00124924	1	0.0979685	20	6	0.0231052
SMIM35	0.980014	0.215505	28	26	0.0109658	1	0.0979685	20	4	0.0104933
ND1	0.00478267	3.15869e-05	20	6	649.367	1	0.10811	28	4	519.376
LOC782776	0.181916	0.0174524	20	4	75.838	1	0.10811	20	16	81.2564
-	1	1	28	22	62.8425	1	0.10811	28	26	61.3762
RPL12	1	0.766857	20	4	15.5644	1	0.10811	28	10	30.2613
CCT2	0.0477209	0.00183621	28	6	22.6126	1	0.10811	28	4	29.5123
KRT80	0.336816	0.0455438	20	16	11.4174	1	0.10811	28	20	23.964
TOMM5	0.389538	0.0570129	28	8	18.7422	1	0.10811	28	4	23.4784
HMGCS1	1	0.401456	20	8	42.3859	1	0.10811	28	10	22.839
LOC511937	0.13347	0.0103902	20	8	37.8857	1	0.10811	28	2	17.7255
USP1	0.0184105	0.000341514	28	6	26.3608	1	0.10811	28	4	17.4127
QSOX1	0.0336797	0.000964212	28	20	15.4714	1	0.10811	28	18	15.5085
COX7B	0.521319	0.087827	20	10	10.3016	1	0.10811	28	4	15.1254
NDUFB5	0.0806304	0.0045241	20	6	21.0954	1	0.10811	28	6	14.7493
SUMO1	0.0572931	0.00250066	20	8	11.4456	1	0.10811	28	4	14.6939
PSMG2	0.0572931	0.00250066	24	6	11.8016	1	0.10811	28	6	13.3765
CWC15	0.0477209	0.00183621	24	6	8.25318	1	0.10811	28	6	13.1998
IDI1	1	0.401456	20	8	15.5445	1	0.10811	28	12	11.9595
SNRPG	0.292033	0.0361676	20	8	9.82929	1	0.10811	28	4	11.8327
CTNND1	0.181916	0.0174524	20	16	11.8647	1	0.10811	28	20	10.7745
PAICS	0.000650337	9.89745e-07	28	6	7.73465	1	0.10811	28	6	9.3786
LRP10	0.13347	0.0103902	20	18	15.1689	1	0.10811	28	18	8.91528
AP2M1	1	1	28	0	5.3239	1	0.10811	28	6	8.57353
ZC3H15	0.00748	7.34576e-05	24	6	11.3289	1	0.10811	28	4	8.4399
MRPS10	0.213477	0.0223929	20	8	9.75921	1	0.10811	28	4	8.14121
UHRF2	1	0.891934	20	8	12.1617	1	0.10811	24	12	6.99941
CDCA3	1	0.55972	28	6	6.91402	1	0.10811	28	2	6.97974
SSBP1	1	0.475086	20	10	4.32352	1	0.10811	28	2	6.86485
PPP6R1	0.0572931	0.00250066	20	18	9.84303	1	0.10811	28	14	6.55363
C29H11orf98	1	0.55972	20	12	1.56124	1	0.10811	28	2	6.26713
SMC2	0.00160044	4.87141e-06	28	6	9.40492	1	0.10811	28	4	6.06819
CCDC59	0.0968649	0.00601355	24	6	3.6702	1	0.10811	28	4	5.22818
SLC35B1	0.292033	0.0361676	28	6	4.08702	1	0.10811	28	2	5.07875
FDX1	0.0184105	0.000341514	28	4	7.68603	1	0.10811	28	2	5.01131
RRAS2	0.00373593	2.02754e-05	28	4	7.08294	1	0.10811	28	4	4.4368
PCK2	0.00222054	7.97037e-06	28	18	2.9129	1	0.10811	28	18	4.29498
[truncated: 32,826 more rows]
